# Supplementary material for: A novel point mutation in RpoB improves osmotolerance and succinic acid production in Escherichia coli
Source: BMC Biotechnol. 2017 Feb 13;17:10. doi: 10.1186/s12896-017-0337-6 (PMC5307762; doi:10.1186/s12896-017-0337-6)
Supplement: Additional file 2: Table S2. — RNA-seq read profiles mapped to the genome of E.coli ATCC#8739. (XLSX 532 kb) [file 12896_2017_337_MOESM2_ESM.xlsx]

## Sheet: P1
Locus	Proteins	CDS Length	Suc-T110_5%G_reads	Suc-T110_5%G_RPKM	Suc-T110_12%G_reads	Suc-T110_12%G_RPKM	RpoBD654Y_5%G_reads	RpoBD654Y_5%G_RPKM	RpoBD654Y_12%G_reads	RpoBD654Y_12%G_RPKM
EcolC_0001	chromosomal replication initiator protein DnaA	1404	2247	346.457	1191	209.24	1706	267.846	1677	275.602
EcolC_0002	DNA polymerase III subunit beta	1101	1421	279.396	688	154.135	908	181.791	981	205.588
EcolC_0003	DNA recombination protein RecF	1074	576	116.1	278	63.847	427	87.639	431	92.5954
EcolC_0004	DNA gyrase subunit B	2415	3804	340.986	3395	346.755	3540	323.117	3302	315.483
EcolC_0005	DUF937 domain-containing protein	399	75	40.6913	56	34.6191	92	50.8263	78	45.1064
EcolC_0006	sugar phosphate phosphatase	813	447	119.023	702	212.984	507	137.465	541	153.541
EcolC_0007	hypothetical protein	657	115	37.8919	129	48.4311	122	40.9325	124	43.5484
EcolC_0008	transcriptional regulator	690	118	37.0208	64	22.8787	76	24.2794	88	29.4273
EcolC_0009	2-dehydro-3-deoxygalactonokinase	879	80	19.7022	55	15.4338	71	17.8051	48	12.5999
EcolC_0010	2-dehydro-3-deoxy-6-phosphogalactonate aldolase	618	36	12.6104	25	9.97819	29	10.3439	12	4.48032
EcolC_0011	D-galactonate dehydratase 2	1149	99	18.6521	72	15.4566	78	14.964	66	13.2538
EcolC_0012	D-galactonate transporter	1293	93	15.5703	66	12.5906	126	21.4806	84	14.9898
EcolC_0013	oxidoreductase	1065	53	10.7731	35	8.10622	63	13.0396	46	9.96608
EcolC_0014	hypothetical protein	1215	467	83.2059	358	72.6787	430	78.0128	427	81.0901
EcolC_0015	hypothetical protein;	408	803	426.058	574	347.018	1017	549.458	993	561.572
EcolC_0016	heat-shock protein IbpA	414	935	488.905	1147	683.382	1325	705.488	1237	689.423
EcolC_0017	heat-shock protein IbpB	429	332	167.531	792	455.374	453	232.763	531	285.597
EcolC_0018	transporter	1662	1195	155.65	381	56.545	1065	141.251	686	95.2378
EcolC_0019	transcriptional regulator	717	84	25.3614	36	12.3846	81	24.9023	36	11.5851
EcolC_0020	PTS alpha-glucoside transporter subunit IIBC	1617	121	16.199	88	13.4237	122	16.6312	82	11.7009
EcolC_0021	6-phospho-alpha-glucosidase	1323	202	33.0525	136	25.3559	207	34.4893	128	22.3237
EcolC_0023	transposase	1209	364	65.1761	200	40.8041	578	105.384	522	99.6232
EcolC_0024	membrane protein	348	143	88.955	128	90.7258	197	124.785	146	96.8032
EcolC_0025	hypothetical protein	363	51	30.4142	47	31.9368	63	38.2567	45	28.6037
EcolC_0026	transcriptional regulator	498	303	131.712	164	81.2297	267	118.183	171	79.2288
EcolC_0027	multidrug resistance protein D	1185	519	94.8118	169	35.1778	312	58.0377	177	34.4644
EcolC_0028	acetolactate synthase isozyme 1 large subunit	1689	2363	302.864	3639	531.438	2166	282.685	2595	354.506
EcolC_0029	acetolactate synthase isozyme 1 small subunit	291	87	64.7202	199	168.679	82	62.1148	174	137.966
EcolC_0030	transcriptional regulator	591	95	34.7976	95	39.6494	68	25.3627	91	35.528
EcolC_0031	sensor protein UhpB	1503	239	34.4233	189	31.0172	180	26.399	160	24.5628
EcolC_0032	hypothetical protein	1320	190	31.1597	159	29.7114	168	28.0549	150	26.2201
EcolC_0033	antiporter	1392	190	29.548	127	22.5043	212	33.5715	131	21.7144
EcolC_0034	adenine deaminase	1767	425	52.0674	244	34.0607	349	43.5374	273	35.6486
EcolC_0035	adenine permease	1335	127	20.5938	60	11.0859	114	18.8234	91	15.7281
EcolC_0036	DUF1198 domain-containing protein	453	111	53.0442	99	53.906	88	42.8212	82	41.7669
EcolC_0037	purine ribonucleoside efflux pump NepI	1356	167	26.6606	125	22.7379	131	21.2954	112	19.0579
EcolC_0038	hypothetical protein	294	37	27.2438	11	9.22881	18	13.4958	25	19.6205
EcolC_0039	methionine ABC transporter substrate-binding protein	819	488	128.988	423	127.396	292	78.591	267	75.2218
EcolC_0040	membrane protein	924	242	56.6966	233	62.1991	207	49.3824	163	40.7035
EcolC_0041	sugar transporter	1185	64	11.6916	36	7.49349	81	15.0675	41	7.98329
EcolC_0043	DNA primase	2334	36	3.33899	26	2.74772	63	5.94995	31	3.06462
EcolC_0044	hypothetical protein	321	0	0	0	0	0	0	0	0
EcolC_0045	hypothetical protein	456	11	5.22205	8	4.32738	9	4.35062	4	2.024
EcolC_0046	derepression protein	288	0	0	0	0	0	0	0	0
EcolC_0047	hypothetical protein	591	0	0	0	0	0	0	0	0
EcolC_0048	hypothetical protein	267	5	4.05389	6	5.54294	9	7.43028	7	6.04927
EcolC_0049	hypothetical protein	735	17	5.00697	16	5.36949	29	8.6973	20	6.27854
EcolC_0050	transcriptional regulator	243	6	5.34513	2	2.03013	3	2.72138	7	6.64673
EcolC_0051	Polarity suppression protein	564	52	19.9589	43	18.8057	39	15.2426	39	15.9552
EcolC_0052	hypothetical protein	1767	264	32.343	225	31.4084	365	45.5334	213	27.8137
EcolC_0053	integrase	1176	236	43.4428	158	33.1398	212	39.7377	206	40.4181
EcolC_0054	inner membrane symporter YicJ	1383	101	15.8093	76	13.5548	127	20.2421	61	10.1771
EcolC_0055	alpha-xylosidase	2319	245	22.8707	161	17.1248	212	20.1516	169	16.8152
EcolC_0056	hypothetical protein	1710	895	113.303	664	95.7794	799	102.997	634	85.5479
EcolC_0057	xanthine permease XanP	1392	3175	493.762	2044	362.194	3143	497.713	2973	492.801
EcolC_0058	sodium/glutamate symport carrier protein	1206	666	119.547	494	101.037	639	116.796	620	118.621
EcolC_0059	ATP-dependent DNA helicase RecG	2082	1218	126.643	1242	147.143	1044	110.533	936	103.732
EcolC_0060	tRNA (guanosine(18)-2'-O)-methyltransferase	690	598	187.614	601	214.845	703	224.585	527	176.229
EcolC_0061	bifunctional (p)ppGpp synthetase II/ guanosine-3',5'-bis pyrophosphate 3'-pyrophosphohydrolase	2109	3167	325.076	2710	316.952	2640	275.931	2503	273.842
EcolC_0062	DNA-directed RNA polymerase subunit omega	276	435	341.188	294	262.747	406	324.258	438	366.169
EcolC_0063	guanylate kinase	624	1859	644.923	920	363.667	1421	501.977	1250	462.213
EcolC_0064	DNA ligase B	1683	201	25.8539	149	21.8375	235	30.7792	124	17.0002
EcolC_0065	hypothetical protein	618	99	34.6785	117	46.6979	102	36.3819	152	56.7507
EcolC_0066	DNA damage-inducible protein D	825	515	135.135	369	110.325	464	123.976	468	130.891
EcolC_0067	hypothetical protein	864	613	153.589	601	171.578	552	140.831	556	148.483
EcolC_0068	ribonuclease PH	717	541	163.34	779	267.99	426	130.968	691	222.369
EcolC_0069	orotate phosphoribosyltransferase	642	203	68.4502	172	66.0836	139	47.7259	119	42.7689
EcolC_0070	nucleoid occlusion factor SlmA	597	818	296.614	537	221.871	607	224.124	541	209.093
EcolC_0071	deoxyuridine 5'-triphosphate nucleotidohydrolase	459	718	338.63	588	315.984	957	459.593	732	367.972
EcolC_0072	CoA biosynthesis bifunctional protein CoaBC	1221	924	163.821	678	136.966	877	158.328	684	129.258
EcolC_0073	hypothetical protein	645	1156	387.982	1093	417.985	1506	514.682	1213	433.928
EcolC_0074	50S ribosomal protein L28	237	11107	10145.2	16964	17655.5	17965	16709.1	20217	19682.7
EcolC_0075	50S ribosomal protein L33	168	358	461.304	91	133.608	307	402.813	211	289.794
EcolC_0076	formamidopyrimidine-DNA glycosylase	810	181	48.3734	107	32.5836	187	50.8898	125	35.6075
EcolC_0077	phosphopantetheine adenylyltransferase	480	117	52.7665	46	23.6383	55	25.2578	53	25.4772
EcolC_0078	3-deoxy-D-manno-octulosonic acid transferase	1278	1344	227.657	717	138.385	987	170.239	799	144.255
EcolC_0079	LPS core heptosyltransferase RfaQ	1023	590	124.85	481	115.976	505	108.815	517	116.609
EcolC_0080	glucosyltransferase	1125	689	132.581	438	96.0333	472	92.4833	459	94.1405
EcolC_0081	LPS core heptose(I) kinase RfaP	798	412	111.765	311	96.1297	341	94.1945	296	85.5865
EcolC_0082	LPS 1,3-galactosyltransferase	1017	204	43.4233	197	47.7799	225	48.7681	222	50.3673
EcolC_0083	LPS 1,2-glucosyltransferase	996	210	45.6429	171	42.3484	215	47.5831	219	50.7342
EcolC_0084	LPS core heptose(II) kinase RfaY	693	188	58.727	153	54.4576	236	75.0676	152	50.6089
EcolC_0085	UDP-galactose--(galactosyl) LPS alpha1,2-galactosyltransferase	1026	362	76.3791	265	63.7087	343	73.6921	310	69.7157
EcolC_0086	beta1,3-glucosyltransferase	984	317	69.7393	189	47.3769	263	58.9162	287	67.2981
EcolC_0087	ligase	1254	235	40.568	118	23.2105	209	36.7386	218	40.1121
EcolC_0088	ADP-heptose--LPS heptosyl transferase	972	819	182.403	807	204.789	768	174.168	715	169.729
EcolC_0089	ADP-heptose--LPS heptosyl transferase	1047	971	200.764	1044	245.954	972	204.641	1021	225.007
EcolC_0090	ADP-L-glycero-D-manno-heptose-6-epimerase	933	1853	429.939	1988	525.575	2180	515.049	2526	624.695
EcolC_0091	2-amino-3-ketobutyrate CoA ligase	1197	927	167.648	657	135.385	991	182.496	1039	200.28
EcolC_0092	l-threonine 3-dehydrogenase	1026	723	152.547	622	149.535	728	156.408	790	177.663
EcolC_0093	LPS(HepIII)-glucuronic acid glycosyltransferase	1035	96	20.0791	173	41.2293	103	21.9367	69	15.3824
EcolC_0094	hypothetical protein	960	493	111.17	323	82.9911	309	70.9514	318	76.4315
EcolC_0095	peptidase M37	1260	960	164.935	678	132.727	685	119.838	549	100.535
EcolC_0096	2,3-bisphosphoglycerate-independent phosphoglycerate mutase	1545	1002	140.395	653	104.252	818	116.707	852	127.241
EcolC_0097	hypothetical protein	432	916	459.013	912	520.728	784	400.043	932	497.793
EcolC_0098	glutaredoxin	252	611	524.873	639	625.461	619	541.457	574	525.566
EcolC_0099	protein-export protein SecB	468	1969	910.78	1397	736.293	1300	612.31	1275	628.609
EcolC_0100	glycerol-3-phosphate dehydrogenase [NAD(P)+]	1020	3331	706.949	2869	693.794	2009	434.164	1853	419.171
EcolC_0101	serine acetyltransferase	822	1678	441.91	1350	405.1	1325	355.319	1106	310.456
EcolC_0102	tRNA (cytidine(34)-2'-O)-methyltransferase	474	471	215.108	357	185.776	358	166.486	354	172.322
EcolC_0103	lactate dehydrogenase	1191	301	54.7102	154	31.894	316	58.4856	195	37.778
EcolC_0104	dual role activator/repressor for lldPRD operon	777	40	11.1443	37	11.7458	49	13.9011	45	13.3631
EcolC_0105	L-lactate permease	1656	165	21.5693	139	20.704	169	22.4957	170	23.6867
EcolC_0108	membrane protein	684	20	6.32976	16	5.76984	28	9.02352	21	7.08402
EcolC_0109	hypothetical protein	363	452	269.554	618	419.935	484	293.909	523	332.439
EcolC_0110	hypothetical protein	210	493	508.207	228	267.803	545	572.073	283	310.945
EcolC_0111	hypothetical protein	588	4273	1573.15	1381	579.317	3400	1274.6	1900	745.577
EcolC_0112	mannitol-1-phosphate 5-dehydrogenase	1149	17571	3310.47	6322	1357.17	13003	2494.58	7677	1541.66
EcolC_0113	PTS mannitol transporter subunit IIABC	1914	16344	1848.54	6222	801.841	13658	1572.97	8365	1008.42
EcolC_0114	hypothetical protein	363	30	17.8907	14	9.51309	39	23.6827	21	13.3484
EcolC_0115	membrane protein	1137	92	17.5162	44	9.54536	78	15.122	68	13.7995
EcolC_0116	hypothetical protein	438	9	4.44817	10	5.63153	28	14.0915	8	4.21437
EcolC_0117	hypothetical protein	462	14	6.55993	16	8.54237	31	14.7909	16	7.99087
EcolC_0118	type IV secretion protein Rhs	939	144	33.1979	130	34.149	143	33.5695	94	23.0982
EcolC_0119	hypothetical protein	843	67	17.2052	43	12.5818	56	14.6431	64	17.5174
EcolC_0120	RHS element protein RhsA	4134	136	7.12167	149	8.89029	179	9.54457	206	11.4978
EcolC_0121	glutathione S-transferase	609	161	57.2298	198	80.1951	145	52.4837	130	49.2541
EcolC_0122	L-seryl-tRNA(Sec) selenium transferase	1392	349	54.275	280	49.6157	328	51.9408	338	56.0265
EcolC_0123	selenocysteine-specific translation elongation factor	1845	898	105.364	659	88.1027	657	78.4952	658	82.2898
EcolC_0124	alcohol dehydrogenase	1152	69	12.9661	56	11.9905	72	13.777	60	12.0175
EcolC_0125	aldehyde dehydrogenase	1539	413	58.0931	339	54.3327	323	46.2634	508	76.1625
EcolC_0126	hypothetical protein	324	7	4.67699	3	2.2839	10	6.80345	6	4.2729
EcolC_0127	hypothetical protein	1137	80	15.2315	44	9.54536	73	14.1526	47	9.53792
EcolC_0128	LysR family transcriptional regulator	975	159	35.3025	162	40.9836	218	49.2863	221	52.3003
EcolC_0129	outer membrane protein	741	47	13.7307	30	9.98627	59	17.5512	38	11.8326
EcolC_0131	L-ribulose-5-phosphate 4-epimerase SgbE	696	49	15.2405	37	13.1127	46	14.5688	41	13.5922
EcolC_0132	L-xylulose 5-phosphate 3-epimerase	861	21	5.27995	23	6.58908	25	6.40045	20	5.35973
EcolC_0133	3-keto-L-gulonate-6-phosphate decarboxylase sgbH	663	22	7.18328	9	3.34834	19	6.31705	6	2.08811
EcolC_0134	L-xylulose/3-keto-L-gulonate kinase	1497	75	10.8456	48	7.90896	86	12.6634	47	7.24423
EcolC_0135	2,3-diketo-L-gulonate ABC transporter substrate-binding protein	987	29	6.36054	17	4.24846	50	11.1667	25	5.84439
EcolC_0136	dehydroascorbate transporter	1278	46	7.79185	38	7.3342	54	9.31401	34	6.13853
EcolC_0138	hypothetical protein	468	19	8.78863	6	3.16232	22	10.3622	13	6.40935
EcolC_0139	2,3-diketo-L-gulonate reductase	999	84	18.2023	34	8.39486	77	16.9902	45	10.3935
EcolC_0140	transcriptional regulator	849	189	48.1912	225	65.3695	237	61.5339	233	63.3234
EcolC_0141	hydrogenase 4Fe-4S ferredoxin-type component	474	441	201.407	194	100.954	293	136.258	210	102.225
EcolC_0142	valine--pyruvate aminotransferase	1254	1093	188.684	894	175.849	928	163.126	843	155.112
EcolC_0143	alpha-amylase	2031	4971	529.843	473	57.4449	3975	431.421	3943	447.954
EcolC_0144	protein bax	825	7524	1974.28	6901	2063.28	6928	1851.09	6500	1817.92
EcolC_0145	xylose operon regulatory protein	1179	522	95.8451	409	85.5677	469	87.6865	479	93.7428
EcolC_0146	xylose ABC transporter permease	1182	231	42.3066	105	21.9115	225	41.9603	311	60.7099
EcolC_0147	xylose ABC transporter ATP-binding protein	1542	200	28.0775	86	13.7567	159	22.7293	229	34.2663
EcolC_0148	D-xylose-binding periplasmic protein	993	436	95.0497	73	18.1332	230	51.0567	371	86.2067
EcolC_0149	xylose isomerase	1323	151	24.7076	62	11.5593	123	20.4936	206	35.9272
EcolC_0150	xylulokinase	1455	168	24.9954	96	16.2745	204	30.9059	186	29.4962
EcolC_0151	hypothetical protein	342	9	5.69678	13	9.376	19	12.2462	15	10.12
EcolC_0152	hypothetical protein	438	29	14.333	20	11.2631	51	25.6667	22	11.5895
EcolC_0153	O-acetyltransferase	996	122	26.5164	74	18.3262	103	22.7956	82	18.9964
EcolC_0154	membrane protein	300	48	34.6365	34	27.9549	60	44.0863	54	41.5326
EcolC_0155	glycine--tRNA ligase subunit alpha	912	2072	491.822	1515	409.749	2665	644.134	1671	422.764
EcolC_0156	glycine--tRNA ligase subunit beta	2070	3325	347.724	3040	362.246	3480	370.581	3239	361.041
EcolC_0157	transposase	804	13	3.50026	4	1.22717	13	3.56419	13	3.73081
EcolC_0158	transposase	285	25	18.9893	38	32.8881	20	15.4689	19	15.3824
EcolC_0159	protein HokA	153	148	209.403	172	277.292	140	201.702	105	158.349
EcolC_0160	cold-shock protein	213	174805	177659	154658	179099	197934	204840	162877	176440
EcolC_0161	XRE family transcriptional regulator	291	60	44.6346	131	111.04	70	53.0248	75	59.4682
EcolC_0162	DUF3053 domain-containing protein	711	791	240.835	761	264.007	667	206.79	800	259.619
EcolC_0163	glyoxylate/hydroxypyruvate reductase B	975	458	101.689	601	152.044	381	86.1379	344	81.4086
EcolC_0164	lipoprotein	660	107	35.0956	143	53.4432	108	36.0706	83	29.0169
EcolC_0165	biotin sulfoxide reductase	2334	404	37.4709	451	47.6624	438	41.3663	341	33.7109
EcolC_0166	acetyltransferase	441	53	26.0166	53	29.644	54	26.9916	45	23.5445
EcolC_0167	DNA-3-methyladenine glycosylase	564	186	71.3916	187	81.7829	112	43.7737	83	33.9559
EcolC_0168	autotransporter beta-domain protein	699	229	70.9205	212	74.8099	247	77.8922	244	80.5432
EcolC_0169	pyruvate-inducible inner membrane protein transporter	1209	166	29.7232	9589	1956.35	133	24.2493	99	18.8941
EcolC_0170	phosphoethanolamine transferase EptB	1692	4848	620.263	3496	509.649	4345	566.061	4079	556.25
EcolC_0171	periplasmic dipeptide transporter	1608	2152	289.714	2082	319.371	2673	366.426	1319	189.267
EcolC_0172	peptide ABC transporter permease	1020	200	42.4466	164	39.6592	248	53.5951	109	24.6571
EcolC_0173	peptide ABC transporter permease	903	164	39.316	128	34.9641	189	46.1369	102	26.0633
EcolC_0174	dipeptide transport ATP-binding protein DppD	984	286	62.9194	211	52.8917	253	56.676	133	31.1869
EcolC_0175	dipeptide transport ATP-binding protein DppF	1005	490	105.546	335	82.2203	429	94.0947	232	53.2645
EcolC_0176	transporter	1272	287	48.8437	168	32.5778	329	57.0142	244	44.2608
EcolC_0177	hypothetical protein;	108	320	641.416	267	609.8	269	549.038	218	465.746
EcolC_0178	membrane protein	1680	115	14.8184	102	14.9758	128	16.7948	86	11.8115
EcolC_0179	protein BcsF	192	4	4.50995	0	0	1	1.14808	0	0
EcolC_0180	putative protease;	1560	216	29.9739	151	23.8755	158	22.3258	176	26.0318
EcolC_0182	hypothetical protein	189	19	21.7623	14	18.2712	17	19.8272	22	26.8582
EcolC_0183	cell division protein	753	72	20.6991	47	15.3958	54	15.8078	54	16.5468
EcolC_0184	cellulose synthase catalytic subunit [UDP-forming]	2619	418	34.5505	316	29.7613	371	31.2257	529	46.6054
EcolC_0185	cyclic di-GMP regulator CdgR	2310	347	32.5185	365	38.9745	436	41.6053	494	49.3437
EcolC_0186	endonuclease III	1107	169	33.0486	154	34.3142	158	31.4618	175	36.476
EcolC_0187	cellulose synthase subunit BcsC	3474	697	43.4327	662	47.0033	676	42.8934	681	45.2307
EcolC_0188	biofilm formation regulator HmsP	1989	565	61.4932	375	46.5047	446	49.4281	369	42.8063
EcolC_0189	C4-dicarboxylate ABC transporter	1287	8105	1363.29	3036	581.867	4793	820.924	4025	721.612
EcolC_0190	hypothetical protein	1497	2426	350.818	1450	238.917	1630	240.016	1529	235.669
EcolC_0191	2-dehydro-3-deoxygluconokinase	930	406	94.5054	235	62.3283	284	67.3146	223	55.3271
EcolC_0192	cyclic di-GMP phosphodiesterase YhjH	768	65	18.3217	34	10.9199	50	14.351	33	9.91446
EcolC_0193	hypothetical protein	2076	180	18.7698	159	18.8917	204	21.6609	209	23.2293
EcolC_0194	metabolite transporter	1323	250	40.9066	458	85.3898	355	59.1483	296	51.6236
EcolC_0195	hypothetical protein	1014	124	26.4726	171	41.5966	182	39.5647	184	41.8693
EcolC_0196	LysR family transcriptional regulator	972	87	19.3761	113	28.6756	138	31.2958	85	20.1776
EcolC_0197	LuxR family transcriptional regulator	603	51	18.3091	43	17.5894	71	25.9546	44	16.8365
EcolC_0198	trehalase	1650	218	28.6013	159	23.7691	174	23.2455	213	29.786
EcolC_0199	cytochrome C peroxidase	1398	674	104.368	133	23.4663	375	59.1287	285	47.0386
EcolC_0200	glutamate decarboxylase alpha	1401	48	7.4168	104	18.3103	85	13.3738	634	104.416
EcolC_0201	transcriptional regulator	825	102	26.7645	103	30.7952	80	21.3752	147	41.113
EcolC_0202	transcriptional regulator	729	64	19.0049	61	20.6397	53	16.0259	65	20.5732
EcolC_0203	multidrug efflux RND transporter permease subunit	3114	321	22.3152	277	21.9412	391	27.6778	810	60.0182
EcolC_0204	multidrug resistance protein MdtE	1158	76	14.2075	68	14.4844	59	11.231	179	35.6665
EcolC_0205	transcriptional regulator GadE	528	33	13.5299	37	17.2849	34	14.1945	286	124.982
EcolC_0206	protein HdeD	573	75	28.3348	164	70.5975	124	47.7025	709	285.501
EcolC_0207	acid stress chaperone HdeA	333	251	163.171	363	268.883	259	171.447	2980	2064.85
EcolC_0208	acid stress chaperone HdeB	327	132	87.3855	234	176.51	161	108.531	1507	1063.36
EcolC_0209	magnesium transporter ATPase	648	41	13.6969	39	14.8453	43	14.6274	168	59.8206
EcolC_0210	transcriptional regulator	531	32	13.0457	21	9.75495	31	12.8689	73	31.7208
EcolC_0211	outer membrane protein slp	567	78	29.78	68	29.5819	93	36.1555	299	121.676
EcolC_0212	hypothetical protein	1224	35	6.19013	21	4.23193	69	12.4263	27	5.08978
EcolC_0213	arsenate reductase	426	46	23.3755	43	24.8977	46	23.8025	33	17.874
EcolC_0214	arsenical pump membrane protein	1290	95	15.9422	60	11.4726	117	19.9926	90	16.0979
EcolC_0215	arsenical resistance operon repressor	354	34	20.7917	18	12.5421	59	36.7386	41	26.7237
EcolC_0216	glutathione reductase	1353	734	117.439	832	151.679	844	137.505	886	151.096
EcolC_0217	ribosomal RNA large subunit methyltransferase J	843	548	140.723	662	193.7	868	226.969	770	210.756
EcolC_0218	oligopeptidase A	2043	578	61.2453	693	83.6691	712	76.822	825	93.1755
EcolC_0219	ribosomal RNA small subunit methyltransferase J	753	298	85.6712	149	48.8081	186	54.4492	167	51.1726
EcolC_0220	dipeptide and tripeptide permease B	1470	2662	392.016	1509	253.205	2846	426.768	2909	456.607
EcolC_0221	universal stress protein A	435	3312	1648.22	2745	1556.51	2943	1491.33	2935	1556.81
EcolC_0222	universal stress protein B	336	237	152.694	180	132.14	149	97.7509	221	151.764
EcolC_0223	Low-affinity inorganic phosphate transporter 1	1500	3427	494.58	1739	285.962	2247	330.207	2113	325.031
EcolC_0224	membrane protein	1203	190	34.1902	121	24.8096	182	33.3488	143	27.4275
EcolC_0225	membrane protein	1053	73	15.0075	47	11.0096	90	18.8403	220	48.2071
EcolC_0226	hypothetical protein	1608	55	7.4044	35	5.36886	110	15.0793	48	6.88766
EcolC_0227	hypothetical protein	1623	123	16.4059	72	10.9424	145	19.6935	109	15.4962
EcolC_0228	membrane protein	1068	773	156.683	366	84.5298	494	101.96	555	119.905
EcolC_0229	multidrug ABC transporter ATP-binding protein	2736	916	72.4758	620	55.8954	872	70.2545	843	71.0932
EcolC_0230	membrane protein	1125	778	149.706	552	121.028	835	163.609	672	137.827
EcolC_0233	hypothetical protein	369	22	12.9065	17	11.3638	38	22.7003	17	10.6301
EcolC_0234	RHS element protein RhsA	4236	47	2.4019	44	2.5621	67	3.48652	52	2.83246
EcolC_0235	nickel-responsive regulator	402	261	140.549	108	66.2671	89	48.802	90	51.6574
EcolC_0236	nickel ABC transporter ATP-binding protein	807	223	59.8198	71	21.7013	57	15.5695	70	20.0143
EcolC_0237	nickel ABC transporter ATP-binding protein	765	310	87.723	111	35.79	79	22.7635	104	31.3681
EcolC_0238	nickel ABC transporter permease	834	247	64.1127	79	23.3648	70	18.5015	103	28.4962
EcolC_0239	nickel ABC transporter permease	945	353	80.8642	87	22.7085	88	20.527	119	29.0557
EcolC_0240	nickel ABC transporter substrate-binding protein	1575	543	74.6333	131	20.5159	148	20.7136	173	25.3444
EcolC_0241	4'-phosphopantetheinyl transferase	588	425	156.468	395	165.699	461	172.821	349	136.951
EcolC_0242	pheromone autoinducer 2 transporter	1050	93	19.1737	63	14.7996	61	12.806	63	13.8442
EcolC_0243	MFS transporter	1260	440	75.5954	427	83.5906	637	111.44	420	76.9122
EcolC_0244	protein DcrB	558	1218	472.527	1470	649.805	1929	762.03	1745	721.568
EcolC_0245	membrane protein	666	197	64.0332	220	81.4796	223	73.8082	316	109.479
EcolC_0246	sulfurtransferase TusA	246	233	205.038	275	275.739	328	293.909	543	509.309
EcolC_0247	zinc/cadmium/mercury/lead-transporting ATPase	2199	436	42.9215	691	77.5092	575	57.639	532	55.8217
EcolC_0248	membrane protein	627	433	149.497	557	219.123	669	235.197	529	194.672
EcolC_0249	hypothetical protein	360	129	77.5712	105	71.9427	126	77.1511	100	64.0935
EcolC_0250	membrane protein	270	41	32.8726	14	12.7898	34	27.7581	22	18.8008
EcolC_0251	ribosomal RNA small subunit methyltransferase D	597	329	119.298	337	139.237	318	117.416	264	102.034
EcolC_0252	cell division protein FtsY	1497	1007	145.62	554	91.2826	456	67.1455	427	65.8146
EcolC_0253	cell division ATP-binding protein FtsE	669	286	92.5451	224	82.589	199	65.5693	213	73.4632
EcolC_0254	cell division protein FtsX	1059	667	136.346	480	111.801	410	85.3418	541	117.874
EcolC_0255	RNA polymerase sigma factor RpoH	855	15529	3931.79	13642	3935.61	7763	2001.42	8850	2388.33
EcolC_0256	amino acid ABC transporter substrate-binding protein	1104	151	29.6088	101	22.5659	129	25.757	83	17.347
EcolC_0257	hypothetical protein	384	132	74.4142	78	50.103	82	47.0713	73	43.864
EcolC_0258	leucine-specific-binding protein	1110	614	119.745	658	146.219	535	106.244	555	115.368
EcolC_0259	branched-chain amino acid ABC transporter permease	927	213	49.7409	219	58.2726	148	35.193	139	34.598
EcolC_0260	leucine/isoleucine/valine transporter permease subunit	1278	399	67.5858	413	79.7112	315	54.3317	238	42.9697
EcolC_0261	branched-chain amino acid ABC transporter ATP-binding protein	768	211	59.475	239	76.7603	121	34.7295	127	38.1556
EcolC_0262	amino acid ABC transporter ATP-binding protein	714	347	105.207	309	106.748	190	58.6583	191	61.7236
EcolC_0263	sn-glycerol-3-phosphate-binding periplasmic protein UgpB	1317	122	20.0534	80	14.9832	100	16.7374	85	14.8919
EcolC_0264	sn-glycerol 3-phosphate ABC transporter permease	888	32	7.801	20	5.55542	35	8.68818	31	8.05499
EcolC_0265	sn-glycerol 3-phosphate ABC transporter permease	846	28	7.16475	15	4.37342	22	5.73226	21	5.7275
EcolC_0266	glycerol-3-phosphate ABC transporter ATP-binding protein	1071	139	28.0956	109	25.1037	159	32.7251	97	20.8977
EcolC_0267	glycerophosphodiester phosphodiesterase	744	208	60.5207	174	57.6868	144	42.6642	146	45.2789
EcolC_0268	DUF2756 domain-containing protein	441	85	41.7247	75	41.9491	187	93.471	186	97.3174
EcolC_0269	gamma-glutamyltranspeptidase	1743	177	21.9831	166	23.4915	199	25.1669	210	27.7996
EcolC_0270	Insertion element protein	698	35	10.8549	30	10.6015	49	15.4744	34	11.2393
EcolC_0272	acetyltransferase	489	100	44.2695	100	50.4419	87	39.2179	58	27.3675
EcolC_0273	oxidoreductase	1038	302	62.9829	396	94.1018	342	72.6278	374	83.1363
EcolC_0274	quercetin 2,3-dioxygenase	696	234	72.7813	196	69.462	288	91.2131	251	83.211
EcolC_0275	GntR family transcriptional regulator	996	1360	295.592	983	243.441	1397	309.18	1221	282.861
EcolC_0276	thermoresistant gluconokinase	489	157	69.5031	92	46.4065	131	59.0522	85	40.1076
EcolC_0277	low-affinity gluconate transporter	1341	272	43.909	180	33.1088	267	43.8891	238	40.951
EcolC_0278	membrane protein	594	206	75.0748	148	61.4576	198	73.4772	171	66.4241
EcolC_0279	aspartate-semialdehyde dehydrogenase	1104	1795	351.973	2501	558.785	1385	276.538	1538	321.443
EcolC_0280	1,4-alpha-glucan-branching protein	2187	1651	163.422	1593	179.667	1209	121.857	1459	153.93
EcolC_0281	glycogen debranching protein	1974	1623	177.986	1092	136.451	1363	152.203	1353	158.149
EcolC_0282	glucose-1-phosphate adenylyltransferase	1296	1588	265.252	1147	218.302	1238	210.567	1134	201.894
EcolC_0283	glycogen synthase	1434	1590	240.028	1161	199.702	1321	203.061	1507	242.483
EcolC_0284	glycogen phosphorylase	2448	2818	249.197	2161	217.743	2078	187.115	2358	222.254
EcolC_0285	phosphate ABC transporter substrate-binding protein	1518	64	9.12686	47	7.63706	121	17.5706	92	13.984
EcolC_0286	ABC transporter ATP-binding protein	993	28	6.10411	24	5.96159	61	13.5411	32	7.43562
EcolC_0287	membrane protein	603	73	26.2071	55	22.4981	78	28.5135	37	14.158
EcolC_0288	aerobic glycerol-3-phosphate dehydrogenase	1506	1606	230.852	2085	341.493	658	96.3108	923	141.414
EcolC_0289	thiosulfate sulfurtransferase GlpE	327	127	84.0755	129	97.3066	113	76.1736	113	79.7346
EcolC_0290	rhomboid protease GlpG	831	344	89.613	337	100.03	294	77.9866	264	73.3026
EcolC_0291	transcriptional regulator	759	334	95.2616	321	104.319	225	65.3453	215	65.3601
EcolC_0292	Fis family transcriptional regulator	1599	174	23.5567	100	15.4259	154	21.2298	113	16.306
EcolC_0293	RNA-splicing ligase	1227	80	14.1143	37	7.43802	81	14.5517	63	11.8471
EcolC_0294	RNA 3'-terminal phosphate cyclase	1017	978	208.176	636	154.254	665	144.137	466	105.726
EcolC_0295	transcriptional regulator	2706	36560	2924.77	21714	1979.3	31382	2556.39	24876	2121.14
EcolC_0296	glycogen phosphorylase	2394	4240	383.403	801	82.5294	3790	348.971	5050	486.725
EcolC_0297	4-alpha-glucanotransferase	2085	3240	336.397	870	102.923	2360	249.505	2798	309.641
EcolC_0298	gluconate transporter	1317	1094	179.823	282	52.8158	786	131.556	736	128.946
EcolC_0299	fe/S biogenesis protein nfuA	576	1510	567.503	2071	886.866	2514	962.092	2367	948.183
EcolC_0300	DNA utilization protein GntX	684	647	204.768	588	212.042	677	218.176	574	193.63
EcolC_0301	pimeloyl-ACP methyl ester esterase	771	173	48.5741	155	49.5881	154	44.0291	120	35.9123
EcolC_0302	transposase	879	106	26.1054	79	22.1686	105	26.3314	79	20.7374
EcolC_0303	ferrous iron transporter C	237	123	112.349	123	128.014	343	319.021	276	268.706
EcolC_0304	ferrous iron transporter B	2322	897	83.6264	731	77.6525	1216	115.437	1080	107.319
EcolC_0305	ferrous iron transporter A	228	200	189.893	156	168.768	240	232.033	261	264.133
EcolC_0306	transcription accessory protein	2322	737	68.7098	963	102.297	654	62.0854	652	64.7891
EcolC_0307	transcription elongation factor GreB	477	184	83.5051	207	107.041	181	83.6439	223	107.871
EcolC_0308	transcriptional regulator	720	767	230.609	622	213.088	694	212.472	750	240.351
EcolC_0309	osmolarity sensor protein EnvZ	1353	6136	981.75	3822	696.776	5989	975.732	4649	792.826
EcolC_0310	phosphoenolpyruvate carboxykinase [ATP]	1623	103956	13865.8	60267	9159.28	103813	14099.6	83772	11909.6
EcolC_0311	DUF4153 domain-containing protein	1725	299	37.5228	272	38.8938	338	43.1918	306	40.9306
EcolC_0312	heat-shock protein Hsp33	885	361	88.3034	390	108.698	275	68.4957	459	119.67
EcolC_0313	heat-shock protein 15	402	152	81.8523	143	87.7425	97	53.1887	139	79.782
EcolC_0314	GMP/IMP nucleotidase YrfG	669	629	203.534	628	231.544	583	192.095	724	249.706
EcolC_0315	intracellular growth attenuator protein IgaA	2136	2111	213.944	1512	174.603	1800	185.757	1580	170.676
EcolC_0316	ADP compounds hydrolase NudE	561	443	170.944	546	240.066	418	164.243	444	182.615
EcolC_0317	penicillin-binding protein 1A	2553	1562	132.447	1299	125.504	949	81.9387	961	86.8538
EcolC_0318	DNA utilization protein HofM	780	130	36.0796	82	25.931	112	31.6517	73	21.5946
EcolC_0319	DNA utilization protein HofN	540	40	16.0354	10	4.56779	21	8.57234	20	8.5458
EcolC_0320	DNA utilization protein HofO	441	32	15.7081	8	4.47457	17	8.49736	13	6.80176
EcolC_0321	DNA utilization protein HofP	405	23	12.2938	14	8.52655	22	11.9741	12	6.83664
EcolC_0322	porin	1161	110	20.5104	98	20.8206	101	19.1762	78	15.5017
EcolC_0323	shikimate kinase	522	1035	429.223	839	396.453	816	344.583	1005	444.234
EcolC_0324	3-dehydroquinate synthase	1089	1948	387.235	1476	334.317	1418	287.027	1483	314.217
EcolC_0325	cell division protein DamX	1287	2672	449.44	2485	476.264	2654	454.565	2575	461.652
EcolC_0326	DNA adenine methylase	837	481	124.404	372	109.627	420	110.611	387	106.685
EcolC_0327	ribulose-phosphate 3-epimerase	678	254	81.0994	264	96.0449	264	85.8318	226	76.9122
EcolC_0328	phosphoglycolate phosphatase	759	310	88.4165	321	104.319	246	71.4442	236	71.7442
EcolC_0329	tryptophan--tRNA ligase	1005	832	179.213	919	225.554	680	149.148	688	157.957
EcolC_0330	hypothetical protein	906	127	30.3451	62	16.8797	92	22.3838	62	15.7899
EcolC_0331	PRD domain protein	363	48	28.6252	17	11.5516	43	26.1117	28	17.7979
EcolC_0332	hypothetical protein	1164	47	8.74094	32	6.78105	45	8.52184	26	5.15391
EcolC_0333	mutase	1227	72	12.7029	51	10.2524	83	14.911	46	8.65027
EcolC_0334	phosphotriesterase homology protein	879	74	18.2245	45	12.6277	83	20.8144	50	13.1249
EcolC_0335	DUF2620 domain-containing protein	354	39	23.8493	8	5.57426	30	18.6806	17	11.0806
EcolC_0336	membrane protein	1305	77	12.773	62	11.7188	118	19.9317	92	16.2665
EcolC_0337	hypothetical protein	1086	99	19.7342	51	11.5835	78	15.8321	51	10.8357
EcolC_0338	transcriptional regulator	732	282	83.3972	201	67.7306	343	103.29	279	87.9447
EcolC_0339	fructoselysine kinase	786	122	33.6009	74	23.2225	75	21.0336	70	20.5491
EcolC_0340	fructoselysine 3-epimerase	831	72	18.7562	43	12.7634	56	14.8546	35	9.71814
EcolC_0341	fructoselysine 6-phosphate deglycase	1023	59	12.485	59	14.2258	62	13.3595	49	11.0519
EcolC_0342	fructoselysine transporter	1338	72	11.649	27	4.97746	60	9.88483	55	9.48468
EcolC_0343	lipoprotein	168	26	33.5025	28	41.1101	46	60.3563	39	53.5638
EcolC_0344	siroheme synthase	1374	201	31.6682	186	33.3908	202	32.407	182	30.5634
EcolC_0345	nitrite transporter NirC	807	46	12.3395	20	6.11303	61	16.6621	32	9.1494
EcolC_0346	nitrite reductase small subunit	327	44	29.1285	33	24.8924	31	20.8972	24	16.9348
EcolC_0347	nitrite reductase subunit NirD	2544	259	22.0392	171	16.5798	160	13.8636	151	13.6954
EcolC_0348	protein TsgA	1182	109	19.9628	94	19.616	116	21.6329	89	17.3736
EcolC_0349	peptidyl-prolyl cis-trans isomerase	573	1443	545.161	1187	510.971	984	378.542	1358	546.841
EcolC_0350	hypothetical protein	168	57	73.4478	33	48.4512	41	53.7958	29	39.8295
EcolC_0351	cell filamentation protein Fic	603	166	59.5942	96	39.2694	58	21.2024	96	36.7342
EcolC_0352	anthranilate synthase subunit II	564	107	41.0694	115	50.2943	98	38.302	95	38.8652
EcolC_0353	acetylornithine aminotransferase	1221	897	159.034	940	189.894	714	128.901	642	121.321
EcolC_0354	membrane protein	2091	2673	276.731	2076	244.891	2517	265.34	1951	215.288
EcolC_0355	cAMP-activated global transcriptional regulator CRP	633	5177	1770.47	4926	1919.51	5631	1960.9	5149	1876.88
EcolC_0356	hypothetical protein	405	3285	1755.88	1101	670.552	2270	1235.51	1727	983.906
EcolC_0357	phosphoribulokinase	870	1543	383.937	742	210.371	1080	273.639	695	184.324
EcolC_0358	hypothetical protein	219	36	35.5854	21	23.6524	25	25.1634	19	20.0182
EcolC_0359	hydrolase	1023	298	63.06	306	73.7812	335	72.1844	263	59.3194
EcolC_0360	ABC transporter ATP-binding protein	1914	895	101.227	894	115.211	1044	120.235	844	101.746
EcolC_0361	glutathione-regulated potassium-efflux system ancillary protein KefG	552	181	70.9828	160	71.4959	229	91.4472	125	52.2501
EcolC_0362	glutathione-regulated potassium-efflux system protein KefB	1806	264	31.6446	184	25.1304	269	32.8328	193	24.6579
EcolC_0363	hypothetical protein	201	72	77.5443	21	25.7705	84	92.1207	34	39.0301
EcolC_0364	FKBP-type peptidyl-prolyl cis-trans isomerase	591	3642	1334.03	4072	1699.5	2749	1025.32	3518	1373.49
EcolC_0365	protein SlyX	219	187	184.846	175	197.103	262	263.713	393	414.061
EcolC_0366	FKBP-type peptidyl-prolyl cis-trans isomerase	813	1592	423.902	2057	624.085	2591	702.507	2945	835.817
EcolC_0367	transcriptional regulator	723	528	158.092	446	152.159	403	122.869	410	130.846
EcolC_0368	sulfurtransferase TusD	387	174	97.3311	145	92.4181	107	60.9462	119	70.95
EcolC_0369	protein TusC	360	144	86.5911	107	73.3131	82	50.2094	77	49.352
EcolC_0370	protein TusB	288	322	242.034	247	211.546	389	297.736	402	322.07
EcolC_0371	30S ribosomal protein S12	375	3036	1752.6	3938	2590.27	3628	2132.6	4912	3022.34
EcolC_0372	30S ribosomal protein S7	471	2842	1306.22	3001	1571.61	2920	1366.58	3283	1608.3
EcolC_0373	elongation factor G	2115	9576	980.138	12565	1465.39	13653	1422.96	15085	1645.7
EcolC_0374	translation elongation factor EF-Tu 1	1185	5426	991.231	6082	1265.98	5811	1080.95	5638	1097.8
EcolC_0375	lysozyme	2694	446	35.8386	387	35.4335	507	41.4843	476	40.7686
EcolC_0376	bacterioferritin-associated ferredoxin	195	31	34.4144	33	41.7426	47	53.1297	33	39.0477
EcolC_0377	bacterioferritin	477	463	210.124	574	296.82	372	171.909	1092	528.227
EcolC_0378	methyltransferase	678	135	43.104	123	44.7482	149	48.4429	125	42.5399
EcolC_0379	general secretion pathway protein GspM	462	22	10.3085	18	9.61016	38	18.1307	21	10.488
EcolC_0380	type II secretion system protein L	1164	108	20.0856	67	14.1978	122	23.1037	115	22.7961
EcolC_0381	general secretory pathway protein	984	71	15.6198	30	7.52015	71	15.9051	60	14.0693
EcolC_0382	general secretion pathway protein	588	55	20.2488	23	9.6483	41	15.3702	25	9.81023
EcolC_0383	general secretory pathway protein	378	17	9.73577	5	3.26271	6	3.49891	11	6.71455
EcolC_0384	general secretion pathway protein GspH	510	28	11.8851	14	6.77108	29	12.5343	18	8.14364
EcolC_0385	general secretion pathway protein GspG	438	16	7.90787	9	5.06837	25	12.5817	12	6.32155
EcolC_0386	general secretory pathway protein	1197	97	17.5425	67	13.8064	111	20.441	78	15.0355
EcolC_0387	general secretory pathway protein	1482	85	12.4161	42	6.99039	90	13.3865	58	9.03017
EcolC_0388	type II secretion system protein D	1965	223	24.5672	137	17.1972	192	21.5384	151	17.7309
EcolC_0389	general secretory pathway protein	816	31	8.22403	25	7.55701	50	13.5068	32	9.04849
EcolC_0390	general secretion pathway protein GspA	1470	76	11.1921	60	10.0678	89	13.3459	83	13.028
EcolC_0391	protein secretion protein GspB	420	37	19.0707	48	28.1898	58	30.4406	60	32.9624
EcolC_0392	30S ribosomal protein S10	312	4708	3266.59	5232	4136.31	6613	4672.16	6215	4596.24
EcolC_0393	50S ribosomal protein L3	630	2641	907.489	2964	1160.48	3465	1212.37	4021	1472.68
EcolC_0394	50S ribosomal protein L4	606	2096	748.742	2287	930.88	2108	766.782	2895	1102.28
EcolC_0395	50S ribosomal protein L23	303	809	577.989	910	740.797	917	667.115	959	730.285
EcolC_0396	50S ribosomal protein L2	822	2779	731.864	3412	1023.85	3845	1031.09	4353	1221.89
EcolC_0397	30S ribosomal protein S19	279	979	759.612	1106	977.802	1348	1065.02	1248	1032.11
EcolC_0398	50S ribosomal protein L22	333	827	537.619	877	649.614	815	539.495	953	660.336
EcolC_0399	30S ribosomal protein S3	702	2099	647.275	2526	887.557	2272	713.42	2995	984.41
EcolC_0400	50S ribosomal protein L16	411	1223	644.166	1233	739.982	1208	647.887	1406	789.332
EcolC_0401	50S ribosomal protein L29	192	221	249.175	83	106.629	103	118.252	76	91.3332
EcolC_0402	30S ribosomal protein S17	255	437	370.984	353	341.456	580	501.374	806	729.308
EcolC_0403	50S ribosomal protein L14	372	5226	3041.16	6034	4000.94	5795	3433.87	7085	4394.54
EcolC_0404	50S ribosomal protein L24	315	734	504.428	914	715.708	888	621.407	1087	796.224
EcolC_0405	50S ribosomal protein L5	540	2760	1106.44	3698	1689.17	3376	1378.11	4201	1795.04
EcolC_0406	30S ribosomal protein S14	306	2366	1673.81	2203	1775.8	1909	1375.18	2207	1664.17
EcolC_0407	30S ribosomal protein S8	393	1852	1020.14	2416	1516.37	1970	1104.96	2533	1487.16
EcolC_0408	50S ribosomal protein L6	534	2384	966.448	2522	1164.94	2194	905.669	2708	1170.1
EcolC_0409	50S ribosomal protein L18	354	808	494.108	1126	784.577	869	541.116	1097	715.022
EcolC_0410	30S ribosomal protein S5	504	1344	577.274	2748	1344.89	2102	919.34	3086	1412.8
EcolC_0411	50S ribosomal protein L30	180	48	57.7274	8	10.9627	34	41.6371	28	35.8923
EcolC_0412	50S ribosomal protein L15	435	1546	769.367	2327	1319.49	1723	873.112	2413	1279.92
EcolC_0413	protein translocase subunit SecY	1332	7601	1235.32	8527	1579.04	10029	1659.69	10652	1845.2
EcolC_0414	50S ribosomal subunit protein L36	117	644	1191.55	541	1140.54	659	1241.58	669	1319.34
EcolC_0415	30S ribosomal protein S13	357	3524	2136.88	3501	2418.93	3594	2219.14	4409	2849.63
EcolC_0416	30S ribosomal protein S11	390	3008	1669.65	3353	2120.65	2306	1303.37	2977	1761.29
EcolC_0417	30S ribosomal protein S4	621	3683	1283.88	4249	1687.7	2650	940.65	3536	1313.82
EcolC_0418	DNA-directed RNA polymerase subunit alpha	990	11076	2421.93	11324	2821.4	9460	2106.35	11080	2582.38
EcolC_0419	50S ribosomal protein L17	384	2146	1209.8	2735	1756.82	2372	1361.62	3205	1925.81
EcolC_0420	DUF1992 domain-containing protein	369	116	68.0526	71	47.4605	85	50.7769	108	67.5326
EcolC_0421	transcriptional regulator	426	98	49.8001	58	33.5829	74	38.2909	86	46.5806
EcolC_0422	ribosome-rescue factor A	219	68	67.2169	13	14.642	28	28.183	27	28.447
EcolC_0423	large-conductance mechanosensitive channel	411	209	110.082	168	100.825	154	82.5948	181	101.614
EcolC_0424	trk system potassium uptake protein trkA	1377	487	76.5611	430	77.0255	463	74.1175	446	74.7338
EcolC_0425	ribosomal RNA small subunit methyltransferase B	1290	590	99.0092	486	92.928	572	97.7418	558	99.807
EcolC_0426	methionyl-tRNA formyltransferase	948	1142	260.778	1203	313.009	1303	302.977	1324	322.252
EcolC_0427	peptide deformylase	510	1484	629.908	1455	703.709	1468	634.497	1645	744.238
EcolC_0428	protein smf	1125	254	48.8759	113	24.7757	204	39.9716	131	26.868
EcolC_0429	protein Smg	474	601	274.479	421	219.081	258	119.982	243	118.289
EcolC_0430	ssDNA-binding protein, function unknown	543	922	367.574	635	288.452	680	276.047	458	194.618
EcolC_0431	threonylcarbamoyl-AMP synthase	573	330	124.673	319	137.321	222	85.4028	201	80.939
EcolC_0432	shikimate dehydrogenase (NADP+)	819	408	107.842	317	95.4719	190	51.138	186	52.4017
EcolC_0433	DUF1488 domain-containing protein	258	69	57.8952	40	38.242	47	40.1561	44	39.3504
EcolC_0434	hypothetical protein	555	382	148.999	533	236.883	312	123.918	264	109.756
EcolC_0435	amino acid ABC transporter ATPase	759	64	18.2537	42	13.6492	65	18.8775	43	13.072
EcolC_0436	amino acid ABC transporter permease	1104	46	9.01991	25	5.58562	42	8.38599	43	8.98702
EcolC_0437	amino acid ABC transporter permease	1182	75	13.7359	59	12.3122	72	13.4273	54	10.5413
EcolC_0438	amino acid ABC transporter substrate-binding protein	1026	112	23.6311	75	18.0308	68	14.6095	99	22.264
EcolC_0439	membrane protein	222	65	63.3831	649	721.094	74	73.4772	210	218.264
EcolC_0440	multidrug efflux RND transporter permease subunit	3105	211	14.7107	143	11.3599	230	16.3283	191	14.1935
EcolC_0441	MexX family efflux pump subunit	1158	58	10.8426	56	11.9283	90	17.132	71	14.1471
EcolC_0442	acrEF/envCD operon repressor	663	28	9.14235	16	5.9526	24	7.97943	17	5.91632
EcolC_0443	transporter	180	27	32.4717	8	10.9627	9	11.0216	4	5.12748
EcolC_0444	methyltransferase	885	151	36.9358	64	17.8376	108	26.9001	86	22.4219
EcolC_0445	Fis family transcriptional regulator	297	923	672.758	700	581.355	585	434.184	802	623.066
EcolC_0446	tRNA-dihydrouridine synthase B	966	3555	796.665	3309	844.928	1965	448.394	2864	684.088
EcolC_0447	ribosomal protein L11 methyltransferase	882	225	55.2239	220	61.5254	302	75.4766	294	76.9122
EcolC_0448	sodium/pantothenate symporter	1452	203	30.2651	202	34.3151	226	34.3096	224	35.5957
EcolC_0449	DUF997 domain-containing protein	243	39	34.7434	48	48.7231	45	40.8207	50	47.4766
EcolC_0450	biotin carboxylase	1350	4660	747.249	5533	1010.94	4226	690.033	3803	649.993
EcolC_0451	biotin carboxyl carrier protein of acetyl-CoA carboxylase	471	1931	887.513	2773	1452.21	1546	723.54	1498	733.85
EcolC_0453	hypothetical protein	831	301	78.4113	135	40.0713	178	47.2164	151	41.9268
EcolC_0454	quinone oxidoreductase	975	268	59.5036	131	33.1411	173	39.1125	142	33.6047
EcolC_0455	RNase E specificity factor CsrD	1941	902	100.599	693	88.0659	1228	139.459	1560	185.445
EcolC_0456	rod shape-determining protein MreB	1044	1688	350.014	1288	304.31	1590	335.715	1766	390.307
EcolC_0457	rod shape-determining protein MreC	1104	1019	199.811	754	168.462	876	174.908	927	193.743
EcolC_0458	rod shape-determining protein MreD	489	304	134.579	248	125.096	247	111.343	256	120.795
EcolC_0459	septum formation inhibitor Maf	594	544	198.256	410	170.254	399	148.068	379	147.221
EcolC_0460	ribonuclease G	1470	1088	160.223	1164	195.315	997	149.504	809	126.984
EcolC_0461	membrane protein	3801	1529	87.0809	1249	81.0522	1379	79.9724	1276	77.4585
EcolC_0462	protease TldD	1446	804	120.365	953	162.564	833	126.984	809	129.091
EcolC_0463	HTH-type transcriptional activator AaeR	930	384	89.3844	292	77.4462	360	85.3284	257	63.7627
EcolC_0464	protein AaeX	204	50	53.0583	30	36.2737	21	22.6915	19	21.4902
EcolC_0465	p-hydroxybenzoic acid efflux pump subunit AaeA	933	65	15.0815	43	11.3681	65	15.357	39	9.64493
EcolC_0466	p-hydroxybenzoic acid efflux pump subunit AaeB	1968	241	26.5097	164	20.5551	223	24.9778	154	18.0556
EcolC_0467	barnase inhibitor	273	19	15.0662	15	13.5528	21	16.9563	40	33.8075
EcolC_0468	membrane protein	264	40	32.7997	30	28.0296	38	31.7288	51	44.5741
EcolC_0469	arginine repressor	471	1448	665.52	1068	559.307	1599	748.344	1715	840.155
EcolC_0470	malate dehydrogenase	939	5262	1213.11	3260	856.352	4466	1048.4	4562	1121
EcolC_0471	serine endoprotease DegS	1068	581	117.766	414	95.6157	533	110.009	487	105.214
EcolC_0472	periplasmic pH-dependent serine endoprotease DegQ	1368	315	49.8469	321	57.8787	333	53.6577	284	47.9014
EcolC_0473	hypothetical protein	399	1165	632.072	1805	1115.85	1422	785.598	1369	791.675
EcolC_0474	hypothetical protein	1128	832	159.672	950	207.737	799	156.139	719	147.074
EcolC_0475	50S ribosomal protein L13	429	7283	3675.08	8686	4994.16	6388	3282.32	7472	4018.8
EcolC_0476	30S ribosomal protein S9	393	4345	2393.37	4155	2607.83	3778	2119.06	4734	2779.41
EcolC_0477	stringent starvation protein A	639	3309	1121.01	2989	1153.79	5447	1879.02	5759	2079.52
EcolC_0478	stringent starvation protein B	498	2163	940.244	1628	806.353	1957	866.234	2189	1014.22
EcolC_0479	transporter	1368	355	56.1766	214	38.5858	275	44.3119	187	31.5407
EcolC_0480	transcriptional regulator NanR	792	553	151.152	595	185.307	731	203.454	743	216.461
EcolC_0481	N-acetylneuraminate lyase	894	52	12.5916	54	14.899	54	13.3147	45	11.6143
EcolC_0482	sialic acid transporter	1491	150	21.7785	87	14.3927	192	28.3856	166	25.689
EcolC_0483	N-acetylmannosamine-6-phosphate 2-epimerase	690	96	30.1187	39	13.9417	110	35.1413	83	27.7553
EcolC_0484	N-acetylmannosamine kinase	876	113	27.9246	72	20.2735	107	26.9249	122	32.1345
EcolC_0485	hypothetical protein	465	255	118.714	150	79.568	189	89.5948	176	87.3325
EcolC_0486	hypothetical protein	480	42	18.9418	24	12.333	35	16.0731	22	10.5754
EcolC_0487	glutamate synthase subunit beta	1419	298	45.4619	420	73.0074	398	61.8265	255	41.4643
EcolC_0488	glutamate synthase subunit alpha	4569	994	47.0954	1395	75.3101	1195	57.6528	949	47.9249
EcolC_0489	radical SAM protein	963	374	84.0734	156	39.9575	247	56.5385	336	80.5062
EcolC_0490	sensor histidine kinase/response regulator	2337	1656	153.396	1169	123.383	1875	176.855	1314	129.734
EcolC_0491	enhancing lycopene biosynthesis protein 2	654	605	200.259	327	123.33	429	144.595	365	128.775
EcolC_0492	monofunctional biosynthetic peptidoglycan transglycosylase	729	1492	443.052	1038	351.213	1303	393.995	982	310.814
EcolC_0493	hypothetical protein	633	11725	4009.8	8730	3401.82	9677	3369.85	9218	3360.08
EcolC_0494	phosphocarrier protein NPr	273	323	256.126	382	345.144	390	314.902	266	224.82
EcolC_0495	glmZ(sRNA)-inactivating NTPase	855	1010	255.722	1202	346.768	758	195.424	720	194.304
EcolC_0496	nitrogen regulatory protein	492	642	282.477	763	382.525	620	277.78	603	282.793
EcolC_0497	ribosome hibernation promoting factor	288	983	738.881	1085	929.26	714	546.487	818	655.356
EcolC_0498	RNA polymerase factor sigma-54	1434	2745	414.387	3773	648.99	3049	468.686	2819	453.589
EcolC_0499	LPS export ABC transporter ATP-binding protein	726	449	133.882	461	156.626	439	133.291	446	141.747
EcolC_0500	LPS export system protein LptA	558	303	117.55	277	122.446	308	121.672	309	127.773
EcolC_0501	LPS export ABC transporter periplasmic protein LptC	576	348	130.789	351	150.309	408	156.139	379	151.821
EcolC_0502	3-deoxy-D-manno-octulosonate 8-phosphate phosphatase KdsC	567	532	203.115	410	178.361	457	177.667	458	186.38
EcolC_0503	arabinose 5-phosphate isomerase KdsD	987	1674	367.157	1598	399.356	1759	392.846	1205	281.7
EcolC_0504	hypothetical protein	978	530	117.314	436	109.963	559	125.993	662	156.184
EcolC_0505	phospholipid import ATP-binding protein	810	1221	326.32	956	291.121	743	202.198	621	176.898
EcolC_0506	phospholipid ABC transporter permease	783	458	126.624	431	135.774	508	143.013	392	115.516
EcolC_0507	outer membrane lipid asymmetry maintenance protein MlaD	552	269	105.494	247	110.372	247	98.6352	208	86.9442
EcolC_0508	phospholipid-binding protein	636	436	148.403	469	181.893	395	136.903	466	169.062
EcolC_0509	phospholipid ABC transporter-binding protein	294	191	140.637	219	183.737	162	121.462	134	105.166
EcolC_0510	acid stress protein IbaG	255	86	73.0082	110	106.403	95	82.1216	88	79.6267
EcolC_0511	UDP-N-acetylglucosamine 1-carboxyvinyltransferase	1260	1328	228.161	1407	275.438	894	156.401	998	182.758
EcolC_0512	sugar fermentation stimulation protein B	279	95	73.7111	75	66.3067	85	67.1566	71	58.7179
EcolC_0513	octaprenyl-diphosphate synthase	972	1025	228.282	853	216.463	793	179.838	865	205.336
EcolC_0514	50S ribosomal protein L21	312	3705	2570.67	4400	3478.55	3273	2312.41	4970	3675.51
EcolC_0515	50S ribosomal protein L27	258	2551	2140.45	4035	3857.66	1171	1000.49	3195	2857.38
EcolC_0516	transporter	966	506	113.393	330	84.263	440	100.404	501	119.668
EcolC_0517	GTPase Obg	1173	479	88.3997	355	74.6501	298	56.0005	333	65.5032
EcolC_0518	D-alanyl-D-alanine carboxypeptidase	1434	661	99.7851	678	116.622	648	99.6093	599	96.3816
EcolC_0519	transcription elongation factor GreA	477	687	311.783	368	190.296	658	304.076	633	306.197
EcolC_0520	RNA-binding protein	294	2827	2081.57	2949	2474.16	2882	2160.83	3353	2631.49
EcolC_0521	ribosomal RNA large subunit methyltransferase E	630	2126	730.527	2410	943.576	2113	739.321	2242	821.129
EcolC_0522	ATP-dependent zinc metalloprotease FtsH	1935	5037	563.514	6188	788.805	5269	600.235	6694	798.217
EcolC_0523	dihydropteroate synthase	849	178	45.3864	189	54.9104	289	75.035	302	82.0759
EcolC_0524	phosphoglucosamine mutase	1338	920	148.849	857	157.988	755	124.384	879	151.582
EcolC_0525	preprotein translocase subunit SecG	333	2118	1376.88	2575	1907.36	1948	1289.49	2997	2076.63
EcolC_0526	phosphate starvation-inducible protein PsiE	1626	127	16.9082	82	12.4392	181	24.5376	125	17.738
EcolC_0527	argininosuccinate synthase	1344	2041	328.743	2885	529.477	1926	315.886	3239	556.068
EcolC_0528	ribosome maturation factor RimP	423	3949	2020.97	2363	1377.92	2294	1195.44	2750	1500.06
EcolC_0529	transcription termination/antitermination protein NusA	1488	4031	586.44	2916	483.376	3349	496.119	3938	610.645
EcolC_0530	translation initiation factor IF-2	2673	3453	279.648	3327	307.011	3899	321.535	4631	399.753
EcolC_0531	ribosome-binding factor A	402	133	71.6208	165	101.241	191	104.732	173	99.2971
EcolC_0532	tRNA pseudouridine synthase B	945	548	125.534	567	147.996	545	127.127	546	133.314
EcolC_0533	30S ribosomal protein S15	270	8278	6637.05	16134	14739.4	14401	11757.2	19071	16297.7
EcolC_0534	polyribonucleotide nucleotidyltransferase	2136	5448	552.14	6998	808.114	8343	860.984	9150	988.408
EcolC_0535	lipoprotein NlpI	885	28910	7071.61	21576	6013.51	31303	7796.8	39014	10171.7
EcolC_0536	DEAD/DEAH box family ATP-dependent RNA helicase	1890	4584	525.045	4327	564.71	6314	736.405	6284	767.168
EcolC_0537	tryptophan-specific transporter	1245	356	61.9005	285	56.4645	354	62.6769	605	112.125
EcolC_0538	luciferase-like monooxygenase	1008	248	53.2604	170	41.5995	125	27.3353	150	34.3358
EcolC_0539	protease	879	480	118.213	175	49.1077	185	46.3935	251	65.8872
EcolC_0540	protease	996	523	113.673	182	45.0726	308	68.1656	325	75.2905
EcolC_0541	SCP-2 sterol transfer family protein	525	1506	620.982	888	417.209	871	365.707	972	427.192
EcolC_0542	N-acetyltransferase	504	455	195.431	294	143.885	283	123.774	332	151.993
EcolC_0543	nuclease	312	400	277.536	149	117.796	317	223.964	241	178.229
EcolC_0544	hypothetical protein	444	221	107.751	126	69.9983	98	48.6538	95	49.3693
EcolC_0545	hypothetical protein	519	74	30.8658	80	38.0209	90	38.2251	80	35.5663
EcolC_0546	nucleoside-diphosphate-sugar epimerase	636	90	30.6337	73	28.3117	73	25.3011	63	22.856
EcolC_0547	permease	1041	364	75.6945	206	48.8109	308	65.219	201	44.5514
EcolC_0548	hypothetical protein	576	834	313.442	631	270.214	533	203.976	540	216.315
EcolC_0549	DnaA initiator-associating protein DiaA	591	535	195.966	407	169.866	418	155.906	444	173.345
EcolC_0550	hypothetical protein	396	190	103.866	128	79.7288	99	55.1079	106	61.7628
EcolC_0551	penicillin-binding protein activator LpoA	2037	1312	139.43	1123	135.984	1273	137.756	1196	135.474
EcolC_0552	ribosomal RNA small subunit methyltransferase I	861	366	92.0219	328	93.966	366	93.7026	304	81.4679
EcolC_0553	fimbrial protein	1092	264	52.3353	162	36.5925	201	40.574	169	35.7092
EcolC_0554	membrane protein	2517	275	23.6517	205	20.0896	264	23.1204	240	22.0011
EcolC_0555	fimbrial protein	696	34	10.5751	16	5.67036	29	9.18465	11	3.6467
EcolC_0556	fimbrial protein	585	527	195.015	486	204.918	765	288.257	519	204.705
EcolC_0557	galactosamine-6-phosphate isomerase	702	35	10.7931	25	8.78422	60	18.8403	23	7.55974
EcolC_0558	PTS N-acetylgalactosamine transporter subunit IID	792	42	11.4799	19	5.91737	36	10.0196	25	7.28335
EcolC_0559	N-acetylgalactosamine permease IIC component 1	804	30	8.07753	16	4.90867	39	10.6926	15	4.30479
EcolC_0560	PTS N-acetylgalactosamine transporter subunit IIB	477	16	7.26131	12	6.2053	22	10.1667	17	8.22331
EcolC_0561	tagatose-1,6-bisphosphate aldolase	861	55	13.8284	46	13.1782	52	13.3129	35	9.37953
EcolC_0562	aldose isomerase	1155	76	14.2444	66	14.0949	74	14.1229	60	11.9863
EcolC_0563	N-acetylglucosamine-6-phosphate deacetylase	1134	222	42.3793	135	29.3644	189	36.7386	165	33.5728
EcolC_0564	PTS N-acetylgalactosamine transporter subunit IIA	435	37	18.4131	28	15.877	44	22.2965	29	15.3824
EcolC_0565	PTS N-acetylgalactosamine transporter subunit IID	879	54	13.299	30	8.41846	43	10.7833	30	7.87497
EcolC_0566	PTS N-acetylgalactosamine transporter subunit IIC	780	49	13.5992	13	4.11101	33	9.32595	24	7.09958
EcolC_0567	PTS N-acetylgalactosamine transporter subunit IIB	474	22	10.0475	13	6.76496	17	7.90578	14	6.815
EcolC_0568	tagatose-1,6-bisphosphate aldolase	1281	93	15.7162	64	12.3234	70	12.0454	71	12.7887
EcolC_0569	DeoR family transcriptional regulator	810	653	174.519	509	155	560	152.397	532	151.545
EcolC_0570	toxin YhaV	465	406	189.011	199	105.56	312	147.903	206	102.219
EcolC_0571	regulator	336	185	119.192	82	60.197	175	114.808	130	89.2731
EcolC_0572	galactarate dehydrogenase	1572	587	80.8349	292	45.8174	508	71.2336	382	56.0696
EcolC_0573	galactarate transporter	1335	77	12.486	45	8.31441	107	17.6676	70	12.0985
EcolC_0574	5-keto-4-deoxy-D-glucarate aldolase	771	49	13.758	20	6.39847	63	18.0119	47	14.0656
EcolC_0575	tartronate semialdehyde reductase	891	129	31.3419	84	23.2542	58	14.3491	104	26.9322
EcolC_0576	glycerate 2-kinase	1146	293	55.3473	177	38.0968	244	46.9331	225	45.3017
EcolC_0578	hypothetical protein	540	33	13.2292	25	11.4195	72	29.3909	29	12.3914
EcolC_0579	transcriptional regulator	345	9	5.64725	2	1.42992	9	5.75039	9	6.01921
EcolC_0580	transcriptional regulator	939	477	109.968	195	51.2235	409	96.0134	509	125.074
EcolC_0581	L-threonine dehydratase catabolic TdcB	990	318	69.5353	299	74.4966	173	38.5199	206	48.0118
EcolC_0582	threonine/serine transporter TdcC	1332	468	76.0598	552	102.22	279	46.1715	235	40.708
EcolC_0583	propionate/acetate kinase	1209	234	41.8989	332	67.7348	138	25.1609	111	21.1842
EcolC_0584	keto-acid formate acetyltransferase	2295	355	33.4857	782	84.0474	249	23.9161	124	12.4668
EcolC_0585	reactive intermediate deaminase	390	56	31.084	95	60.084	34	19.2171	30	17.749
EcolC_0586	L-serine dehydratase TdcG	1365	210	33.3043	370	66.8604	155	25.0307	109	18.4251
EcolC_0587	transporter	1332	95	15.4395	47	8.7035	107	17.7073	60	10.3935
EcolC_0588	membrane protein	1311	337	55.6469	167	31.4206	255	42.8757	151	26.5761
EcolC_0589	hypothetical protein	165	335	439.516	586	876.02	910	1215.71	858	1199.83
EcolC_0590	pirin-like protein YhaK	702	42	12.9517	28	9.83832	39	12.2462	44	14.4621
EcolC_0591	LysR family transcriptional regulator	897	338	81.5714	497	136.667	145	35.6328	129	33.1828
EcolC_0592	hypothetical protein	357	13	7.88295	29	20.0369	12	7.40947	13	8.40217
EcolC_0593	hypothetical protein	366	126	74.5251	76	51.2192	108	65.0454	122	76.9122
EcolC_0594	hypothetical protein	987	101	22.1522	91	22.7418	108	24.1202	185	43.2485
EcolC_0595	hypothetical protein	393	62	34.1517	68	42.6792	66	37.0191	86	50.492
EcolC_0596	hypothetical protein	300	221	159.472	337	277.082	338	248.353	853	656.061
EcolC_0597	hypothetical protein	405	127	67.8832	208	126.68	140	76.1986	404	230.167
EcolC_0598	hypothetical protein	306	176	124.51	243	195.878	197	141.912	462	348.367
EcolC_0599	hypothetical protein	369	354	207.678	614	410.433	412	246.119	876	547.765
EcolC_0600	membrane protein	384	690	388.984	1117	717.5	258	148.103	232	139.403
EcolC_0601	hypothetical protein	663	1295	422.834	2228	828.899	446	148.284	403	140.252
EcolC_0602	GntR family transcriptional regulator	777	1437	400.359	504	159.996	796	225.822	600	178.175
EcolC_0603	fimbrial protein	717	17	5.13267	8	2.75214	25	7.6859	11	3.53989
EcolC_0604	fimbrial protein	501	14	6.04928	7	3.44636	24	10.5596	12	5.52662
EcolC_0605	fimbrial usher protein	2685	117	9.43311	90	8.26796	149	12.2325	107	9.19509
EcolC_0606	hypothetical protein	1089	905	179.901	730	165.347	946	191.486	627	132.848
EcolC_0607	hexuronate transporter	1299	34951	5824.57	4580	869.674	18414	3124.73	9462	1680.7
EcolC_0608	uronate isomerase	1413	6081	931.636	1636	285.589	4048	631.498	2117	345.697
EcolC_0609	altronate hydrolase	1488	6362	925.559	1823	302.193	3299	488.712	2146	332.769
EcolC_0610	membrane protein	552	191	74.9045	70	31.2795	172	68.6852	106	44.3081
EcolC_0611	serine/threonine transporter	1245	1544	268.467	733	145.223	1856	328.611	831	154.01
EcolC_0612	hypothetical protein	966	440	98.6027	207	52.8559	157	35.8258	140	33.4401
EcolC_0613	NAD(P)-dependent dehydrogenase	987	1126	246.965	522	130.453	1148	256.389	742	173.461
EcolC_0614	hypothetical protein	684	79	25.0026	56	20.1945	60	19.3361	56	18.8907
EcolC_0615	hypothetical protein	504	194	83.3268	123	60.197	136	59.4816	156	71.4184
EcolC_0616	ribosomal RNA large subunit methyltransferase G	1137	190	36.1748	155	33.6257	185	35.8662	173	35.1077
EcolC_0617	mRNA interferase HigB	315	20	13.7446	20	15.661	24	16.7948	20	14.6499
EcolC_0618	antitoxin HigA	417	54	28.0331	39	23.069	52	27.4879	28	15.4931
EcolC_0619	2,4-dienoyl-CoA reductase [NADPH]	2019	574	61.5445	312	38.117	509	55.5719	260	29.7135
EcolC_0620	glucosidase YgjK	2352	123	11.3209	86	9.01906	189	17.7133	120	11.7723
EcolC_0621	periplasmic protein	1071	45	9.09571	23	5.2971	72	14.8189	34	7.32497
EcolC_0622	amino acid permease	1434	58	8.75573	40	6.88036	81	12.4512	52	8.36701
EcolC_0623	evolved beta-galactosidase subunit beta	450	17	8.17805	7	3.83695	13	6.36802	7	3.58923
EcolC_0624	beta-D-galactosidase subunit alpha	3093	264	18.4773	117	9.33053	251	17.8882	173	12.9057
EcolC_0625	LacI family transcriptional regulator	984	516	113.519	379	95.0045	586	131.273	462	108.334
EcolC_0626	methionyl-tRNA synthetase	333	31	20.1526	13	9.6294	24	15.887	22	15.2439
EcolC_0627	putrescine aminotransferase	1290	245	41.114	267	51.0531	249	42.5484	345	61.7086
EcolC_0628	aerotaxis receptor	1521	267	38.001	194	31.461	201	29.13	187	28.368
EcolC_0629	transcriptional regulator	624	195	67.6493	535	211.48	206	72.7707	206	76.1726
EcolC_0630	NADPH-dependent ferric-chelate reductase	765	88	24.902	136	43.8508	115	33.1368	89	26.8439
EcolC_0631	G/U mismatch DNA glycosylase	507	302	128.947	213	103.627	268	116.52	257	116.961
EcolC_0632	RNA polymerase sigma factor RpoD	1842	4135	485.959	4101	549.162	4395	525.948	4702	588.992
EcolC_0633	DNA primase	1746	4573	566.983	2461	347.67	3457	436.445	3791	500.986
EcolC_0634	30S ribosomal protein S21	216	7346	7362.25	10414	11892.2	7473	7626.32	11194	11957.7
EcolC_0635	tRNA N6-adenosine threonylcarbamoyltransferase	1014	408	87.1035	381	92.6803	364	79.1293	412	93.7509
EcolC_0636	L-tartrate/succinate antiporter	1464	155	22.9194	95	16.006	140	21.0795	103	16.2335
EcolC_0637	L+-tartrate dehydratase subunit beta	606	37	13.2173	23	9.36171	46	16.7324	35	13.3264
EcolC_0638	tartrate dehydratase subunit alpha	912	43	10.2067	26	7.032	39	9.42635	34	8.60202
EcolC_0639	transcriptional activator TtdR	933	144	33.4114	73	19.2993	115	27.17	71	17.5587
EcolC_0640	glycerol-3-phosphate acyltransferase	618	504	176.545	355	141.69	449	160.152	334	124.702
EcolC_0641	dihydroneopterin aldolase	369	164	96.2124	76	50.8028	102	60.9323	86	53.776
EcolC_0642	undecaprenyl-diphosphatase	822	396	104.289	265	79.5196	400	107.266	344	96.5613
EcolC_0643	multifunctional CCA protein	1239	1799	314.321	1159	230.734	1533	272.737	1490	277.48
EcolC_0644	signal transduction protein	621	1604	559.147	1121	445.261	1678	595.627	2081	773.209
EcolC_0645	inorganic triphosphatase	1302	136	22.6121	128	24.2493	156	26.4112	143	25.342
EcolC_0646	glutamate--ammonia-ligase adenylyltransferase	2841	575	43.8137	477	41.414	458	35.536	420	34.111
EcolC_0647	bifunctional protein HldE	1434	676	102.05	543	93.4009	458	70.4029	414	66.6143
EcolC_0648	membrane protein	1662	180	23.4453	71	10.5373	147	19.4967	106	14.716
EcolC_0649	membrane protein	630	203	69.754	55	21.5339	146	51.0842	98	35.8923
EcolC_0650	glycogen synthase	201	653	703.284	625	766.98	1056	1158.09	1872	2148.95
EcolC_0651	hypothetical protein	1032	95	19.9277	51	12.1896	104	22.214	73	16.3215
EcolC_0652	fimbrial assembly protein PapD	750	15	4.32956	6	1.97329	31	9.11117	9	2.76884
EcolC_0653	fimbrial outer membrane usher protein StdB	2499	79	6.84344	66	6.51445	140	12.3491	59	5.44756
EcolC_0654	fimbrial-like adhesin protein	552	15	5.88255	17	7.59644	31	12.3793	21	8.77802
EcolC_0655	BMFP family fusogenic protein	291	228	169.611	244	206.822	293	221.947	288	228.358
EcolC_0656	3,4-dihydroxy-2-butanone 4-phosphate synthase	654	3570	1181.69	1964	740.737	1683	567.258	1413	498.518
EcolC_0657	hypothetical protein	171	191	241.797	78	112.512	126	162.423	191	257.723
EcolC_0658	zinc transporter ZupT	774	575	160.82	409	130.341	468	133.284	398	118.647
EcolC_0659	4,5- DOPA-extradiol-dioxygenase	816	561	148.828	421	127.26	417	112.647	296	83.6985
EcolC_0660	ATP-Grasp family ATPase	1161	3835	715.067	4566	970.072	4207	798.756	3962	787.406
EcolC_0661	membrane protein	672	4699	1513.73	5569	2044.13	3936	1291.1	3468	1190.77
EcolC_0662	outer membrane protein TolC	1482	2322	339.178	2321	386.302	2626	390.589	2420	376.776
EcolC_0663	ADP-ribose pyrophosphatase	630	480	164.935	397	155.435	598	209.235	453	165.911
EcolC_0664	dehydrogenase	423	342	175.025	153	89.2177	292	152.166	249	135.824
EcolC_0665	3',5'-cyclic-nucleotide phosphodiesterase	825	3725	977.43	1657	495.415	2926	781.798	2330	651.656
EcolC_0666	esterase	582	1282	476.846	617	261.494	950	359.811	724	287.033
EcolC_0667	DNA topoisomerase 4 subunit B	1893	2980	340.784	1617	210.698	2234	260.14	1953	238.05
EcolC_0668	quinol monooxygenase YgiN	315	1220	838.422	1513	1184.76	1747	1222.52	1875	1373.43
EcolC_0669	modulator of drug activity B	582	161	59.8848	103	43.653	141	53.4035	101	40.0419
EcolC_0670	hypothetical protein	333	12	7.801	7	5.18506	19	12.5772	15	10.3935
EcolC_0671	sensor protein QseC	1350	109	17.4786	101	18.4539	120	19.5939	90	15.3824
EcolC_0672	transcriptional regulator	660	79	25.9117	76	28.4034	64	21.3752	55	19.228
EcolC_0673	hypothetical protein	393	154	84.8285	169	106.07	203	113.862	273	160.283
EcolC_0674	transcriptional regulator	483	61	27.3398	67	34.2159	73	33.3158	65	31.0515
EcolC_0675	hypothetical protein	297	2116	1542.31	1218	1011.56	2862	2124.16	1566	1216.61
EcolC_0676	antitoxin	396	56	30.613	36	22.4237	51	28.3889	45	26.2201
EcolC_0677	ABC transporter permease	1608	633	85.2179	357	54.7624	601	82.3877	448	64.2848
EcolC_0678	DNA topoisomerase 4 subunit A	2259	1611	154.381	1300	141.947	1218	118.852	1161	118.586
EcolC_0679	1-acyl-sn-glycerol-3-phosphate acyltransferase	738	364	106.772	295	98.5975	402	120.073	325	101.612
EcolC_0680	cell division protein FtsP	1413	856	131.143	634	110.674	739	115.286	615	100.427
EcolC_0681	Radical SAM superfamily protein	2220	1049	102.291	821	91.2201	919	91.2508	746	77.5358
EcolC_0682	hypothetical protein	258	30	25.1718	26	24.8573	19	16.2333	32	28.6185
EcolC_0683	DUF3828 domain-containing protein	927	74	17.2809	61	16.2312	88	20.9255	80	19.9125
EcolC_0684	2,5-diketo-D-gluconic acid reductase A	828	261	68.2376	332	98.9027	278	74.0097	365	101.714
EcolC_0685	alcohol dehydrogenase	1164	449	83.5039	475	100.656	570	107.943	510	101.096
EcolC_0686	AraC family transcriptional regulator	957	252	57.0036	146	37.6306	226	52.056	164	39.5411
EcolC_0687	hypothetical protein	660	2524	827.864	1284	479.867	3229	1078.45	2287	799.537
EcolC_0688	cystathionine beta-lyase	1188	547	99.6745	927	192.47	570	105.763	428	83.1273
EcolC_0689	biopolymer transporter ExbB	735	380	111.921	322	108.061	346	103.768	363	113.956
EcolC_0690	biopolymer transporter ExbD	426	238	120.943	176	101.907	129	66.7504	143	77.4538
EcolC_0691	oxidoreductase	885	152	37.1804	108	30.101	126	31.3835	179	46.6687
EcolC_0692	hypothetical protein	495	744	325.373	385	191.847	584	260.065	541	252.179
EcolC_0693	glyceraldehyde 3-phosphate reductase	1041	2451	509.69	1349	319.64	3314	701.739	3217	713.045
EcolC_0695	hypothetical protein	288	96	72.1593	34	29.1197	79	60.4656	47	37.6549
EcolC_0696	hydrogenase-2 small chain	1119	8322	1609.94	1782	392.806	8287	1632.45	6471	1334.31
EcolC_0697	hydrogenase-2 operon protein HybA	987	3002	658.426	764	190.931	3056	682.512	2723	636.571
EcolC_0698	Ni/Fe-hydrogenase b-type cytochrome subunit	1179	1962	360.246	655	137.034	1984	370.938	2053	401.783
EcolC_0699	hydrogenase 2 large subunit	1704	5102	648.163	1647	238.41	3154	408.005	2714	367.499
EcolC_0700	hydrogenase 2 maturation protease	495	2006	877.282	467	232.708	1076	479.16	792	369.178
EcolC_0701	hydrogenase-2 operon protein HybE	489	1284	568.42	327	164.945	698	314.645	568	268.013
EcolC_0702	hydrogenase nickel incorporation protein	342	267	169.005	138	99.5298	163	105.06	183	123.464
EcolC_0703	hydrogenase-2 operon protein HybG	249	1177	1023.27	399	395.252	742	656.869	713	660.703
EcolC_0704	disulfide-bond oxidoreductase YghU	867	1369	341.82	486	138.267	868	220.686	684	182.034
EcolC_0705	bifunctional glutathionylspermidine synthetase/amidase	1860	695	80.8882	624	82.7507	692	82.01	637	79.021
EcolC_0706	phosphate transporter PitA	1500	65	9.38071	43	7.07094	65	9.55204	66	10.1524
EcolC_0707	ATP-binding protein	693	22	6.87231	17	6.05084	30	9.54249	10	3.32953
EcolC_0708	hypothetical protein	699	32	9.91029	27	9.52767	27	8.51453	21	6.932
EcolC_0709	ATP-binding protein	759	34	9.69729	26	8.44951	30	8.71271	30	9.12002
EcolC_0710	membrane protein	1350	57	9.14017	39	7.12576	65	10.6134	33	5.64023
EcolC_0711	hypothetical protein	825	59	15.4814	27	8.07254	44	11.7564	32	8.94978
EcolC_0712	hypothetical protein	561	20	7.71757	13	5.71585	18	7.07267	14	5.75813
EcolC_0713	LPS export ABC transporter permease LptF	1071	47	9.49996	24	5.52741	69	14.2015	31	6.67865
EcolC_0714	LPS export ABC transporter permease LptG	1080	183	36.681	125	28.5487	227	46.3315	258	55.1204
EcolC_0715	8-amino-7-oxononanoate synthase	1173	93	17.1632	48	10.0935	75	14.0941	68	13.376
EcolC_0716	hypothetical protein	249	7	6.08572	5	4.95303	6	5.31161	9	8.33987
EcolC_0717	short-chain dehydrogenase	915	31	7.33422	21	5.66107	26	6.26363	22	5.54776
EcolC_0718	acyl-CoA synthetase	1722	106	13.3256	89	12.7484	93	11.9048	72	9.64752
EcolC_0719	DNA-binding protein	1143	99	18.75	49	10.5743	56	10.7998	51	10.2953
EcolC_0720	glc operon transcriptional activator	765	406	114.889	244	78.6735	252	72.6128	187	56.4023
EcolC_0721	glycolate oxidase	1500	42	6.06138	36	5.91986	58	8.52336	35	5.38385
EcolC_0722	FAD-binding protein	1053	26	5.34513	21	4.91916	44	9.21082	29	6.35457
EcolC_0723	glycolate oxidase	1224	89	15.7406	57	11.4867	147	26.4734	108	20.3591
EcolC_0724	protein GlcG	405	29	15.5009	18	10.9627	20	10.8855	31	17.6613
EcolC_0725	malate synthase G	2172	279	27.8072	201	22.8263	326	33.085	249	26.4518
EcolC_0726	glycolate permease GlcA	1683	103	13.2485	91	13.337	104	13.6214	67	9.18559
EcolC_0727	hypothetical protein	432	32	16.0354	37	21.126	26	13.2667	34	18.1598
EcolC_0728	transposase	300	0	0	0	0	0	0	0	0
EcolC_0729	transposase	867	0	0	0	0	0	0	0	0
EcolC_0730	TetR family transcriptional regulator	645	271	90.9542	127	48.5673	195	66.6421	158	56.5215
EcolC_0732	transposase	804	70	18.8476	48	14.726	140	38.3836	71	20.376
EcolC_0733	transposase	285	0	0	0	0	0	0	0	0
EcolC_0734	choline transporter	1281	220	37.1781	206	39.666	287	49.3863	247	44.4902
EcolC_0735	transposase	819	101	26.6963	54	16.2634	82	22.0701	77	21.6932
EcolC_0736	transposase	1152	2	0.37583	1	0.214115	8	1.53078	4	0.801168
EcolC_0738	transporter	258	35	29.3671	27	25.8133	31	26.486	31	27.7242
EcolC_0739	Fe(3+) dicitrate transport ATP-binding protein FecE	768	138	38.8984	83	26.6574	94	26.9799	87	26.1381
EcolC_0740	Fe3+ dicitrate ABC transporter permease	957	53	11.9888	32	8.2478	61	14.0505	45	10.8497
EcolC_0741	Fe(3+) dicitrate ABC transporter permease	999	59	12.785	45	11.1108	76	16.7696	52	12.0103
EcolC_0742	iron siderophore-binding protein	903	122	29.2473	86	23.4915	124	30.2697	102	26.0633
EcolC_0743	transporter	2325	185	17.2251	169	17.9293	236	22.375	194	19.2529
EcolC_0744	protein FecR	954	42	9.53047	47	12.1521	42	9.70454	33	7.98145
EcolC_0745	RNA polymerase sigma factor FecI	522	18	7.46475	27	12.7583	44	18.5804	23	10.1666
EcolC_0747	integrase	1263	186	31.8803	124	24.2169	179	31.2409	152	27.7688
EcolC_0748	DUF554 domain-containing protein	708	229	70.019	109	37.9746	248	77.2133	208	67.787
EcolC_0749	ornithine decarboxylase	2136	282	28.5799	336	38.8006	248	25.5932	230	24.8452
EcolC_0750	nucleoside permease NupG	1257	601	103.503	226	44.3479	614	107.673	579	106.282
EcolC_0751	murein transglycosylase	1083	258	51.5709	245	55.8005	261	53.1234	216	46.0195
EcolC_0752	Fe(2+)-trafficking protein	276	51	40.0013	49	43.7912	40	31.9466	39	32.6041
EcolC_0753	A/G-specific adenine glycosylase	1053	143	29.3982	185	43.3355	187	39.146	215	47.1114
EcolC_0754	tRNA (guanine-N(7)-)-methyltransferase	720	226	67.95	205	70.2298	170	52.0464	208	66.6572
EcolC_0755	hypothetical protein	327	432	285.989	363	273.816	232	156.392	318	224.386
EcolC_0756	hypothetical protein	720	301	90.4998	211	72.2853	418	127.973	308	98.7039
EcolC_0757	L-asparaginase	1047	5858	1211.2	1180	277.994	3759	791.406	3426	755.017
EcolC_0758	hypothetical protein	1008	112	24.0531	56	13.7034	86	18.8067	68	15.5656
EcolC_0759	HemN family oxidoreductase	1137	477	90.8179	539	116.931	478	92.6705	415	84.2178
EcolC_0760	dITP/XTP pyrophosphatase	594	209	76.1681	242	100.491	284	105.392	231	89.7309
EcolC_0761	hypothetical protein	291	145	107.867	181	153.421	179	135.592	90	71.3618
EcolC_0762	hypothetical protein	567	328	125.229	450	195.763	321	124.795	425	172.951
EcolC_0763	YggS family pyridoxal phosphate enzyme	705	224	68.7816	239	83.6198	256	80.0433	320	104.731
EcolC_0764	hypothetical protein	981	135	29.7905	158	39.7272	163	36.6263	113	26.5782
EcolC_0765	Holliday junction DNA helicase	417	170	88.2523	194	114.753	174	91.9787	152	84.1054
EcolC_0766	hypothetical protein	636	438	149.084	428	165.992	438	151.807	317	115.005
EcolC_0767	glutathione synthetase	951	542	123.376	444	115.16	372	86.2256	287	69.6334
EcolC_0768	ribosomal RNA small subunit methyltransferase E	732	196	57.964	147	49.5343	272	81.909	192	60.521
EcolC_0769	endonuclease-1	708	249	76.1341	253	88.1429	201	62.5802	250	81.4748
EcolC_0770	protein SprT	456	801	380.26	752	406.774	733	354.334	981	496.387
EcolC_0771	galactose-proton symporter	1395	45319	7032.66	21417	3786.91	41731	6594.15	30394	5027.24
EcolC_0772	S-adenosylmethionine synthase	1155	4820	903.397	9391	2005.53	5682	1084.41	7664	1531.05
EcolC_0773	biosynthetic arginine decarboxylase	1977	2475	271.008	2113	263.629	2129	237.379	2198	256.53
EcolC_0774	agmatinase	921	488	114.703	390	104.449	436	104.352	398	99.7102
EcolC_0775	metalloprotease	759	530	151.164	404	131.292	501	145.502	490	148.96
EcolC_0776	transketolase	1992	5618	610.528	5505	681.661	6601	730.456	6237	722.442
EcolC_0777	mannitol-specific cryptic phosphotransferase enzyme IIA component	444	25	12.1891	18	9.99976	45	22.341	12	6.23612
EcolC_0778	PTS mannitol cryptic EIICB component	1389	75	11.6889	33	5.86019	111	17.6155	53	8.8042
EcolC_0779	Zn-binding dehydrogenase	1278	54	9.14695	25	4.82513	64	11.0388	60	10.8327
EcolC_0780	fructose 1,6-bisphosphatase	966	39	8.73979	19	4.85151	61	13.9196	27	6.44916
EcolC_0781	mannitol repressor	510	290	123.095	290	140.258	435	188.015	307	138.894
EcolC_0782	PanK family P-loop kinase	714	298	90.3507	220	76.0019	337	104.041	313	101.149
EcolC_0783	D-erythrose-4-phosphate dehydrogenase	1020	2371	503.205	1282	310.019	2660	574.851	2871	649.455
EcolC_0784	phosphoglycerate kinase	1164	4686	871.491	4249	900.397	3684	697.655	3908	774.672
EcolC_0785	fructose-bisphosphate aldolase	1080	6157	1234.12	7881	1799.94	5998	1224.21	6380	1363.05
EcolC_0786	mechanosensitive ion channel protein MscS	861	293	73.6678	489	140.09	411	105.223	654	175.263
EcolC_0787	arginine exporter protein	636	56	19.0609	32	12.4106	56	19.4091	47	17.0513
EcolC_0788	oxidative stress defense protein	741	387	113.059	355	118.171	298	88.6486	421	131.093
EcolC_0789	LysR family transcriptional regulator	897	132	31.8563	79	21.7238	147	36.1242	95	24.437
EcolC_0790	acetyl-CoA hydrolase	1479	133	19.4669	99	16.5108	118	17.5868	99	15.4448
EcolC_0791	methylmalonyl-CoA decarboxylase	786	20	5.50834	23	7.21781	33	9.25476	13	3.81625
EcolC_0792	GTPase ArgK	996	45	9.78062	33	8.1725	56	12.3937	35	8.10821
EcolC_0793	methylmalonyl-CoA mutase	2145	182	18.3678	110	12.6493	198	20.3475	165	17.749
EcolC_0794	chromosome initiation inhibitor	894	527	127.611	526	145.127	572	141.037	410	105.819
EcolC_0795	hypothetical protein	231	33	30.9254	29	30.9661	30	28.6275	35	34.9601
EcolC_0796	ribose-5-phosphate isomerase A	660	782	256.493	628	234.702	764	255.166	875	305.901
EcolC_0797	D-3-phosphoglycerate dehydrogenase	1233	1485	260.721	2506	501.324	1473	263.338	1233	230.737
EcolC_0798	5-formyltetrahydrofolate cyclo-ligase	603	6165	2213.24	8373	3425.03	8233	3009.64	5620	2150.48
EcolC_0799	cell division protein ZapA	330	1985	1302.15	2121	1585.36	2770	1850.29	2338	1634.73
EcolC_0800	hypothetical protein	585	1019	377.078	942	397.187	1005	378.69	1266	499.337
EcolC_0801	proline aminopeptidase P II	1326	1899	310.024	2142	398.452	2490	413.933	2609	453.991
EcolC_0802	2-octaprenyl-6-methoxyphenol hydroxylase	1179	826	151.663	965	201.889	996	186.217	1052	205.882
EcolC_0803	2-octaprenylphenol hydroxylase	1203	1234	222.056	1303	267.165	1347	246.817	1350	258.931
EcolC_0804	aminomethyltransferase	1095	1738	343.597	3047	686.37	2400	483.138	3654	769.965
EcolC_0805	glycine cleavage system protein H	390	445	247.007	805	509.133	428	241.91	834	493.421
EcolC_0806	glycine dehydrogenase (decarboxylating)	2874	3196	240.732	6671	572.538	3246	248.963	6199	497.681
EcolC_0807	NAD(P)-dependent oxidoreductase	744	169	49.1731	242	80.2311	107	31.7019	142	44.0384
EcolC_0808	6-phospho-beta-glucosidase	1434	474	71.5554	435	74.8239	376	57.798	326	52.4547
EcolC_0809	hypothetical protein	312	109	75.6285	123	97.2413	110	77.7163	112	82.8285
EcolC_0810	hemolysin	660	1083	355.22	1888	705.599	1036	346.011	941	328.974
EcolC_0811	tRNA-modifying protein YgfZ	981	955	210.74	994	249.93	914	205.377	1053	247.671
EcolC_0812	antitoxin CptB	267	956	775.104	593	547.827	1472	1215.26	1474	1273.8
EcolC_0813	toxin CptA	408	1114	591.069	552	333.718	747	403.584	724	409.444
EcolC_0814	flavodoxin-2	522	953	395.217	468	221.144	783	330.647	671	296.598
EcolC_0815	tyrosine recombinase XerD	897	616	148.663	423	116.318	571	140.319	572	147.136
EcolC_0816	thiol:disulfide interchange protein DsbC	711	319	97.1258	251	87.0772	288	89.2888	306	99.3043
EcolC_0817	ssDNA exonuclease RecJ	1734	799	99.7496	742	105.549	791	100.554	734	97.6705
EcolC_0818	peptide chain release factor 2;	1099	1558	306.89	1405	315.34	1491	299.057	1782	374.133
EcolC_0819	lysine--tRNA ligase	1518	2299	327.854	1879	305.32	1926	279.678	2042	310.385
EcolC_0820	isopentenyl-diphosphate delta isomerase	549	130	51.2607	70	31.4504	75	30.1136	92	38.6662
EcolC_0821	uric acid transporter UacT	1449	167	24.9495	67	11.4053	124	18.8637	139	22.1341
EcolC_0822	oxidoreductase Fe-S-binding subunit	1920	205	23.1135	98	12.59	135	15.4991	108	12.9789
EcolC_0823	oxidoreductase	489	44	19.4786	22	11.0972	30	13.5234	38	17.9304
EcolC_0824	guanine/hypoxanthine permease GhxQ	1368	189	29.9081	79	14.2443	171	27.554	159	26.8181
EcolC_0825	guanine deaminase	1317	125	20.5465	51	9.55179	117	19.5828	78	13.6655
EcolC_0826	xanthine permease XanQ	1401	123	19.0055	81	14.2609	112	17.6219	71	11.6933
EcolC_0827	hypoxanthine oxidase	2871	467	35.2125	203	17.4407	276	21.1909	330	26.5214
EcolC_0828	oxidoreductase	780	66	18.3174	25	7.9058	44	12.4346	48	14.1992
EcolC_0829	protein SsnA	1329	114	18.5692	45	8.35195	56	9.28832	67	11.6323
EcolC_0830	selenate reductase	3099	409	28.5703	158	12.5758	356	25.3223	601	44.7475
EcolC_0831	molybdenum cofactor cytidylyltransferase	516	143	59.9929	82	39.198	115	49.1272	169	75.5707
EcolC_0832	selenium-dependent hydroxylase accessory protein	771	463	129.999	112	35.8314	297	84.9134	385	115.219
EcolC_0833	XdhC-CoxI family protein with NAD(P)-binding Rossman fold	1626	865	115.162	240	36.4075	407	55.1757	480	68.1141
EcolC_0834	carbamate kinase-like protein YqeA	933	131	30.3951	56	14.8049	98	23.1536	99	24.4833
EcolC_0835	D-phenylhydantoinase	1386	130	20.3046	55	9.78813	102	16.2222	100	16.6477
EcolC_0836	peptidase	1212	113	20.1832	50	10.1758	94	17.0962	120	22.8452
EcolC_0837	diaminopropionate ammonia-lyase	1197	167	30.202	89	18.3399	141	25.9656	147	28.3361
EcolC_0838	ornithine carbamoyltransferase	1191	88	15.995	47	9.73389	84	15.5468	238	46.1086
EcolC_0839	Fis family transcriptional regulator	1779	1077	131.055	619	85.8252	554	68.6448	909	117.897
EcolC_0840	xanthine dehydrogenase iron-sulfur-binding subunit	480	197	88.8461	73	37.513	73	33.524	115	55.2806
EcolC_0841	xanthine dehydrogenase FAD-binding subunit	879	213	52.4571	77	21.6074	153	38.3686	146	38.3248
EcolC_0842	xanthine dehydrogenase subunit A	2298	643	60.5723	260	27.9077	589	56.4988	613	61.5498
EcolC_0843	hypothetical protein	756	1139	326.148	991	323.334	1044	304.406	1138	347.326
EcolC_0844	hypothetical protein	1623	65	8.66978	45	6.83902	98	13.3101	57	8.1035
EcolC_0845	type III secretion system protein	948	28	6.39386	10	2.60191	63	14.6489	23	5.59804
EcolC_0846	type III secretion system protein	666	16	5.20067	5	1.85181	28	9.2674	11	3.81096
EcolC_0847	type III secretion system protein SpaQ	261	7	5.80592	3	2.83518	12	10.1348	2	1.7681
EcolC_0848	type III secretion protein	768	32	9.01991	11	3.5329	36	10.3327	12	3.60526
EcolC_0850	LuxR family transcriptional regulator	501	10	4.32091	6	2.95402	30	13.1995	18	8.28993
EcolC_0851	type III secretion protein	1182	20	3.66291	14	2.92153	47	8.76505	21	4.09938
EcolC_0852	type III secretion system needle complex protein PrgI	216	5	5.01106	3	3.42584	11	11.2257	5	5.34112
EcolC_0853	hypothetical protein	333	18	11.7015	16	11.8516	37	24.4924	21	14.551
EcolC_0855	Insertion element protein	698	9	2.79126	16	5.65412	25	7.89512	19	6.28079
EcolC_0857	hypothetical protein	195	3	3.33043	1	1.26493	4	4.52167	2	2.36653
EcolC_0858	hypothetical protein	432	8	4.00885	6	3.42584	21	10.7154	5	2.67056
EcolC_0859	LuxR family transcriptional regulator	633	43	14.7054	15	5.84504	47	16.367	15	5.46769
EcolC_0860	lytic transglycosylase	375	9	5.19547	6	3.94657	12	7.05381	3	1.84589
EcolC_0861	hypothetical protein	219	3	2.96545	4	4.50522	16	16.1046	2	2.10718
EcolC_0862	transcriptional regulator	1377	68	10.6903	40	7.16517	82	13.1266	42	7.03771
EcolC_0863	hypothetical protein	492	16	7.03993	8	4.01075	52	23.2977	18	8.44158
EcolC_0864	conserved hypothetical protein	447	24	11.623	20	11.0363	38	18.7392	18	9.2914
EcolC_0865	hypothetical protein	237	2	1.82682	0	0	11	10.231	3	2.92072
EcolC_0866	hypothetical protein	426	11	5.5898	10	5.79016	27	13.971	17	9.20779
EcolC_0867	hypothetical protein	483	36	16.135	42	21.4488	70	31.9466	52	24.8412
EcolC_0868	hypothetical protein	810	113	30.2	123	37.4559	179	48.7127	164	46.717
EcolC_0869	LuxR family transcriptional regulator	633	25	8.54968	8	3.11736	32	11.1435	26	9.47733
EcolC_0870	transporter	1230	178	31.3277	123	24.6661	170	30.4662	152	28.5138
EcolC_0871	acetyl-CoA acetyltransferase	1182	1624	297.428	622	129.8	834	155.533	643	125.519
EcolC_0872	4-deoxy-L-threo-5-hexosulose-uronate ketol-isomerase	837	108	27.9326	44	12.9666	79	20.8054	49	13.5079
EcolC_0873	2-dehydro-3-deoxy-D-gluconate 5-dehydrogenase	762	102	28.9773	69	22.3354	126	36.4493	76	23.0131
EcolC_0874	arabinose-proton symporter	1419	271	41.3428	158	27.4647	172	26.719	165	26.8298
EcolC_0875	racemase	693	163	50.9176	142	50.5423	135	42.9412	114	37.9567
EcolC_0876	LysR family transcriptional regulator	936	186	43.018	132	34.7855	173	40.7422	116	28.5955
EcolC_0877	diaminopimelate decarboxylase	1263	766	131.292	320	62.4952	415	72.43	322	58.8259
EcolC_0878	transcriptional regulator	1032	1497	314.019	646	154.402	860	183.693	656	146.67
EcolC_0879	bifunctional protein Aas	2160	429	42.9949	429	48.9896	389	39.6981	396	42.3017
EcolC_0880	lysophospholipid transporter LplT	1194	384	69.621	258	53.2986	280	51.6925	267	51.5969
EcolC_0881	protein tas	1041	434	90.2511	515	122.027	446	94.4404	381	84.4482
EcolC_0882	hypothetical protein	219	265	261.948	136	153.178	401	403.621	398	419.329
EcolC_0883	membrane protein	714	475	144.015	391	135.076	578	178.445	569	183.878
EcolC_0884	DNA mismatch repair protein MutH	690	214	67.1395	134	47.9022	245	78.2692	191	63.8705
EcolC_0885	RNA pyrophosphohydrolase	531	737	300.46	567	263.384	560	232.47	538	233.778
EcolC_0886	phosphoenolpyruvate-protein phosphotransferase	2247	1285	123.798	1305	143.254	1146	112.423	1141	117.165
EcolC_0887	diacylglyceryl transferase	876	564	139.376	662	186.404	496	124.811	534	140.654
EcolC_0888	thymidylate synthase	795	872	237.445	980	304.06	648	179.673	636	184.589
EcolC_0889	prepilin peptidase-dependent protein A	471	54	24.8191	28	14.6635	44	20.5923	45	22.0449
EcolC_0890	prepilin peptidase-dependent protein B	564	42	16.1207	19	8.3095	49	19.151	21	8.59125
EcolC_0891	hypothetical protein	408	21	11.1422	12	7.25473	12	6.48328	22	12.4417
EcolC_0892	prepilin peptidase-dependent protein C	324	38	25.3894	22	16.7486	39	26.5334	30	21.3645
EcolC_0893	RecBCD enzyme subunit RecC	3369	809	51.9829	710	51.9825	810	52.9978	759	51.9825
EcolC_0894	protease 3	2889	850	63.692	682	58.2287	754	57.5304	742	59.2615
EcolC_0895	RecBCD enzyme subunit RecB	3543	1390	84.9292	1256	87.4417	1329	82.6852	1287	83.8154
EcolC_0896	RecBCD enzyme subunit RecD	1827	717	84.956	597	80.6002	565	68.1685	577	72.8708
EcolC_0897	amino-acid acetyltransferase	1332	636	103.363	885	163.885	684	113.195	1061	183.792
EcolC_0898	N-acetylmuramoyl-L-alanine amidase	1254	681	117.561	580	114.086	476	83.6726	537	98.8082
EcolC_0899	murein transglycosylase	1098	1406	277.202	895	201.058	1306	262.189	1226	257.635
EcolC_0900	tRNA threonylcarbamoyladenosine dehydratase	807	503	134.93	300	91.6955	344	93.9634	295	84.3461
EcolC_0901	sulfur acceptor protein CsdE	444	302	147.244	263	146.108	294	145.961	321	166.816
EcolC_0902	cysteine desulfurase CsdA	1206	779	139.831	809	165.463	1017	185.886	1054	201.655
EcolC_0903	DUF903 domain-containing protein	228	177	168.055	162	175.259	201	194.328	380	384.561
EcolC_0904	glycine cleavage system transcriptional activator	918	537	126.632	367	98.6106	685	164.483	478	120.144
EcolC_0905	hypothetical protein	396	59	32.253	37	23.0466	61	33.9554	52	30.2987
EcolC_0906	ribosomal RNA large subunit methyltransferase M	1101	610	119.938	414	92.7498	549	109.916	490	102.689
EcolC_0907	l-fucose operon activator	732	483	142.84	279	94.0142	330	99.3749	272	85.7382
EcolC_0908	L-fucose mutarotase	423	162	82.9064	94	54.8135	165	85.984	131	71.4574
EcolC_0909	L-fuculokinase	1419	258	39.3596	198	34.4178	388	60.2731	291	47.3181
EcolC_0910	L-fucose isomerase	1776	804	98.0001	392	54.4432	961	119.276	841	109.262
EcolC_0911	L-fucose-proton symporter	1317	818	134.456	261	48.8827	849	142.101	745	130.523
EcolC_0912	L-fuculose phosphate aldolase	648	252	84.1858	85	32.3552	195	66.3336	117	41.6608
EcolC_0913	L-1,2-propanediol oxidoreductase	1152	2719	510.94	1155	247.303	2289	437.993	2348	470.286
EcolC_0914	flap endonuclease Xni	756	386	110.53	245	79.9364	418	121.879	394	120.252
EcolC_0915	L-serine dehydratase	1368	210	33.2312	346	62.3864	225	36.2552	332	55.9975
EcolC_0916	serine/threonine transporter	1290	438	73.5018	878	167.882	557	95.1786	715	127.889
EcolC_0917	LOG family protein YgdH	1365	1872	296.884	1810	327.074	1960	316.517	1425	240.879
EcolC_0918	NADPH-dependent 7-cyano-7-deazaguanine reductase	849	440	112.191	448	130.158	445	115.538	483	131.267
EcolC_0919	protein Syd	546	330	130.838	386	174.379	421	169.967	511	215.946
EcolC_0920	hypothetical protein	330	166	108.895	135	100.907	175	116.896	126	88.0994
EcolC_0921	tRNA pseudouridine synthase C	783	263	72.7122	161	50.7183	167	47.0142	123	36.246
EcolC_0922	flavodoxin	450	405	194.83	375	205.551	514	251.782	406	208.176
EcolC_0923	glucarate transporter	1353	112	17.9198	63	11.4853	116	18.8988	80	13.643
EcolC_0924	glucarate dehydratase	1341	69	11.1387	51	9.38084	83	13.6434	61	10.4958
EcolC_0925	glucarate dehydratase	1341	192	30.9946	104	19.1295	149	24.4924	111	19.099
EcolC_0926	signal transduction histidine kinase	2757	1133	88.9624	702	62.8059	926	74.0369	862	72.1418
EcolC_0927	23S rRNA methyltransferase	1302	383	63.6797	254	48.1197	400	67.7209	323	57.2411
EcolC_0928	GTP pyrophosphokinase	2235	2378	230.329	1521	167.862	1895	186.898	1540	158.986
EcolC_0929	antitoxin MazE	249	184	159.968	111	109.957	117	103.576	135	125.098
EcolC_0930	mRNA interferase MazF	312	138	95.7498	98	77.4768	112	79.1293	107	79.1308
EcolC_0931	nucleoside triphosphate pyrophosphohydrolase	792	528	144.319	320	99.6609	253	70.4157	322	93.8095
EcolC_0932	CTP synthase	1638	6950	918.511	4877	734.411	6163	829.377	5792	815.889
EcolC_0933	enolase	1299	4028	671.265	3410	647.508	3271	555.067	3901	692.92
EcolC_0934	hypothetical protein	873	19	4.71143	11	3.10798	52	13.1299	30	7.92909
EcolC_0935	7-carboxy-7-deazaguanine synthase	672	690	222.276	793	291.074	1115	365.746	1333	457.696
EcolC_0936	transposase	1113	19	3.69549	13	2.88103	20	3.96104	30	6.21931
EcolC_0937	sugar kinase	1479	255	37.3238	142	23.6821	187	27.8707	165	25.7414
EcolC_0938	hypothetical protein	1278	121	20.4959	80	15.4404	150	25.8723	102	18.4156
EcolC_0939	oxidoreductase	786	55	15.1479	30	9.41454	39	10.9374	41	12.0359
EcolC_0940	FAD-linked oxidoreductase	1455	80	11.9026	78	13.2231	98	14.8469	69	10.9421
EcolC_0941	metabolite transporter	1338	39	6.30989	34	6.26791	43	7.08413	40	6.89795
EcolC_0942	flavoprotein	780	49	13.5992	35	11.0681	51	14.4128	20	5.91632
EcolC_0943	flavoprotein	861	146	36.7082	68	19.4808	120	30.7222	81	21.7069
EcolC_0944	hypothetical protein	576	274	102.977	98	41.9666	192	73.4772	198	79.3157
EcolC_0945	ferredoxin-like protein YgcO	261	39	32.3473	8	7.56049	29	24.4924	25	22.1012
EcolC_0946	FAD-dependent oxidoreductase	1272	1364	232.135	535	103.745	2018	349.71	1182	214.411
EcolC_0947	6-carboxy-5,6,7,8-tetrahydropterin synthase	366	172	101.733	258	173.876	250	150.568	402	253.432
EcolC_0948	sulfite reductase subunit alpha	1800	4299	517.021	8055	1103.81	5240	641.701	4636	594.275
EcolC_0949	sulfite reductase subunit beta	1713	2948	372.549	5125	737.967	2665	342.937	2750	370.418
EcolC_0950	phosphoadenosine phosphosulfate reductase	735	2028	597.302	2625	880.932	1089	326.599	1326	416.267
EcolC_0951	helicase	2667	366	29.7079	205	18.9597	332	27.4403	269	23.2726
EcolC_0952	cascade antiviral complex protein	1509	76	10.9028	44	7.19223	92	13.4392	57	8.71569
EcolC_0953	CRISPR-associated protein	483	28	12.5494	15	7.66027	26	11.8659	21	10.032
EcolC_0954	CRISPR-associated protein CasC	1092	91	18.0398	65	14.6822	79	15.947	78	16.4812
EcolC_0955	CRISPR-associated protein	675	40	12.8283	41	14.9824	45	14.6954	29	9.91312
EcolC_0956	CRISPR system Cascade subunit CasE	600	34	12.2671	27	11.0997	34	12.4911	16	6.15297
EcolC_0957	CRISPR-associated endonuclease Cas1	918	89	20.9875	53	14.2408	73	17.5289	64	16.0862
EcolC_0958	CRISPR-associated endonuclease Cas2	285	25	18.9893	14	12.1167	33	25.5237	26	21.0496
EcolC_0959	alkaline phosphatase isozyme conversion aminopeptidase	1038	555	115.747	285	67.7248	312	66.2569	360	80.0242
EcolC_0960	sulfate adenylyltransferase subunit 2	909	1681	400.329	3338	905.78	1963	476.026	1584	402.075
EcolC_0961	sulfate adenylyltransferase subunit 1	1428	2613	396.118	5238	904.769	2384	368.004	2023	326.877
EcolC_0962	adenylyl-sulfate kinase	606	367	131.101	645	262.535	287	104.396	256	97.4728
EcolC_0963	hypothetical protein	324	411	274.606	642	488.754	344	234.039	281	200.114
EcolC_0964	cell division protein FtsB	312	628	435.731	424	335.206	352	248.692	371	274.369
EcolC_0965	2-C-methyl-D-erythritol 4-phosphate cytidylyltransferase	711	269	81.9023	270	93.6687	249	77.1976	222	72.0443
EcolC_0966	2-C-methyl-D-erythritol 2,4-cyclodiphosphate synthase	480	133	59.9824	132	67.8317	92	42.2494	120	57.6841
EcolC_0967	tRNA pseudouridine synthase D	1050	853	175.862	428	100.544	687	144.225	513	112.731
EcolC_0968	5'/3'-nucleotidase SurE	762	681	193.466	387	125.273	586	169.518	424	128.389
EcolC_0969	protein-L-isoaspartate O-methyltransferase	627	507	175.047	252	99.1364	367	129.025	323	118.864
EcolC_0970	lipoprotein NlpD	1140	2414	458.401	2002	433.171	1580	305.511	1450	293.481
EcolC_0971	RNA polymerase sigma factor RpoS	993	3495	761.923	2832	703.468	2655	589.372	3231	750.765
EcolC_0972	permease	1365	130	20.6169	80	14.4563	148	23.9003	106	17.918
EcolC_0973	hypothetical protein	777	61	16.995	37	11.7458	69	19.575	57	16.9266
EcolC_0974	class II aldolase	639	28	9.48573	19	7.3342	23	7.93416	29	10.4716
EcolC_0975	membrane protein	1263	101	17.3114	91	17.7721	156	27.2267	110	20.0958
EcolC_0976	oxidoreductase	909	38	9.04968	44	11.9396	61	14.7924	43	10.9149
EcolC_0977	DeoR family transcriptional regulator	768	627	176.734	361	115.943	579	166.185	457	137.3
EcolC_0978	Insertion element protein	698	124	38.4574	53	18.7293	99	31.2647	77	25.4537
EcolC_0979	DNA mismatch repair protein MutS	2562	1234	104.268	864	83.183	1043	89.7386	961	86.5487
EcolC_0980	hypothetical protein	354	61	37.3027	25	17.4196	69	42.9655	37	24.1165
EcolC_0981	formate hydrogenlyase transcriptional activator	2079	443	46.1278	237	28.1186	448	47.5004	426	47.2793
EcolC_0982	hydrogenase isoenzymes formation protein HypE	1011	1009	216.05	455	111.01	920	200.591	913	208.37
EcolC_0983	hydrogenase isoenzymes formation protein HypD	1122	1200	231.527	431	94.7512	1069	210.019	965	198.45
EcolC_0984	hydrogenase assembly protein HypC	273	88	69.7804	12	10.8422	38	30.6828	23	19.4393
EcolC_0985	hydrogenase isoenzymes nickel incorporation protein HypB	873	1137	281.942	394	111.322	941	237.602	749	197.963
EcolC_0986	protein HypA	351	94	57.9741	8	5.6219	96	60.289	55	36.1553
EcolC_0987	formate hydrogenlyase regulatory protein HycA	462	16	7.49707	4	2.13559	22	10.4967	10	4.9943
EcolC_0988	formate hydrogenlyase subunit 2	612	18	6.36699	5	2.0152	15	5.40274	20	7.54041
EcolC_0989	formate hydrogenlyase subunit 3	1827	91	10.7824	61	8.23553	102	12.3065	63	7.95643
EcolC_0990	formate hydrogenlyase subunit 4	924	32	7.49707	12	3.20339	39	9.30393	14	3.49601
EcolC_0991	formate hydrogenlyase subunit 5	1710	55	6.96274	61	8.79901	97	12.504	45	6.07201
EcolC_0992	formate hydrogenlyase complex iron-sulfur subunit	543	15	5.98005	20	9.08511	18	7.30713	10	4.24929
EcolC_0993	formate hydrogenlyase subunit 7	768	43	12.1205	37	11.8834	50	14.351	33	9.91446
EcolC_0994	formate hydrogenlyase maturation protein HycH	411	25	13.1678	24	14.4036	34	18.2352	26	14.5965
EcolC_0995	hydrogenase 3 maturation protease	471	214	98.3572	81	42.4194	195	91.2615	129	63.1953
EcolC_0996	6-phospho-beta-glucosidase	1425	198	30.079	117	20.2522	201	31.0925	144	23.3165
EcolC_0997	PTS arbutin-, cellobiose-, and salicin EIIBC component	1458	93	13.8083	64	10.8274	132	19.9568	92	14.5595
EcolC_0998	transcriptional regulator	1014	166	35.4392	131	31.8664	168	36.5212	137	31.1745
EcolC_0999	electron transporter HydN	528	101	41.4096	60	28.0296	96	40.0785	73	31.9011
EcolC_1000	carbamoyl phosphate phosphatase	2253	1149	110.401	459	50.2518	1105	108.112	840	86.0269
EcolC_1001	nitric oxide reductase FlRd-NAD+ reductase	1134	101	19.2807	45	9.78813	83	16.1339	93	18.9228
EcolC_1002	anaerobic nitric oxide reductase flavorubredoxin	1440	69	10.3729	41	7.02298	83	12.7054	65	10.4152
EcolC_1003	NorR family transcriptional regulator	1515	244	34.8651	116	18.8862	155	22.5524	154	23.4544
EcolC_1004	arabinose 5-phosphate isomerase	966	424	95.0172	210	53.6219	255	58.1885	241	57.5647
EcolC_1005	glucitol operon repressor	774	151	42.2328	103	32.8244	125	35.5994	145	43.2258
EcolC_1006	glucitol operon activator protein	360	31	18.6411	14	9.59237	18	11.0216	20	12.8187
EcolC_1007	sorbitol-6-phosphate dehydrogenase	780	52	14.4319	66	20.8713	49	13.8476	58	17.1573
EcolC_1008	PTS sorbitol transporter subunit IIA	372	6	3.49158	18	11.9352	11	6.51814	9	5.58233
EcolC_1009	PTS sorbitol transporter subunit IIB	960	79	17.8143	78	20.0412	99	22.732	71	17.0649
EcolC_1010	glucitol/sorbitol permease IIC component	564	28	10.7471	54	23.6165	40	15.6334	38	15.5461
EcolC_1011	murein transglycosylase	1086	220	43.8537	284	64.5043	182	36.9416	233	49.5042
EcolC_1012	nicotinamide-nucleotide amidohydrolase PncC	498	111	48.2511	87	43.0913	117	51.7882	115	53.2825
EcolC_1013	protein RecA	1062	2656	541.398	3008	698.64	2232	463.28	4468	970.745
EcolC_1014	regulatory protein RecX	501	87	37.592	71	34.9559	86	37.8386	180	82.8993
EcolC_1015	alanine--tRNA ligase	2631	4510	371.081	4500	421.883	4472	374.675	4779	419.114
EcolC_1016	pleiotropic regulatory protein for carbon source metabolism	186	2154	2506.95	2792	3702.56	2835	3359.8	3619	4489.44
EcolC_1017	fructose-1-phosphate phosphatase YqaB	567	523	199.679	366	159.22	482	187.386	490	199.402
EcolC_1018	hypothetical protein	429	153	77.2054	163	93.7196	177	90.9473	229	123.167
EcolC_1019	glutamate--cysteine ligase	1557	2567	356.903	1663	263.453	3221	456.012	2824	418.497
EcolC_1020	S-ribosylhomocysteine lyase	516	509	213.541	550	262.914	443	189.247	500	223.582
EcolC_1021	multidrug effux MFS transporter subunit EmrB	1539	327	45.9963	257	41.1903	251	35.9508	287	43.0288
EcolC_1022	multidrug export protein EmrA	1173	283	52.2278	287	60.3509	241	45.289	291	57.2415
EcolC_1023	transcriptional regulator	531	816	332.666	1085	504.006	756	313.835	1092	474.509
EcolC_1024	L-valine exporter, norvaline resistance protein	336	632	407.184	665	488.183	558	366.074	541	371.513
EcolC_1025	hypothetical protein	738	1609	471.969	1699	567.855	1476	440.863	1596	498.991
EcolC_1026	transporter	1185	167	30.5078	285	59.3235	230	42.7842	189	36.801
EcolC_1027	glycine/betaine ABC transporter substrate-binding protein	993	1312	286.021	6698	1663.78	3871	859.306	3985	925.967
EcolC_1028	glycine/betaine ABC transporter permease	1065	977	198.59	6357	1472.32	4244	878.415	3966	859.25
EcolC_1029	glycine/betaine ABC transporter ATP-binding protein	1203	3042	547.403	14840	3042.77	7793	1427.95	9881	1895.18
EcolC_1030	ribonucleoside-diphosphate reductase 2 subunit beta	960	50	11.2749	53	13.6177	73	16.762	40	9.61402
EcolC_1031	ribonucleoside-diphosphate reductase 2 subunit alpha	2106	116	11.9238	116	13.5863	153	16.0143	119	13.0378
EcolC_1032	protein NrdI	411	18	9.48078	14	8.40207	20	10.7266	7	3.92982
EcolC_1033	glutaredoxin	246	18	15.8398	13	13.0349	49	43.9071	11	10.3175
EcolC_1034	DUF883 domain-containing protein	330	344	225.662	499	372.981	269	179.685	438	306.25
EcolC_1035	hypothetical protein	345	90	56.4725	94	67.2061	43	27.4741	80	53.5041
EcolC_1036	L-alanine exporter AlaE	450	835	401.687	494	270.779	327	160.18	512	262.527
EcolC_1037	DNA-binding protein StpA	405	83	44.3646	88	53.5954	119	64.7688	264	150.406
EcolC_1038	hypothetical protein	525	144	59.3768	97	45.5735	112	47.0254	91	39.9943
EcolC_1039	transcriptional regulator	300	325	234.518	174	143.063	208	152.833	144	110.754
EcolC_1040	hypothetical protein	159	32	43.5679	54	83.7716	34	47.1363	45	65.3028
EcolC_1041	peptidoglycan-binding protein LysM	450	192	92.3639	267	146.352	126	61.7209	325	166.643
EcolC_1042	transcriptional regulator	663	160	52.242	195	72.5473	124	41.227	150	52.2028
EcolC_1043	GABA permease	1401	47	7.26228	33	5.81	91	14.3178	44	7.24654
EcolC_1044	4-aminobutyrate aminotransferase	1281	91	15.3782	56	10.783	118	20.3052	101	18.1923
EcolC_1045	succinate-semialdehyde dehydrogenase	1449	73	10.9061	55	9.36256	78	11.8659	80	12.7391
EcolC_1046	hydroxyglutarate oxidase	1269	261	44.5238	206	40.0411	377	65.4868	306	55.6386
EcolC_1047	protein CsiD	978	48	10.6247	20	5.04419	53	11.9457	32	7.54966
EcolC_1048	alpha-amylase	1842	67	7.87406	57	7.63283	120	14.3604	72	9.01902
EcolC_1051	DNA invertase	144	12	18.0398	9	15.4163	20	30.6155	15	24.0351
EcolC_1052	outer membrane autotransporter;	4581	563	26.6049	317	17.0686	620	29.8336	380	19.1399
EcolC_1053	DNA primase	2334	33	3.06074	22	2.32499	29	2.73887	27	2.66919
EcolC_1054	hypothetical protein	321	0	0	0	0	0	0	0	0
EcolC_1055	hypothetical protein	456	8	3.79786	6	3.24554	15	7.25104	12	6.07201
EcolC_1056	derepression protein	288	0	0	0	0	0	0	0	0
EcolC_1057	hypothetical protein	591	0	0	0	0	0	0	0	0
EcolC_1058	hypothetical protein	267	12	9.72934	4	3.69529	12	9.90704	5	4.32091
EcolC_1059	hypothetical protein	735	20	5.89055	17	5.70508	34	10.1968	9	2.82534
EcolC_1060	transactivation protein	501	21	9.07392	14	6.89272	36	15.8394	24	11.0532
EcolC_1061	Polarity suppression protein	573	23	8.68934	10	4.30473	25	9.61744	23	9.26167
EcolC_1062	hypothetical protein	1704	97	12.323	58	8.39573	147	19.0161	95	12.8638
EcolC_1063	integrase	1197	616	111.404	248	51.1043	388	71.4515	293	56.4794
EcolC_1064	SsrA-binding protein	483	1170	524.387	909	464.213	1086	495.629	974	465.295
EcolC_1065	ribosome association toxin RatA	477	993	450.655	1239	640.698	777	359.068	1334	645.288
EcolC_1066	hypothetical protein	291	174	129.44	201	170.374	134	101.505	178	141.138
EcolC_1067	outer membrane protein assembly factor BamE	342	1891	1196.96	1487	1072.47	2239	1443.12	3399	2293.2
EcolC_1068	DNA repair protein RecN	1662	505	65.777	612	90.8282	497	65.9173	1184	164.375
EcolC_1069	NAD kinase	879	470	115.75	370	103.828	428	107.332	328	86.0996
EcolC_1070	protein GrpE	594	2162	787.921	1667	692.228	1798	667.232	2575	1000.25
EcolC_1071	membrane protein	1242	803	139.961	480	95.3279	591	104.891	532	98.834
EcolC_1072	hypothetical protein	867	621	155.055	523	148.793	659	167.548	580	154.357
EcolC_1073	signal recognition particle protein	1362	2757	438.201	2773	502.196	2807	454.296	2809	475.873
EcolC_1074	30S ribosomal protein S16	249	3033	2636.86	1650	1634.5	2537	2245.92	2322	2151.69
EcolC_1075	ribosome maturation factor RimM	549	5226	2060.68	3436	1543.76	2507	1006.6	3069	1289.85
EcolC_1076	tRNA (guanine-N(1)-)-methyltransferase	768	8852	2495.13	5647	1813.66	4425	1270.07	4791	1439.4
EcolC_1077	50S ribosomal protein L19	348	1963	1221.11	1137	805.9	1471	931.767	1767	1171.58
EcolC_1078	membrane protein	483	226	101.292	204	104.18	176	80.3229	169	80.7339
EcolC_1079	diguanylate cyclase	1227	340	59.9857	295	59.3031	315	56.59	376	70.7065
EcolC_1080	hypothetical protein	519	773	322.423	713	338.862	892	378.854	1143	508.154
EcolC_1081	lipoprotein	366	151	89.3119	133	89.6336	110	66.2499	138	86.999
EcolC_1082	phospho-2-dehydro-3-deoxyheptonate aldolase	1071	10619	2146.38	1672	385.076	11608	2389.14	6388	1376.23
EcolC_1083	chorismate mutase	1122	1216	234.614	360	79.1425	1531	300.785	1276	262.406
EcolC_1084	P-protein	1161	844	157.371	972	206.507	757	143.727	629	125.007
EcolC_1085	translation inhibitor protein RaiA	351	10095	6226.05	14287	10040	10378	6517.49	7802	5128.79
EcolC_1086	outer membrane protein assembly factor BamD	738	2687	788.179	2701	902.752	2151	642.478	2213	691.897
EcolC_1087	ribosomal large subunit pseudouridine synthase D	981	630	139.022	565	142.063	587	131.899	637	149.826
EcolC_1088	hypothetical protein	732	264	78.074	286	96.3729	227	68.3579	250	78.8035
EcolC_1089	chaperone protein ClpB	2574	1340	112.696	2022	193.764	1630	139.59	2726	244.362
EcolC_1090	alpha-ketoglutarate permease	1299	227	37.8295	143	27.1536	196	33.2599	152	26.9992
EcolC_1091	lipoprotein	324	79	52.7832	40	30.452	40	27.2138	40	28.486
EcolC_1092	CDP-diacylglycerol--serine O-phosphatidyltransferase	1356	3901	622.773	2449	445.481	3069	498.897	2985	507.927
EcolC_1093	protein lysine acetyltransferase	2661	5886	478.838	2869	265.941	5677	470.271	5055	438.321
EcolC_1094	DTW domain-containing protein YfiP	699	388	120.162	272	95.9825	329	103.751	286	94.4072
EcolC_1095	thioredoxin	420	227	117.001	221	129.791	197	103.393	244	134.047
EcolC_1096	methyltransferase	1038	660	137.645	504	119.766	533	113.189	512	113.812
EcolC_1097	uracil-DNA glycosylase	690	368	115.455	369	131.91	494	157.816	425	142.12
EcolC_1098	autonomous glycyl radical cofactor GrcA	384	1199	675.929	11462	7362.57	4965	2850.11	5892	3540.36
EcolC_1099	cysteine/O-acetylserine efflux protein	588	141	51.9105	241	101.097	216	80.9749	214	83.9755
EcolC_1100	transcriptional regulator	882	391	95.9669	228	63.7627	291	72.7274	245	64.0935
EcolC_1101	ATP-dependent RNA helicase SrmB	1335	552	89.5099	629	116.217	730	120.536	765	132.22
EcolC_1102	tRNA1(Val) (adenine(37)-N6)-methyltransferase	738	310	90.9324	250	83.5572	332	99.1644	222	69.4085
EcolC_1103	L-aspartate oxidase	1623	1611	214.877	1456	221.28	2898	393.599	1529	217.373
EcolC_1104	ECF RNA polymerase sigma-E factor	576	2130	800.517	1736	743.408	3868	1480.26	4659	1866.32
EcolC_1105	anti-sigma-E factor RseA	651	6045	2010.15	5396	2044.52	7584	2567.98	8323	2949.95
EcolC_1106	sigma-E factor regulatory protein RseB	957	2303	520.949	1912	492.806	2221	511.576	2280	549.717
EcolC_1107	protein RseC	480	887	400.033	666	342.242	746	342.587	837	402.347
EcolC_1108	elongation factor 4	1800	2555	307.278	2163	296.404	2127	260.477	2234	286.37
EcolC_1109	signal peptidase I	975	1709	379.447	1502	379.984	1525	344.778	1414	334.627
EcolC_1110	ribonuclease 3	681	811	257.803	638	231.086	652	211.045	980	332.044
EcolC_1111	GTPase Era	906	1528	365.097	1040	283.143	1173	285.393	1346	342.794
EcolC_1112	DNA repair protein RecO	729	332	98.588	287	97.1079	369	111.577	446	141.164
EcolC_1113	pyridoxine 5'-phosphate synthase	732	469	138.7	425	143.212	416	125.273	412	129.868
EcolC_1114	holo-ACP synthase	381	151	85.7957	116	75.0988	179	103.562	125	75.701
EcolC_1115	4Fe-4S binding protein	261	191	158.419	128	120.968	107	90.3685	90	79.5643
EcolC_1116	transcriptional regulator	849	220	56.0955	123	35.7353	491	127.482	309	83.9783
EcolC_1117	phosphatidylglycerophosphatase C	636	749	254.94	450	174.524	823	285.244	650	235.816
EcolC_1118	adenosine deaminase	504	499	214.33	345	168.845	523	228.742	362	165.727
EcolC_1119	murein transglycosylase	1557	385	53.5286	176	27.882	355	50.259	211	31.2687
EcolC_1120	phosphoribosylformylglycinamidine synthase	3888	9026	502.554	6215	394.289	9887	560.547	8580	509.187
EcolC_1121	sensor histidine kinase	1428	718	108.845	683	117.976	606	93.5445	644	104.058
EcolC_1122	quorum-sensing regulator protein G	714	283	85.8028	211	72.8928	278	85.8263	219	70.7721
EcolC_1123	transcriptional regulator	1335	422	68.4297	310	57.277	414	68.3586	346	59.8014
EcolC_1124	nitrogen regulatory protein P-II 1	339	398	254.154	419	304.87	335	217.831	335	228.014
EcolC_1125	flavohemoprotein	1191	381	69.2511	167	34.5864	327	60.5215	205	39.7154
EcolC_1126	serine hydroxymethyltransferase	1254	8816	1521.9	7129	1402.27	7143	1255.62	8265	1520.76
EcolC_1127	hypothetical protein	1194	315	57.111	218	45.0352	279	51.5079	240	46.3792
EcolC_1128	hypothetical protein	3282	200	13.1918	119	8.94352	169	11.3507	117	8.22552
EcolC_1129	sugar ABC transporter substrate-binding protein	984	42	9.23991	16	4.01075	59	13.2169	27	6.33118
EcolC_1130	heme ABC transporter ATP-binding protein	1512	149	21.3328	91	14.8453	139	20.2645	99	15.1077
EcolC_1131	sugar ABC transporter permease	999	43	9.31786	26	6.4196	52	11.4739	33	7.62193
EcolC_1132	alcohol dehydrogenase	1062	76	15.4918	40	9.29043	82	17.0201	57	12.3842
EcolC_1133	hypothetical protein	873	78	19.3417	50	14.1272	65	16.4124	41	10.8364
EcolC_1134	hypothetical protein	423	35	17.9119	52	30.3224	65	33.8725	90	49.0929
EcolC_1135	3-phenylpropionate/cinnamic acid dioxygenase ferredoxin--NAD+ reductase component	1203	112	20.1542	77	15.7879	149	27.302	137	26.2767
EcolC_1136	3-phenylpropionate-dihydrodiol/cinnamic acid-dihydrodiol dehydrogenase	813	34	9.05319	32	9.70867	31	8.40514	24	6.81141
EcolC_1137	3-phenylpropionate/cinnamic acid dioxygenase ferredoxin subunit	321	10	6.74386	14	10.7578	14	9.61384	6	4.31283
EcolC_1138	3-phenylpropionate/cinnamic acid dioxygenase subunit beta	519	18	7.5079	7	3.32683	14	5.94613	14	6.22411
EcolC_1139	3-phenylpropionate/cinnamic acid dioxygenase subunit alpha	1362	56	8.9007	41	7.42518	66	10.6817	56	9.48696
EcolC_1140	LysR family transcriptional regulator	891	241	58.5535	300	83.0508	153	37.8519	138	35.737
EcolC_1141	3-phenylpropionic acid transporter	1140	375	71.2098	414	89.5768	612	118.337	450	91.0802
EcolC_1142	stationary phase-inducible protein CsiE	1281	317	53.5702	201	38.7032	285	49.0422	233	41.9685
EcolC_1143	hypothetical protein	855	123	31.1424	83	23.9449	95	24.4924	102	27.5265
EcolC_1144	inositol-1-monophosphatase	804	2041	549.541	2292	703.167	1406	385.481	1305	374.516
EcolC_1145	tRNA (cytidine/uridine-2'-O-)-methyltransferase TrmJ	741	3616	1056.39	2977	990.971	3480	1035.23	3170	987.091
EcolC_1146	Fe-S cluster assembly transcriptional regulator IscR	489	901	398.868	1174	592.188	1448	652.73	1486	701.175
EcolC_1147	cysteine desulfurase IscS	1215	1437	256.032	1792	363.799	2518	456.829	2213	420.263
EcolC_1148	Fe-S cluster assembly scaffold IscU	387	355	198.578	338	215.43	634	361.121	436	259.951
EcolC_1149	iron-binding protein	324	443	295.987	489	372.275	579	393.919	521	371.03
EcolC_1150	co-chaperone protein HscB	516	259	108.658	282	134.803	373	159.343	349	156.06
EcolC_1151	chaperone protein HscA	1851	1205	140.927	1210	161.242	1652	196.733	1438	179.254
EcolC_1152	(2Fe-2S) ferredoxin	336	222	143.03	179	131.406	249	163.356	217	149.017
EcolC_1153	protein IscX	201	81	87.2373	38	46.6324	66	72.3805	43	49.3615
EcolC_1154	peptidase B	1284	394	66.427	723	138.891	495	84.9795	506	90.9289
EcolC_1155	protein SseB	777	149	41.5125	197	62.5382	134	38.0152	165	48.9981
EcolC_1156	3-mercaptopyruvate sulfurtransferase	846	1566	400.714	1058	308.472	1446	376.766	1147	312.831
EcolC_1157	hypothetical protein	4962	1890	82.4553	1408	69.9916	1763	78.3194	1587	73.7966
EcolC_1158	penicillin-binding protein 1C	2313	519	48.5741	353	37.6443	440	41.9325	405	40.4013
EcolC_1159	nucleoside diphosphate kinase	432	796	398.88	353	201.554	403	205.634	317	169.314
EcolC_1160	23S rRNA (adenine(2503)-C(2))-methyltransferase RlmN	1155	818	153.315	590	126	646	123.289	859	171.604
EcolC_1161	cytoskeleton protein RodZ	1014	2326	496.575	1689	410.858	2357	512.384	1801	409.819
EcolC_1162	4-hydroxy-3-methylbut-2-en-1-yl diphosphate synthase (flavodoxin)	1119	1929	373.178	1798	396.333	1745	343.747	1918	395.489
EcolC_1163	histidine--tRNA ligase	1275	3130	531.432	2890	559.098	3597	621.877	2899	524.631
EcolC_1164	ancillary SecYEG translocon subunit	621	510	177.784	478	189.861	465	165.058	553	205.471
EcolC_1165	outer membrane protein assembly factor BamB	1179	1668	306.264	1618	338.505	1657	309.801	2001	391.606
EcolC_1166	GTPase Der	1473	802	117.865	602	100.808	595	89.0406	779	122.026
EcolC_1167	hypothetical protein	216	91	91.2013	48	54.8135	97	98.9901	86	91.8673
EcolC_1168	exodeoxyribonuclease 7 large subunit	1371	3565	562.905	2162	388.972	4480	720.302	2858	480.996
EcolC_1169	inosine-5-monophosphate dehydrogenase	1467	3205	472.946	3344	562.259	3172	476.625	4124	648.642
EcolC_1170	GMP synthase [glutamine-hydrolyzing]	1578	4498	617.058	5275	824.547	4171	582.649	4309	630.066
EcolC_1171	nalidixic acid resistance protein	540	72	28.8637	69	31.5178	105	42.8617	76	32.474
EcolC_1172	membrane protein	516	46	19.2984	36	17.2089	37	15.8061	19	8.49611
EcolC_1173	cyclic di-GMP phosphodiesterase	2244	295	28.4585	187	20.5551	300	29.4695	215	22.1071
EcolC_1174	exopolyphosphatase	1542	855	120.031	886	141.726	785	112.217	720	107.737
EcolC_1175	polyphosphate kinase	2067	1144	119.812	1244	148.45	1332	142.049	1229	137.192
EcolC_1176	phosphoribosylglycinamide formyltransferase	639	2026	686.36	1246	480.969	1913	659.915	1561	563.661
EcolC_1177	phosphoribosylformylglycinamidine cyclo-ligase	1038	3595	749.747	2164	514.233	2408	511.367	2170	482.368
EcolC_1178	uracil phosphoribosyltransferase	627	526	181.607	480	188.831	420	147.658	672	247.297
EcolC_1179	uracil permease	1290	247	41.4496	158	30.2112	200	34.1754	201	35.952
EcolC_1180	DNA replication initiation factor	747	1603	464.543	946	312.371	861	254.072	1014	313.209
EcolC_1181	arsenate reductase	360	589	354.182	345	236.383	384	235.127	409	262.142
EcolC_1182	beta-barrel assembly-enhancing protease	1464	1119	165.464	1222	205.888	1058	159.301	1278	201.422
EcolC_1183	permease	1062	575	117.208	403	93.601	567	117.688	553	120.148
EcolC_1184	formate transporter	849	170	43.3466	118	34.2827	133	34.5317	114	30.9823
EcolC_1185	hydrogenase	2013	208	22.3683	125	15.3167	172	18.8347	112	12.8378
EcolC_1186	hydrogenase-4 component J	414	14	7.32051	16	9.53279	16	8.5191	11	6.13068
EcolC_1187	hydrogenase-4 component I	759	40	11.4086	41	13.3242	80	23.2339	53	16.112
EcolC_1188	(4Fe-4S)-binding protein	540	18	7.21593	14	6.39491	24	9.79696	14	5.98206
EcolC_1189	hydrogenase-4 component G	1668	180	23.3609	87	12.8654	143	18.8979	108	14.9398
EcolC_1190	hydrogenase	1581	149	20.4018	79	12.3252	147	20.4955	116	16.9294
EcolC_1191	hydrogenase-4 component E	651	20	6.65062	13	4.92564	23	7.78791	19	6.73425
EcolC_1192	oxidoreductase	1353	86	13.7599	38	6.92765	78	12.7078	43	7.33309
EcolC_1194	hydantoin racemase	2019	162	17.3697	97	11.8505	158	17.2502	111	12.6854
EcolC_1195	hydrogenase-4 F-S subunit	618	47	16.4635	26	10.3773	31	11.0573	22	8.21392
EcolC_1196	peroxiredoxin	471	534	245.433	702	367.635	435	203.583	402	196.934
EcolC_1197	glycine cleavage system transcriptional regulator	573	472	178.32	546	235.038	384	147.724	288	115.972
EcolC_1198	4-hydroxy-tetrahydrodipicolinate synthase	879	3288	809.76	3134	879.448	3472	870.692	4077	1070.21
EcolC_1199	outer membrane protein assembly factor BamC	1035	2695	563.679	2787	664.197	2722	579.725	3391	755.969
EcolC_1200	phosphoribosylaminoimidazole-succinocarboxamide synthase	714	2498	757.369	1730	597.652	2123	655.429	1875	605.926
EcolC_1201	hypothetical protein	864	841	210.715	552	157.589	579	147.72	705	188.275
EcolC_1202	methionine tRNA cytidine acetyltransferase	2016	586	62.9246	588	71.9427	745	81.4591	673	77.0266
EcolC_1203	hydrolase	699	292	90.4314	238	83.9847	250	78.8382	288	95.0674
EcolC_1204	membrane protein	201	89	95.8534	52	63.8128	68	74.5739	52	59.693
EcolC_1205	succinyl-diaminopimelate desuccinylase	1128	610	117.067	422	92.2791	510	99.6632	378	77.3213
EcolC_1206	reductase	357	86	52.1487	99	68.4017	117	72.2423	88	56.8762
EcolC_1207	multidrug efflux RND transporter permease subunit	3114	618	42.9619	751	59.4869	609	43.1095	537	39.7898
EcolC_1208	nitrate/nitrite sensor protein NarQ	1701	888	113.011	579	83.9604	908	117.667	828	112.316
EcolC_1209	protein AegA	1980	298	32.581	188	23.4203	251	27.9436	169	19.6942
EcolC_1210	GDP-mannose pyrophosphatase NudK	576	191	71.7834	146	62.5217	167	63.9099	167	66.8976
EcolC_1211	DUF1176 domain-containing protein	1044	165	34.2134	181	42.764	184	38.85	191	42.2133
EcolC_1212	transketolase	2004	409	44.1814	779	95.8826	481	52.908	844	97.1765
EcolC_1213	transaldolase A	951	285	64.8751	325	84.2952	383	88.7753	540	131.018
EcolC_1214	NADP-dependent malic enzyme	2280	2187	207.648	1082	117.056	1968	190.267	1428	144.514
EcolC_1215	ethanolamine utilization protein EutS	336	15	9.66419	5	3.67055	16	10.4967	8	5.49373
EcolC_1216	ethanolamine utilization protein EutP	480	16	7.21593	10	5.13877	16	7.34772	13	6.24911
EcolC_1217	ethanolamine utilization protein EutQ	702	30	9.25119	17	5.97327	36	11.3042	23	7.55974
EcolC_1218	ethanolamine utilization cobalamin adenosyltransferase	810	43	11.492	17	5.17683	43	11.7019	25	7.1215
EcolC_1219	ethanolamine utilization protein EutD	1017	53	11.2815	37	8.97389	63	13.6551	42	9.52894
EcolC_1220	ethanolamine utilization protein EutM	336	65	41.8781	54	39.6419	68	44.6112	50	34.3358
EcolC_1221	ethanolamine utilization protein EutN	288	10	7.51659	4	3.42584	9	6.88849	4	3.20467
EcolC_1222	aldehyde dehydrogenase	1404	45	6.93839	23	4.04074	40	6.2801	21	3.45119
EcolC_1223	ethanolamine utilization protein EutJ	837	13	3.36226	13	3.83105	23	6.05726	29	7.99445
EcolC_1224	ethanolamine utilization protein EutG	1188	51	9.29324	25	5.19067	44	8.16413	38	7.38046
EcolC_1225	ethanolamine utilization protein EutH	1227	82	14.4671	34	6.83494	65	11.6773	30	5.64148
EcolC_1226	ethanolamine utilization protein EutA	1404	105	16.1896	52	9.13559	71	11.1472	48	7.88843
EcolC_1227	hypothetical protein	603	26704	9586.77	4954	2026.46	16703	6105.92	9629	3684.51
EcolC_1228	hypothetical protein	783	108	29.859	89	28.0368	140	39.4131	89	26.2268
EcolC_1229	hypothetical protein	477	450	204.224	119	61.5359	166	76.7121	121	58.5306
EcolC_1230	hypothetical protein	2181	199	19.752	126	14.25	216	21.8309	142	15.0227
EcolC_1231	hypothetical protein	231	28	26.2397	14	14.9491	23	21.9477	15	14.9829
EcolC_1232	hypothetical protein	330	18	11.8079	9	6.72711	16	10.6876	5	3.49601
EcolC_1233	hypothetical protein	543	434	173.023	207	94.0309	392	159.133	252	107.082
EcolC_1234	hypothetical protein	264	4	3.27997	3	2.80296	5	4.17484	3	2.62201
EcolC_1235	HNH endonuclease	396	15	8.19992	14	8.72033	18	10.0196	6	3.49601
EcolC_1236	hypothetical protein;	330	23	15.0878	22	16.4441	37	24.7151	31	21.6752
EcolC_1237	integrase	1206	189	33.9256	113	23.1117	187	34.1797	171	32.7164
EcolC_1238	ethanolamine ammonia-lyase heavy chain	1362	66	10.4901	53	9.5984	81	13.1094	44	7.45404
EcolC_1239	ethanolamine ammonia-lyase light chain	888	46	11.2139	39	10.8331	43	10.6741	34	8.83451
EcolC_1240	ethanolamine utilization protein EutL	660	37	12.1359	19	7.10084	40	13.3595	32	11.1872
EcolC_1241	ethanolamine utilization protein EutK	501	44	19.012	21	10.3391	34	14.9594	26	11.9743
EcolC_1242	transcriptional regulator	1053	198	40.7052	106	24.8301	205	42.914	187	40.976
EcolC_1243	coproporphyrinogen III oxidase	900	565	135.9	363	99.4865	554	135.688	521	133.571
EcolC_1244	N-acetylmuramoyl-L-alanine amidase	870	1142	284.158	632	179.183	1775	449.731	1517	402.33
EcolC_1245	acetyltransferase YpeA	426	215	109.255	136	78.7462	141	72.9598	129	69.8709
EcolC_1246	membrane protein	450	195	93.8071	113	61.9393	160	78.3757	118	60.5042
EcolC_1247	RpoE-regulated lipoprotein	576	645	242.41	346	148.168	517	197.853	595	238.348
EcolC_1248	deferrochelatase/peroxidase	900	1205	289.84	563	154.3	808	197.899	796	204.074
EcolC_1249	esterase	1305	409	67.8463	167	31.565	297	50.1672	182	32.1793
EcolC_1250	PTS N-acetylmuramic acid EIIBC component	1425	355	53.9296	212	36.6962	354	54.7599	229	37.0798
EcolC_1251	N-acetylmuramic acid 6-phosphate etherase	897	396	95.5688	196	53.8969	458	112.55	243	62.5072
EcolC_1252	transcriptional regulator	858	267	67.3655	117	33.6356	152	39.0508	105	28.237
EcolC_1253	oxidoreductase UcpA	792	6501	1776.92	3049	949.582	6271	1745.36	4609	1342.76
EcolC_1254	thiosulfate transporter subunit	1017	2928	623.252	3672	890.598	4519	979.479	2466	559.485
EcolC_1255	sulfate ABC transporter permease	834	1234	320.304	1427	422.044	1211	320.075	827	228.8
EcolC_1256	sulfate ABC transporter permease	876	1581	390.698	1723	485.156	1278	321.589	816	214.933
EcolC_1257	sulfate/thiosulfate import ATP-binding protein CysA	1098	3753	739.928	3943	885.777	3039	610.102	2258	474.502
EcolC_1258	cysteine synthase B	912	893	211.968	616	166.604	469	113.358	344	87.0322
EcolC_1259	hypothetical protein	369	166	97.3857	106	70.8565	101	60.3349	165	103.175
EcolC_1260	pyridoxine kinase	852	419	106.46	385	111.461	373	96.5035	388	105.077
EcolC_1261	glucose-specific phosphotransferase enzyme IIA component	510	5405	2294.24	5020	2427.92	7933	3428.79	8836	3997.62
EcolC_1262	phosphoenolpyruvate-protein phosphotransferase	1728	12291	1539.77	9749	1391.61	14284	1822.13	12404	1656.28
EcolC_1263	phosphocarrier protein HPr	258	4892	4104.69	8408	8038.47	9190	7851.81	6363	5690.61
EcolC_1264	cysteine synthase A	972	11748	2616.44	10246	2600.09	13650	3095.57	10680	2535.25
EcolC_1265	sulfate transporter CysZ	762	618	175.569	251	81.2492	690	199.603	475	143.832
EcolC_1266	FtsZ stabilizer	987	4364	957.152	3365	840.946	3828	854.926	4121	963.389
EcolC_1267	DNA ligase	2016	874	93.85	613	75.0015	738	80.6937	913	104.495
EcolC_1268	DUF3820 domain-containing protein	219	19	18.7812	10	11.2631	27	27.1765	20	21.0718
EcolC_1269	inorganic ion transporter	999	230	49.8397	164	40.4929	180	39.7174	165	38.1096
EcolC_1270	LysR family transcriptional regulator	927	155	36.1964	93	24.7459	121	28.7726	98	24.3929
EcolC_1271	hypothetical protein	342	72	45.5743	27	19.4732	38	24.4924	20	13.4934
EcolC_1272	glutamate--tRNA ligase	1416	2728	417.056	2257	393.159	2797	435.415	2915	474.998
EcolC_1273	DUF1323 family DNA-binding protein	393	948	522.191	422	264.862	654	366.825	557	327.023
EcolC_1274	DUF1323 family DNA-binding protein	360	1195	718.586	646	442.619	1123	687.624	1079	691.569
EcolC_1275	diguanylate cyclase	2190	585	57.8263	380	42.7996	531	53.4471	503	52.9956
EcolC_1276	transposase	1113	37	7.19648	25	5.54045	50	9.90259	56	11.6094
EcolC_1277	nucleoside permease NupC	1203	531	95.5526	277	56.7956	565	103.528	756	145.001
EcolC_1278	divalent metal cation transporter MntH	1239	213	37.2153	139	27.6722	201	35.7601	146	27.1893
EcolC_1279	hypothetical protein	327	98	64.8771	74	55.8193	74	49.8836	97	68.4448
EcolC_1280	ion channel protein	1257	786	135.363	405	79.4731	1073	188.165	652	119.682
EcolC_1281	glucokinase	966	586	131.321	383	97.7962	613	139.881	514	122.773
EcolC_1282	fructose-like phosphotransferase enzyme IIB component 1	327	14	9.26816	6	4.52589	9	6.06693	4	2.82246
EcolC_1283	Fructose-like permease IIC component 1	1248	42	7.28531	18	3.55761	58	10.2444	37	6.84075
EcolC_1284	aminopeptidase	1086	23	4.58471	6	1.36277	19	3.85654	28	5.94901
EcolC_1285	aminopeptidase YpdE	1038	35	7.29935	25	5.94077	44	9.34392	22	4.89037
EcolC_1286	PTS fructose transporter subunit IIA	2496	156	13.5299	107	10.574	162	14.3069	108	9.98379
EcolC_1287	AraC family transcriptional regulator	858	234	59.0394	180	51.747	275	70.6512	198	53.2469
EcolC_1288	transcriptional regulator	735	167	49.1861	152	51.0101	166	49.7846	118	37.0434
EcolC_1289	sensor histidine kinase	1680	268	34.5334	296	43.4593	395	51.8277	292	40.1042
EcolC_1290	aspartate aminotransferase	1239	306	53.4643	236	46.983	310	55.1524	246	45.8121
EcolC_1291	lipid A biosynthesis palmitoleoyltransferase	921	4334	1018.69	6585	1763.58	4834	1156.97	6273	1571.56
EcolC_1292	hypothetical protein	243	149	132.737	82	83.2353	148	134.255	116	110.146
EcolC_1293	lipoprotein	276	39	30.5893	26	23.2362	31	24.7586	21	17.556
EcolC_1294	hypothetical protein	633	48	16.4154	68	26.4975	41	14.2776	21	7.65477
EcolC_1295	formyl-CoA--oxalate CoA-transferase	1251	49	8.47915	28	5.52079	50	8.81022	35	6.45546
EcolC_1296	oxalyl-CoA decarboxylase	1695	62	7.91836	46	6.69404	94	12.2245	78	10.618
EcolC_1297	transporter	945	44	10.0794	19	4.95932	56	13.0626	27	6.59247
EcolC_1298	acetyl-CoA--oxalate CoA-transferase	1146	85	16.0564	39	8.39422	111	21.3507	61	12.2818
EcolC_1299	sensor histidine kinase	3594	1648	99.2642	1776	121.889	2537	155.602	2037	130.776
EcolC_1300	positive transcription regulator EvgA	615	1120	394.236	651	261.1	1249	447.673	1042	390.939
EcolC_1301	multidrug resistance protein EmrK	1164	29	5.39335	30	6.35724	65	12.3093	32	6.34327
EcolC_1302	multidrug resistance protein EmrY	1539	57	8.0177	39	6.25066	74	10.5991	57	8.5458
EcolC_1303	d-serine dehydratase	1329	251	40.8848	107	19.8591	171	28.3625	127	22.0493
EcolC_1304	dsdX permease	1338	155	25.0778	54	9.95492	122	20.0991	80	13.7959
EcolC_1305	transcriptional regulator	936	175	40.474	141	37.1572	126	29.6735	123	30.3211
EcolC_1306	membrane protein	933	152	35.2676	109	28.8168	134	31.659	99	24.4833
EcolC_1307	lipoprotein	756	419	119.979	375	122.352	379	110.507	525	160.234
EcolC_1308	hypothetical protein	1059	44	8.99436	22	5.12421	53	11.032	45	9.80467
EcolC_1309	long-chain fatty acid outer membrane transporter	1341	270	43.5861	209	38.443	166	27.2868	203	34.9288
EcolC_1310	hypothetical protein	285	1575	1196.32	899	778.063	1563	1208.89	1385	1121.3
EcolC_1311	3-ketoacyl-CoA thiolase	1311	315	52.0141	152	28.5984	273	45.9022	186	32.7361
EcolC_1312	fatty acid oxidation complex subunit alpha	2145	463	46.7269	251	28.8633	350	35.9679	310	33.3465
EcolC_1313	phosphohistidine phosphatase	486	1952	869.475	2029	1029.78	1590	721.165	2165	1027.87
EcolC_1314	fimbrial protein	564	25	9.59565	14	6.12279	29	11.3343	12	4.90929
EcolC_1315	fimbrial protein SteB	2646	328	26.8347	208	19.3898	292	24.3258	230	20.0565
EcolC_1316	fimbrial protein StfD	753	52	14.9493	20	6.55142	21	6.1475	21	6.43488
EcolC_1317	hypothetical protein	510	69	29.2882	42	20.3132	47	20.3143	31	14.0252
EcolC_1318	fimbrial protein SteE	489	58	25.6763	21	10.5928	28	12.6219	24	11.3245
EcolC_1319	fimbrial protein	540	159	63.7407	114	52.0728	367	149.812	219	93.5765
EcolC_1320	hypothetical protein	858	712	179.641	555	159.553	701	180.096	556	149.522
EcolC_1321	peptidase S10	552	375	147.064	234	104.563	417	166.522	337	140.866
EcolC_1322	N5-glutamine S-adenosyl-L-methionine-dependent methyltransferase	933	619	143.622	647	171.05	672	158.767	740	183.006
EcolC_1323	chorismate synthase	1086	950	189.368	889	201.917	910	184.708	810	172.096
EcolC_1324	penicillin-insensitive murein endopeptidase	825	463	121.49	467	139.625	459	122.64	418	116.906
EcolC_1325	membrane protein	810	474	126.68	471	143.429	486	132.259	413	117.647
EcolC_1326	hypothetical protein	549	430	169.555	424	190.499	486	195.136	423	177.781
EcolC_1327	hypothetical protein	279	206	159.837	223	197.152	258	203.84	232	191.867
EcolC_1328	tRNA 5-methylaminomethyl-2-thiouridine biosynthesis bifunctional protein MnmC	2007	747	80.5725	890	109.381	793	87.0963	825	94.8468
EcolC_1329	3-oxoacyl-ACP synthase I	1221	6102	1081.86	15649	3161.34	3792	684.584	4033	762.13
EcolC_1330	arabinose efflux transporter	1179	208	38.1912	137	28.662	173	32.3449	167	32.6828
EcolC_1331	flagellar regulator flk	996	381	82.8093	232	57.4551	256	56.6571	279	64.634
EcolC_1332	erythronate-4-phosphate dehydrogenase	1137	836	159.169	986	213.903	1011	196.004	1075	218.155
EcolC_1333	USG-1 protein	1014	453	96.7105	331	80.5175	460	99.9986	471	107.176
EcolC_1334	tRNA pseudouridine synthase A	813	353	93.9934	241	73.1184	290	78.6287	257	72.9388
EcolC_1335	protein DedA	660	283	92.8231	240	89.6948	322	107.544	260	90.8962
EcolC_1336	acetyl-CoA carboxylase carboxyltransferase subunit beta	915	2567	607.321	1987	535.645	1962	472.663	2121	534.855
EcolC_1337	bifunctional folylpolyglutamate synthase/ dihydrofolate synthase	1269	701	119.583	464	90.1896	422	73.3035	411	74.7303
EcolC_1338	protein DedD	663	673	219.743	541	201.272	525	174.55	524	182.362
EcolC_1339	colicin V production protein	489	1899	840.678	1233	621.948	1956	881.727	1579	745.057
EcolC_1340	amidophosphoribosyltransferase	1518	4062	579.271	2391	388.515	3358	487.621	2866	435.633
EcolC_1341	3-octaprenyl-4-hydroxybenzoate carboxy-lyase	570	499	189.513	621	268.73	622	240.541	735	297.529
EcolC_1342	lysine/arginine/ornithine-binding periplasmic protein	783	193	53.3592	206	64.8942	147	41.3837	136	40.0768
EcolC_1343	histidine-binding periplasmic protein	783	2215	612.386	2705	852.13	2077	584.721	2325	685.137
EcolC_1344	histidine ABC transporter permease	687	934	294.309	987	354.373	696	223.319	916	307.649
EcolC_1345	histidine ABC transporter permease	717	552	166.661	744	255.949	746	229.347	704	226.553
EcolC_1346	histidine ABC transporter ATP-binding protein	774	762	213.122	1216	387.519	718	204.483	765	228.054
EcolC_1347	transposase	891	237	57.5816	307	84.9886	214	52.9432	274	70.956
EcolC_1348	epimerase	894	639	154.731	416	114.777	597	147.201	429	110.723
EcolC_1349	D-erythro-7,8-dihydroneopterin triphosphate epimerase	363	100	59.6358	73	49.604	113	68.6192	75	47.6728
EcolC_1350	disulfide-bond oxidoreductase YfcG	648	48	16.0354	28	10.6582	44	14.9676	58	20.6523
EcolC_1351	glutathione S-transferase	645	53	17.7881	68	26.0046	96	32.8084	69	24.6834
EcolC_1352	phosphodiesterase	552	366	143.534	384	171.59	317	126.588	410	171.38
EcolC_1353	NUDIX hydrolase	543	433	172.624	327	148.542	319	129.499	418	177.62
EcolC_1354	membrane protein	1479	1066	156.028	405	67.544	959	142.93	1238	193.138
EcolC_1355	phosphate acetyltransferase	2145	7072	713.721	17053	1960.98	6667	685.136	9271	997.277
EcolC_1356	acetate kinase	1203	6683	1202.59	13074	2680.67	5753	1054.15	8668	1662.53
EcolC_1357	membrane protein	456	1079	512.236	1154	624.225	1956	945.536	1633	826.3
EcolC_1358	hypothetical protein	495	884	386.599	820	408.61	637	283.667	623	290.402
EcolC_1359	sugar phosphatase YfbT	651	641	213.153	663	251.208	643	217.723	574	203.445
EcolC_1360	transporter	1833	1440	170.064	597	80.3363	1017	122.302	836	105.235
EcolC_1361	5'-deoxynucleotidase YfbR	600	198	71.4377	173	71.1205	218	80.0902	204	78.4504
EcolC_1362	glutamate--pyruvate aminotransferase AlaA	1218	768	136.498	921	186.514	1144	207.039	1019	193.038
EcolC_1363	transcriptional regulator	939	10878	2507.82	8374	2199.72	6836	1604.76	6002	1474.85
EcolC_1364	NADH-quinone oxidoreductase subunit A	444	3043	1483.65	1433	796.092	2313	1148.33	2095	1088.72
EcolC_1365	NADH-quinone oxidoreductase subunit B	663	1707	557.357	1031	383.571	1627	540.939	1631	567.619
EcolC_1366	NADH-quinone oxidoreductase subunit C/D	1803	3915	470.056	2911	398.242	5330	651.636	4222	540.305
EcolC_1367	NADH-quinone oxidoreductase subunit E	501	850	367.278	608	299.341	851	374.426	686	315.939
EcolC_1368	NADH dehydrogenase subunit F	1338	1610	260.485	1390	256.247	1908	314.337	1575	271.607
EcolC_1369	NADH-quinone oxidoreductase subunit G	2727	4893	388.422	4028	364.338	5711	461.637	4738	400.891
EcolC_1370	NADH-quinone oxidoreductase subunit H	978	1202	266.06	774	195.21	1198	270.017	1013	238.994
EcolC_1371	NADH-quinone oxidoreductase subunit I	543	284	113.222	208	94.4852	288	116.914	226	96.034
EcolC_1372	NADH-quinone oxidoreductase subunit J	555	289	112.724	179	79.5537	216	85.7896	220	91.4631
EcolC_1373	NADH-quinone oxidoreductase subunit K	303	79	56.4414	33	26.8641	108	78.5697	70	53.3055
EcolC_1374	NADH:ubiquinone oxidoreductase subunit L	1842	1685	198.027	1132	151.585	1719	205.712	1545	193.533
EcolC_1375	NADH-quinone oxidoreductase subunit M	1530	1866	264.018	1266	204.1	2325	334.97	1919	289.401
EcolC_1376	NADH-quinone oxidoreductase subunit N	1458	2969	440.825	1963	332.095	3533	534.146	3034	480.147
EcolC_1377	hypothetical protein	504	41	17.6103	26	12.7246	50	21.8682	48	21.9749
EcolC_1380	hypothetical protein	918	181	42.6824	142	38.1545	199	47.7842	149	37.4507
EcolC_1381	protein ElaA	462	115	53.8852	44	23.4915	107	51.0523	71	35.4595
EcolC_1382	protein ElaB	306	539	381.312	934	752.88	641	461.754	2065	1557.09
EcolC_1383	isochorismate synthase MenF	1296	667	111.413	627	119.334	600	102.052	760	135.308
EcolC_1384	2-succinyl-5-enolpyruvyl-6-hydroxy-3- cyclohexene-1-carboxylate synthase	1671	1081	140.043	493	72.7731	761	100.388	729	100.662
EcolC_1385	2-succinyl-6-hydroxy-2, 4-cyclohexadiene-1-carboxylate synthase	759	231	65.8846	72	23.3987	98	28.4615	80	24.3201
EcolC_1386	1,4-dihydroxy-2-naphthoyl-CoA synthase	858	399	100.67	258	74.1707	308	79.1293	330	88.7448
EcolC_1387	o-succinylbenzoate synthase	963	439	98.6851	301	77.0975	379	86.7535	332	79.5478
EcolC_1388	O-succinylbenzoic acid--CoA ligase	1356	374	59.707	257	46.7491	348	56.5709	329	55.9825
EcolC_1389	signal transduction protein PmrD	267	445	360.796	166	153.355	303	250.153	236	203.947
EcolC_1390	4-amino-4-deoxy-L-arabinose-phosphoundecaprenol flippase subunit ArnF	387	266	148.794	71	45.253	168	95.6913	74	44.1202
EcolC_1391	4-amino-4-deoxy-L-arabinose-phosphoundecaprenol flippase subunit ArnE	336	118	76.0249	49	35.9714	61	40.0188	36	24.7218
EcolC_1392	undecaprenyl phosphate-alpha-4-amino-4-deoxy-L-arabinose arabinosyl transferase	1653	174	22.7871	162	24.1737	196	26.1371	172	24.0089
EcolC_1393	4-deoxy-4-formamido-L-arabinose- phosphoundecaprenol deformylase ArnD	891	68	16.5213	55	15.226	63	15.5861	52	13.4661
EcolC_1394	bifunctional polymyxin resistance protein ArnA	1983	336	36.6801	288	35.8237	305	33.904	276	32.1146
EcolC_1395	undecaprenyl-phosphate 4-deoxy-4-formamido-L-arabinose transferase	969	61	13.6276	47	11.9639	48	10.9192	57	13.5727
EcolC_1396	UDP-4-amino-4-deoxy-L-arabinose--oxoglutarate aminotransferase	1140	141	26.7749	155	33.5372	123	23.7834	137	27.7289
EcolC_1397	LPS core heptose(II)-phosphate phosphatase	603	89	31.9511	60	24.5434	61	22.2991	48	18.3671
EcolC_1398	nucleoside triphosphatase	426	221	112.304	79	45.7423	173	89.518	163	88.2865
EcolC_1399	porin	543	85	33.887	68	30.8894	95	38.5654	58	24.6459
EcolC_1400	inactive PncC family protein	1203	458	82.4163	462	94.7276	515	94.366	421	80.7482
EcolC_1401	transcriptional regulator	783	81	22.3943	52	16.3811	110	30.9674	55	16.2075
EcolC_1402	L-rhamnonate dehydratase	1206	173	31.0536	84	17.1804	189	34.5453	138	26.4027
EcolC_1403	MFS transporter	1290	66	11.0756	39	7.45719	86	14.6954	43	7.69122
EcolC_1404	2-keto-3-deoxy-L-rhamnonate aldolase	804	139	37.4259	82	25.157	114	31.2552	85	24.3938
EcolC_1406	hypothetical protein	900	256	61.5759	190	52.0728	151	36.9835	172	44.0963
EcolC_1407	hypothetical protein;	126	3	5.15423	0	0	2	3.49891	0	0
EcolC_1408	anaerobic glycerol-3-phosphate dehydrogenase subunit C	1191	199	36.1705	188	38.9355	223	41.2731	202	39.1342
EcolC_1409	anaerobic glycerol-3-phosphate dehydrogenase subunit B	1260	305	52.4014	311	60.8822	428	74.8768	333	60.9804
EcolC_1410	sn-glycerol-3-phosphate dehydrogenase subunit A	1629	1693	224.983	1004	152.024	1725	233.422	1447	204.957
EcolC_1411	glycerol-3-phosphate transporter	1359	4447	708.371	1557	282.598	4468	724.716	3514	596.621
EcolC_1412	glycerophosphodiester phosphodiesterase	1077	2004	402.806	1054	241.393	1899	388.672	2081	445.833
EcolC_1413	hypothetical protein	207	87	90.9834	47	56.0051	144	153.344	87	96.9762
EcolC_1414	hypothetical protein	651	301	100.092	234	88.6615	219	74.1544	200	70.8868
EcolC_1415	(2Fe-2S) ferredoxin	255	92	78.1018	86	83.1876	111	95.9526	120	108.582
EcolC_1416	ribonucleoside-diphosphate reductase 1 subunit beta	1170	728	134.697	696	146.732	697	131.317	655	129.173
EcolC_1417	ribonucleoside-diphosphate reductase 1 subunit alpha	2286	1183	112.027	1183	127.646	1035	99.8017	1192	120.314
EcolC_1418	adhesin	3705	674	39.3808	450	29.9588	639	38.0178	423	26.3432
EcolC_1419	ubiquinone biosynthesis O-methyltransferase	723	576	172.464	455	155.229	807	246.042	684	218.29
EcolC_1420	DNA gyrase subunit A	2628	4034	332.295	3030	284.392	2749	230.581	3378	296.586
EcolC_1421	hypothetical protein	1689	163	20.8916	85	12.4134	163	21.2732	107	14.6174
EcolC_1422	hypothetical protein	624	44	15.2645	12	4.74348	31	10.9509	26	9.61402
EcolC_1423	hypothetical protein	4515	449	21.5279	348	19.0117	507	24.7528	381	19.4708
EcolC_1424	host defense protein	1650	113	14.8255	65	9.71694	112	14.9626	60	8.39042
EcolC_1425	hypothetical protein	777	50	13.9304	19	6.0316	37	10.4967	33	9.79962
EcolC_1426	acetyl-CoA acetyltransferase	1185	107	19.5469	51	10.6158	58	10.7891	48	9.34629
EcolC_1427	short-chain fatty acids transporter	1323	58	9.49034	32	5.9661	64	10.6634	58	10.1154
EcolC_1428	acetate CoA-transferase subunit beta	651	17	5.65303	9	3.41006	18	6.09488	11	3.89877
EcolC_1429	acetate CoA-transferase subunit alpha	663	72	23.5089	52	19.3459	99	32.9151	56	19.4891
EcolC_1430	acetoacetate metabolism regulatory protein AtoC	1386	546	85.2791	241	42.8898	372	59.1635	325	54.1049
EcolC_1431	histidine kinase	1827	527	62.4432	165	22.2764	650	78.424	391	49.3804
EcolC_1432	sensor histidine kinase	2850	1290	97.9847	1187	102.732	1259	97.3766	1046	84.6843
EcolC_1433	transcriptional regulator	651	1580	525.399	1541	583.878	1612	545.831	1226	434.536
EcolC_1434	phosphotransfer intermediate protein in two-component regulatory system with RcsBC	2673	2348	190.157	2532	233.65	2409	198.661	2243	193.618
EcolC_1435	porin	1131	65778	12590.2	93959	20491.6	81670	15917.5	104352	21289
EcolC_1436	FAD--protein FMN transferase	1056	220	45.0995	173	40.4094	277	57.8216	220	48.0701
EcolC_1437	transcriptional regulator	1065	203	41.2629	337	78.0514	232	48.0189	291	63.0463
EcolC_1438	alpha-ketoglutarate-dependent dioxygenase	651	67	22.2796	118	44.7096	87	29.4586	101	35.7978
EcolC_1439	ABC transporter ATP-binding protein	1644	196	25.8088	151	22.6556	185	24.8053	163	22.8772
EcolC_1440	malate:quinone oxidoreductase	1647	201	26.419	204	30.5518	134	17.9343	118	16.5312
EcolC_1441	ecotin	489	246	108.903	225	113.494	189	85.1975	191	90.1241
EcolC_1442	ferredoxin	495	812	355.111	607	302.471	244	108.657	210	97.8882
EcolC_1443	protein NapD	264	32	26.2397	18	16.8178	9	7.51471	5	4.37001
EcolC_1444	periplasmic nitrate reductase	2487	1320	114.898	964	95.6096	761	67.4501	759	70.4178
EcolC_1445	ferredoxin-type protein NapG	696	105	32.6583	34	12.0495	66	20.903	68	22.5432
EcolC_1446	ferredoxin-type protein NapH	864	139	34.8269	71	20.2696	153	39.0348	153	40.8596
EcolC_1447	periplasmic nitrate reductase electron transfer subunit	450	85	40.8903	53	29.0512	69	33.7995	93	47.6855
EcolC_1448	cytochrome c-type protein NapC	603	277	99.4434	110	44.9962	223	81.5195	250	95.6619
EcolC_1449	cytochrome C biogenesis protein CcmA	618	333	116.646	140	55.8779	271	96.6618	237	88.4863
EcolC_1450	heme ABC transporter permease	663	229	74.7714	78	29.0189	157	52.1987	158	54.987
EcolC_1451	heme exporter protein C	738	301	88.2924	86	28.7437	233	69.5943	189	59.0911
EcolC_1452	heme exporter protein D	210	14	14.4319	1	1.17458	14	14.6954	8	8.78996
EcolC_1453	cytochrome c-type biogenesis protein CcmE	480	155	69.9043	64	32.8881	99	45.464	94	45.1859
EcolC_1454	heme lyase subunit CcmF	1944	644	71.7138	288	36.5423	473	53.6338	407	48.3075
EcolC_1455	thiol:disulfide interchange protein DsbE	558	215	83.4099	97	42.8783	131	51.7501	147	60.7854
EcolC_1456	heme lyase subunit CcmH	1053	637	130.956	239	55.9847	464	97.1323	398	87.2109
EcolC_1457	transcriptional regulator	648	425	141.98	182	69.2782	250	85.0431	249	88.6626
EcolC_1458	membrane protein	2592	601	50.1941	420	39.9682	536	45.5831	401	35.6965
EcolC_1459	hypothetical protein	1761	2376	292.079	1930	270.332	2220	277.887	2106	275.94
EcolC_1460	hypothetical protein	228	706	670.322	703	760.538	974	941.668	717	725.606
EcolC_1461	nucleoid-associated protein	1008	745	159.996	579	141.683	631	137.988	567	129.789
EcolC_1462	50S ribosomal protein L25	285	3317	2519.5	3621	3133.89	2120	1639.7	2920	2364.04
EcolC_1463	ATP-dependent DNA or RNA helicase	1761	511	62.8167	396	55.4672	540	67.594	406	53.1965
EcolC_1464	ribosomal small subunit pseudouridine synthase A	696	482	149.917	474	167.985	609	192.878	564	186.976
EcolC_1465	Bcr/CflA family drug resistance efflux transporter	1191	550	99.9688	459	95.0607	616	114.01	553	107.135
EcolC_1466	hypothetical protein	345	758	475.624	362	258.815	481	307.326	348	232.743
EcolC_1467	microcin C ABC transporter ATPase	1590	1322	179.99	920	142.722	1063	147.37	866	125.672
EcolC_1468	microcin C ABC transporter permease	1026	273	57.6008	188	45.1971	223	47.9106	185	41.6045
EcolC_1469	ABC transporter permease	1095	288	56.9366	206	46.4038	306	61.6001	280	59.0011
EcolC_1470	peptide ABC transporter substrate-binding protein	1815	642	76.5723	415	56.399	631	76.6349	399	50.7239
EcolC_1471	protein Rtn	1557	1156	160.725	730	115.647	878	124.302	673	99.7339
EcolC_1472	murein DD-endopeptidase MepS/Murein LD-carboxypeptidase	567	7198	2748.16	9342	4064.03	5393	2096.63	6926	2818.49
EcolC_1473	membrane protein	714	391	118.547	706	243.897	395	121.947	447	144.453
EcolC_1474	hypothetical protein	987	140	30.7061	121	30.2391	142	31.7136	128	29.9233
EcolC_1475	D-mannonate oxidoreductase	1467	1196	176.488	618	103.91	747	112.244	584	91.8542
EcolC_1476	elongation factor P-like protein	573	410	154.897	291	125.268	397	152.725	330	132.885
EcolC_1477	hypothetical protein	255	166	140.923	79	76.4165	94	81.2572	72	65.1491
EcolC_1478	sugar transporter	1182	193	35.3471	91	18.99	203	37.8575	131	25.5723
EcolC_1479	PTS fructose transporter subunit IIA	1131	584	111.78	57	12.4312	307	59.8342	244	49.7787
EcolC_1480	1-phosphofructokinase	939	134	30.8925	52	13.6596	128	30.0482	138	33.9102
EcolC_1481	PTS fructose transporter subunit IIBC	1692	648	82.9064	334	48.6907	449	58.4952	397	54.1385
EcolC_1482	pseudouridine kinase	942	25	5.74516	10	2.61848	35	8.19013	20	4.89886
EcolC_1483	pseudouridine-5'-phosphate glycosidase	939	33	7.60785	20	5.25369	49	11.5028	27	6.6346
EcolC_1484	nucleoside transporter	1251	202	34.9549	94	18.5341	152	26.7831	110	20.2886
EcolC_1485	Crp/Fnr family transcriptional regulator	660	81	26.5677	56	20.9288	52	17.3673	41	14.3336
EcolC_1486	pyrimidine-specific ribonucleoside hydrolase RihB	942	50	11.4903	32	8.37914	37	8.65814	30	7.3483
EcolC_1488	carbohydrate kinase	1089	413	82.0986	334	75.6517	349	70.6434	331	70.132
EcolC_1489	endonuclease	858	348	87.8022	371	106.656	496	127.429	464	124.781
EcolC_1490	membrane protein	1050	351	72.3654	221	51.9162	321	67.3891	304	66.8037
EcolC_1491	transcriptional regulator	807	267	71.6228	190	58.0738	286	78.1208	189	54.0387
EcolC_1492	lysine-specific permease	1470	2207	325.011	416	69.8033	794	119.063	1019	159.946
EcolC_1493	colicin I receptor	1992	296	32.1674	179	22.1648	249	27.554	189	21.8922
EcolC_1494	S-formylglutathione hydrolase YeiG	837	873	225.789	906	266.995	1029	270.997	762	210.061
EcolC_1495	GTP cyclohydrolase 1	669	2040	660.112	2948	1086.93	1980	652.399	1749	603.226
EcolC_1496	membrane protein	1158	355	66.3641	338	71.996	268	51.0153	227	45.2307
EcolC_1497	transcriptional regulator	1041	594	123.523	200	47.3892	292	61.831	344	76.2472
EcolC_1498	methyl-galactoside ABC transporter substrate-binding protein	999	5905	1279.58	610	150.614	1952	430.713	1161	268.153
EcolC_1499	galactose/methyl galactoside import ATP-binding protein MglA	1521	1489	211.923	213	34.5422	602	87.2451	337	51.1231
EcolC_1500	galactoside ABC transporter permease	1011	1511	323.539	295	71.9732	739	161.127	497	113.428
EcolC_1501	dihydropyrimidine dehydrogenase subunit B	1236	1880	329.27	939	187.39	1225	218.47	1543	288.047
EcolC_1502	NAD-dependent dihydropyrimidine dehydrogenase subunit PreT	1239	1094	191.143	595	118.453	976	173.641	1441	268.355
EcolC_1503	DUF2542 domain-containing protein	240	29	26.1577	22	22.6106	44	40.4125	38	36.5333
EcolC_1504	protein SanA	720	148	44.4982	71	24.3235	119	36.4325	131	41.9812
EcolC_1505	cytidine deaminase	885	431	105.426	164	45.7089	291	72.4809	284	74.0443
EcolC_1506	hypothetical protein	696	72	22.3943	42	14.8847	85	26.9205	96	31.8257
EcolC_1507	hypothetical protein	399	35	18.9893	11	6.80017	45	24.8607	38	21.9749
EcolC_1508	tRNA-dihydrouridine synthase C	948	153	34.9379	109	28.3608	115	26.7401	173	42.107
EcolC_1509	multidrug resistance outer membrane protein MdtQ	1437	88	13.2568	46	7.89589	104	15.9533	56	8.99182
EcolC_1510	oxidoreductase	762	154	43.7501	123	39.8153	158	45.7063	168	50.871
EcolC_1511	membrane protein	579	565	211.243	396	168.701	531	202.158	474	188.893
EcolC_1512	hypothetical protein	588	114	41.9702	102	42.7881	108	40.4874	122	47.8739
EcolC_1513	D-alanyl-D-alanine endopeptidase	942	509	116.972	718	188.007	557	130.34	568	139.128
EcolC_1514	lactate dehydrogenase	1716	1299	163.872	1189	170.909	2207	283.504	1252	168.346
EcolC_1515	beta-D-glucoside glucohydrolase	2298	932	87.7969	665	71.3792	944	90.5515	883	88.6598
EcolC_1516	osmoprotectant uptake system substrate-binding protein	918	113	26.6471	106	28.4815	128	30.7356	180	45.2425
EcolC_1517	osmoprotectant uptake system permease	1158	88	16.4508	77	16.4015	134	25.5076	144	28.6926
EcolC_1518	ATP-binding protein	927	91	21.2508	84	22.3511	88	20.9255	128	31.8601
EcolC_1519	osmoprotectant uptake system permease	732	512	151.416	399	134.45	370	111.42	322	101.499
EcolC_1520	transcriptional regulator	732	274	81.0313	240	80.8724	239	71.9715	263	82.9012
EcolC_1521	sensor histidine kinase	1686	2330	299.166	1432	209.501	2892	378.107	2324	318.05
EcolC_1522	transcriptional regulator	720	616	185.209	444	152.108	551	168.691	477	152.863
EcolC_1523	hypothetical protein	471	748	343.791	697	365.016	726	339.774	770	377.213
EcolC_1524	hypothetical protein	462	109	51.0738	77	41.1101	113	53.9151	49	24.4721
EcolC_1525	hypothetical protein	2004	336	36.2957	195	24.0014	264	29.0389	221	25.4455
EcolC_1528	hypothetical protein	2280	118	11.2037	101	10.9266	142	13.7286	104	10.5248
EcolC_1529	hypothetical protein	1089	38	7.55386	24	5.43605	53	10.7281	30	6.35638
EcolC_1530	hypothetical protein	318	10	6.80748	8	6.2053	8	5.54545	7	5.07911
EcolC_1531	hypothetical protein	3633	298	17.7568	197	13.3752	279	16.9283	219	13.909
EcolC_1532	MolR family transcriptional regulator	3795	282	16.0861	136	8.83949	245	14.2308	163	9.91042
EcolC_1533	methionine--tRNA ligase	2034	1465	155.919	1812	219.739	1852	200.708	2027	229.942
EcolC_1534	protein mrp	1110	2572	501.604	1935	429.99	1757	348.917	1570	326.357
EcolC_1535	DUF2574 domain-containing protein	282	121	92.8859	92	80.4709	92	71.9139	160	130.914
EcolC_1536	fimbrial-like adhesin protein	543	18	7.17606	9	4.0883	27	10.9607	15	6.37394
EcolC_1537	fimbrial assembly chaperone protein StcB	675	15	4.81062	4	1.46169	26	8.4907	7	2.39282
EcolC_1538	fimbrial outer membrane usher protein	2481	120	10.4705	51	5.07042	122	10.8394	61	5.67309
EcolC_1539	fimbrial-like adhesin protein	1035	40	8.36629	29	6.91127	42	8.94505	27	6.01921
EcolC_1540	nickel/cobalt homeostasis protein RcnB	339	180	114.944	201	146.25	187	121.595	210	142.934
EcolC_1541	nickel/cobalt efflux system RcnA	825	999	262.135	123	36.7749	343	91.6461	151	42.2318
EcolC_1542	transcriptional regulator	273	487	386.171	174	157.212	324	261.611	198	167.347
EcolC_1543	hydroxyethylthiazole kinase	789	362	99.3219	215	67.2143	385	107.562	255	74.5726
EcolC_1544	hydroxymethylpyrimidine/phosphomethylpyrimidine kinase	801	129	34.8635	60	18.4765	98	26.9692	62	17.8598
EcolC_1545	family 25 glycosyl hydrolase	819	38	10.0441	20	6.02346	48	12.9191	30	8.45189
EcolC_1546	transcriptional regulator	747	246	71.2899	127	41.9356	174	51.3455	139	42.9349
EcolC_1548	hypothetical protein	1005	155	33.3871	113	27.734	107	23.4688	153	35.127
EcolC_1549	nucleoside transporter low affinity	1278	97	16.4306	70	13.5104	117	20.1804	126	22.7487
EcolC_1550	fructose-bisphosphate aldolase	1053	1929	396.568	3620	847.97	1644	344.15	3530	773.504
EcolC_1551	tagatose-1,6-bisphosphate aldolase	855	34	8.60847	17	4.90437	44	11.3439	20	5.39735
EcolC_1552	tagatose-1,6-bisphosphate aldolase	1263	52	8.91278	41	8.0072	47	8.20292	28	5.1153
EcolC_1553	galactitol-specific phosphotransferase enzyme IIA component	453	9	4.30088	5	2.72253	13	6.32585	6	3.05611
EcolC_1554	galactitol-specific phosphotransferase enzyme IIB component	285	5	3.79786	3	2.59643	4	3.09378	4	3.23841
EcolC_1555	PTS galactitol transporter subunit IIC	1356	94	15.0066	57	10.3685	121	19.6698	92	15.6547
EcolC_1556	galactitol-1-phosphate 5-dehydrogenase	1041	48	9.98169	39	9.2409	70	14.8225	44	9.75255
EcolC_1557	galactitol utilization operon repressor	774	192	53.6999	133	42.3849	143	40.7257	158	47.1012
EcolC_1558	lipid kinase	900	122	29.3448	76	20.8291	104	25.4721	109	27.9448
EcolC_1559	hypothetical protein	318	33	22.4647	22	17.0646	23	15.9432	32	23.2188
EcolC_1560	peptidase	1362	615	97.7488	474	85.8423	576	93.2222	570	96.5637
EcolC_1561	hypothetical protein	333	124	80.6104	134	99.2569	187	123.786	335	232.122
EcolC_1562	transcriptional regulator	723	247	73.9558	255	86.9966	243	74.087	184	58.7213
EcolC_1563	signal transduction histidine kinase	1404	107	16.498	82	14.4061	90	14.1302	88	14.4621
EcolC_1564	citrate/iron-citrate/zinc-citrate efflux transporter	1416	156	23.8493	97	16.897	148	23.0395	96	15.6432
EcolC_1565	multidrug resistance protein MdtC	3078	351	24.6861	301	24.1212	366	26.2112	257	19.2655
EcolC_1566	multidrug resistance protein MdtB	3123	365	25.3008	259	20.4563	414	29.2215	326	24.0858
EcolC_1567	multidrug resistance protein MdtA	1368	268	42.4094	115	20.7354	219	35.2884	152	25.6374
EcolC_1568	VMA domain protein	660	56	18.3678	21	7.8483	57	19.0373	29	10.1384
EcolC_1569	ser/thr phosphatase-related protein	762	68	19.3182	37	11.977	50	14.464	36	10.9009
EcolC_1570	Insertion element protein	698	7	2.17098	5	1.76691	10	3.15805	2	0.661136
EcolC_1571	hypothetical protein	1908	217	24.6204	138	17.8402	198	22.875	148	17.8978
EcolC_1572	chaperone	1353	230	36.7996	185	33.7267	194	31.6066	168	28.6502
EcolC_1573	DNA-3-methyladenine glycosylase 2	849	175	44.6215	149	43.2891	134	34.7913	105	28.5363
EcolC_1574	diguanylate cyclase	3318	1611	105.107	865	64.3043	1340	89.023	1172	81.5019
EcolC_1575	uridine kinase	642	580	195.572	313	120.257	416	142.834	522	187.608
EcolC_1576	deoxycytidine triphosphate deaminase	582	1375	511.438	861	364.905	1270	481.011	1214	481.296
EcolC_1577	protein AsmA	1854	2540	296.577	1669	222.048	2141	254.555	1790	222.771
EcolC_1578	hypothetical protein	1584	878	119.992	978	152.294	1213	168.803	1185	172.615
EcolC_1579	lipoprotein	1140	36	6.83614	24	5.19286	56	10.8282	30	6.07201
EcolC_1580	protein-tyrosine phosphatase	444	10	4.87563	3	1.66663	11	5.46114	8	4.15741
EcolC_1581	tyrosine kinase	2163	95	9.50781	64	7.29833	106	10.8025	78	8.3206
EcolC_1582	glycosyl transferase	840	40	10.3085	18	5.28559	42	11.0216	22	6.0431
EcolC_1583	colanic acid biosynthesis acetyltransferase WcaB	489	15	6.64042	7	3.53093	10	4.5078	9	4.24668
EcolC_1584	colanic acid biosynthesis glycosyltransferase WcaC	1218	49	8.70888	15	3.03769	40	7.23913	31	5.8726
EcolC_1585	colanic acid polymerase	1218	40	7.10929	15	3.03769	50	9.04892	20	3.78878
EcolC_1586	colanic acid biosynthesis glycosyltransferase WcaE	747	15	4.34694	6	1.98121	20	5.90178	12	3.70661
EcolC_1587	colanic acid biosynthesis acetyltransferase WcaF	549	14	5.52038	11	4.9422	16	6.42424	9	3.78257
EcolC_1588	GDP-mannose 4,6-dehydratase	1122	66	12.734	20	4.39681	39	7.66206	29	5.96378
EcolC_1589	GDP-fucose synthetase	966	65	14.5663	33	8.4263	63	14.376	37	8.83773
EcolC_1590	GDP-mannose mannosyl hydrolase NudD	480	10	4.50995	7	3.59714	17	7.80695	11	5.28771
EcolC_1591	glycosyl transferase	1224	36	6.36699	15	3.0228	38	6.84347	28	5.27829
EcolC_1592	mannose-1-phosphate guanyltransferase	1437	79	11.901	54	9.26909	76	11.6582	43	6.90443
EcolC_1593	phosphomannomutase	1371	80	12.6318	50	8.99565	75	12.0586	62	10.4345
EcolC_1594	UDP-glucose lipid carrier transferase	1395	92	14.2767	39	6.89589	88	13.9054	42	6.94691
EcolC_1595	colanic acid exporter	1479	74	10.8312	36	6.00391	69	10.2838	31	4.83626
EcolC_1596	colanic acid biosynthesis pyruvyl transferase WcaK	1281	74	12.5054	40	7.70213	68	11.7013	38	6.84464
EcolC_1597	colanic acid biosynthesis glycosyltransferase WcaL	1221	43	7.62371	25	5.05039	48	8.66562	30	5.6692
EcolC_1598	colanic acid biosynthesis protein	1395	145	22.5013	100	17.6818	143	22.5962	113	18.6905
EcolC_1599	N-acetyl-alpha-D-glucosaminyl-diphospho-ditrans, octacis-undecaprenol 4-epimerase	996	1414	307.329	1010	250.128	1404	310.729	1468	340.082
EcolC_1600	UTP--glucose-1-phosphate uridylyltransferase	894	1585	383.8	1059	292.185	1200	295.881	1275	329.071
EcolC_1601	dTDP-glucose 4,6-dehydratase	1086	1339	266.91	684	155.355	1218	247.224	1250	265.581
EcolC_1602	dTDP-4-dehydrorhamnose reductase	900	600	144.319	419	114.834	650	159.201	650	166.643
EcolC_1603	glucose-1-phosphate thymidylyltransferase	879	437	107.623	228	63.9803	418	104.824	507	133.087
EcolC_1604	dTDP-4-dehydrorhamnose 3,5-epimerase	534	196	79.4563	94	43.4197	207	85.4482	266	114.936
EcolC_1605	hypothetical protein	993	414	90.2536	213	52.9091	422	93.6779	451	104.796
EcolC_1606	membrane protein	1539	280	39.3852	158	25.3232	353	50.5603	370	55.4727
EcolC_1607	hypothetical protein	1104	691	135.495	309	69.0382	566	113.011	580	121.22
EcolC_1608	hypothetical protein	1143	358	67.8032	127	27.4068	403	77.72	383	77.3159
EcolC_1609	hypothetical protein	1236	173	30.2999	69	13.7699	241	42.9806	198	36.9626
EcolC_1610	glycosyl transferase family 2	888	332	80.9354	166	46.11	448	111.209	452	117.447
EcolC_1612	Insertion element protein	698	330	102.346	171	60.4284	310	97.8994	284	93.8813
EcolC_1613	6-phosphogluconate dehydrogenase	1407	2280	350.796	2160	378.669	3836	600.978	3921	643.012
EcolC_1614	UDP-glucose 6-dehydrogenase	1167	279	51.7543	184	38.8908	383	72.3439	330	65.2468
EcolC_1615	chain-length determining protein	981	1037	228.835	676	169.972	677	152.123	704	165.585
EcolC_1616	phosphoribosyl-AMP cyclohydrolase	612	400	141.489	533	214.821	459	165.324	395	148.923
EcolC_1617	imidazole glycerol phosphate synthase subunit HisF	777	180	50.1493	232	73.6491	232	65.8174	193	57.3129
EcolC_1618	1-(5-phosphoribosyl)-5-[(5- phosphoribosylamino)methylideneamino] imidazole-4-carboxamide isomerase	738	159	46.6395	210	70.188	174	51.9717	166	51.9001
EcolC_1619	imidazole glycerol phosphate synthase subunit HisH	591	66	24.1752	132	55.0918	72	26.8546	105	40.9938
EcolC_1620	imidazoleglycerol-phosphate dehydratase	1068	232	47.0251	370	85.4537	283	58.4103	248	53.5793
EcolC_1621	histidinol-phosphate aminotransferase	1071	156	31.5318	305	70.2442	252	51.8663	224	48.2586
EcolC_1622	bifunctional histidinal dehydrogenase/ histidinol dehydrogenase	1305	232	38.4849	542	102.445	424	71.6192	382	67.5413
EcolC_1623	ATP phosphoribosyltransferase	900	366	88.0343	1514	414.938	1320	323.3	1743	446.86
EcolC_1624	hypothetical protein	825	806	211.492	919	274.765	803	214.553	887	248.077
EcolC_1625	LysR family transcriptional regulator	930	298	69.366	223	59.1456	196	46.4566	142	35.2307
EcolC_1626	low-affinity putrescine importer PlaP	1359	353	56.2301	256	46.4644	217	35.1977	229	38.8805
EcolC_1627	membrane protein	1059	1185	242.234	802	186.801	1116	232.296	608	132.472
EcolC_1628	membrane protein	228	441	418.714	333	360.255	392	378.988	226	228.712
EcolC_1629	exonuclease I	1428	1007	152.656	1063	183.614	1186	183.076	1162	187.756
EcolC_1630	D-alanyl-D-alanine carboxypeptidase	1167	102	18.9209	54	11.4136	94	17.7554	60	11.8631
EcolC_1631	DNA gyrase inhibitor	474	314	143.405	248	129.055	247	114.866	286	139.221
EcolC_1632	hypothetical protein	1059	536	109.568	393	91.537	530	110.32	595	129.639
EcolC_1633	hypothetical protein	330	665	436.236	592	442.495	704	470.254	871	609.005
EcolC_1635	adenosylcobinamide kinase	546	215	85.2431	123	55.5665	206	83.1665	128	54.0921
EcolC_1636	adenosylcobinamide-GDP ribazoletransferase	744	167	48.5911	99	32.8218	101	29.9242	109	33.8041
EcolC_1637	nicotinate-nucleotide--dimethylbenzimidazole phosphoribosyltransferase	1080	338	67.7495	173	39.5114	174	35.514	153	32.6877
EcolC_1638	transpeptidase	924	367	85.982	305	81.4194	357	85.1668	380	94.8916
EcolC_1639	DeoR family transcriptional regulator	978	284	62.8627	196	49.433	213	48.0081	203	47.8932
EcolC_1640	PTS galactitol transporter subunit IIA	459	89	41.975	46	24.7198	39	18.7295	50	25.1347
EcolC_1641	PTS galactitol transporter subunit IIB	285	35	26.585	22	19.0405	27	20.883	18	14.5728
EcolC_1642	PTS galactitol transporter subunit IIC	1371	185	29.2111	152	27.3468	211	33.9249	168	28.2741
EcolC_1643	ribose 5-phosphate isomerase	537	74	29.8312	46	21.1292	48	19.7034	60	25.7806
EcolC_1644	DeoR family transcriptional regulator	756	373	106.807	336	109.627	477	139.082	543	165.727
EcolC_1645	PTS galactitol transporter subunit IIA	444	82	39.9801	78	43.3323	94	46.668	311	161.619
EcolC_1646	PTS galactitol transporter subunit IIB	294	65	47.8607	66	55.3728	101	75.7265	331	259.775
EcolC_1647	PTS galactitol transporter subunit IIC	1254	417	71.9866	485	95.3991	622	109.337	2014	370.577
EcolC_1648	ribulose-phosphate 3-epimerase	645	279	93.6392	393	150.291	545	186.256	1339	479.002
EcolC_1649	short-chain dehydrogenase	753	227	65.2596	321	105.15	365	106.849	1099	336.759
EcolC_1650	6-phospho 3-hexuloisomerase	561	153	59.0394	268	117.834	240	94.3023	914	375.924
EcolC_1651	hypothetical protein	3984	424	23.0388	244	15.1067	512	28.3286	500	28.9579
EcolC_1652	hypothetical protein	2127	245	24.9352	144	16.6992	297	30.7796	206	22.3468
EcolC_1653	RHS element protein RhsA	3756	138	7.95366	89	5.84473	161	9.44875	103	6.32744
EcolC_1654	hypothetical protein	516	92	38.5968	101	48.2805	106	45.2825	90	40.2447
EcolC_1655	DNA-binding protein	885	53	12.9642	47	13.0995	75	18.6806	44	11.4716
EcolC_1657	nitrogen assimilation regulatory protein nac	918	81	19.101	63	16.9277	77	18.4894	68	17.0916
EcolC_1658	CysB family transcriptional regulator	951	1102	250.85	1215	315.134	841	194.935	740	179.543
EcolC_1659	MATE family multidrug exporter	1488	268	38.9893	204	33.8164	237	35.1091	149	23.1047
EcolC_1660	transcriptional regulator	717	220	66.4228	177	60.8912	271	83.3152	264	84.9574
EcolC_1661	AMP nucleosidase	1455	716	106.528	912	154.608	1078	163.316	849	134.636
EcolC_1662	shikimate transporter	1317	337	55.3933	357	66.8625	440	73.6446	345	60.4435
EcolC_1663	hypothetical protein	1053	45	9.25119	21	4.91916	48	10.0482	27	5.91632
EcolC_1667	YD repeat-containing protein;	3600	96	5.77274	69	4.72767	111	6.79664	70	4.48654
EcolC_1668	DNA-binding protein	885	45	11.0073	24	6.68911	47	11.7065	27	7.03942
EcolC_1670	protein MtfA	798	5079	1377.81	2323	718.036	3875	1070.39	2934	848.347
EcolC_1671	cytochrome B561	531	108	44.0294	122	56.6716	127	52.7209	307	133.401
EcolC_1672	zinc/cadmium-binding protein	672	42	13.5299	26	9.54342	38	12.4649	32	10.9875
EcolC_1673	sulfoxide reductase heme-binding subunit YedZ	636	83	28.251	40	15.5133	88	30.5	77	27.9351
EcolC_1674	sulfoxide reductase catalytic subunit YedY	1005	59	12.7086	78	19.1438	74	16.2308	61	14.0049
EcolC_1675	hydroxyisourate hydrolase	414	55	28.7591	38	22.6404	53	28.2195	38	21.1787
EcolC_1676	transcriptional regulator	783	466	128.836	746	235.005	276	77.7	239	70.4291
EcolC_1677	sensor histidine kinase	1359	500	79.646	795	144.294	368	59.6901	298	50.5956
EcolC_1678	Molecular chaperone Hsp31 and glyoxalase 3	852	218	55.3899	342	99.0117	251	64.9394	489	132.43
EcolC_1679	outer membrane protein F	1074	194	39.1031	116	26.6412	185	37.9701	190	40.8193
EcolC_1680	hypothetical protein;	384	22	12.4024	10	6.42346	12	6.88849	5	3.00438
EcolC_1681	hydrolase	696	461	143.385	497	176.136	371	117.5	276	91.499
EcolC_1682	DNA-cytosine methyltransferase	1419	521	79.482	445	77.3531	460	71.4578	493	80.1643
EcolC_1683	very short patch repair endonuclease	471	96	44.1229	61	31.9455	74	34.6326	54	26.4539
EcolC_1684	amino acid exporter for phenylalanine, threonine	921	150	35.257	96	25.7106	123	29.4388	82	20.5433
EcolC_1685	membrane protein	918	270	63.6699	158	42.4536	182	43.7021	130	32.6751
EcolC_1686	hypothetical protein	183	101	119.477	81	109.178	52	62.6363	67	84.4773
EcolC_1687	diguanylate cyclase	1695	556	71.0098	395	57.4814	408	53.0596	415	56.493
EcolC_1688	mannosyl-3-phosphoglycerate phosphatase	816	128	33.9573	124	37.4828	96	25.9331	132	37.325
EcolC_1689	hypothetical protein	228	187	177.55	399	431.656	281	271.672	1018	1030.22
EcolC_1690	protein DsrB	189	41	46.9608	38	49.5932	59	68.812	56	68.3664
EcolC_1691	colanic acid capsular biosynthesis activation protein A	624	36	12.4891	16	6.32464	37	13.0705	20	7.3954
EcolC_1692	flagellar biosynthesis protein FliR	786	75	20.6563	36	11.2974	57	15.9855	69	20.2555
EcolC_1693	flagellar biosynthetic protein FliQ	270	20	16.0354	10	9.13559	15	12.2462	8	6.83664
EcolC_1694	flagellar biosynthesis protein FliP	738	53	15.5465	16	5.34766	29	8.66195	25	7.81628
EcolC_1695	flagellar protein FliO	366	24	14.1953	6	4.04362	13	7.82954	5	3.15214
EcolC_1696	flagellar motor switch protein FliN	414	6	3.13736	9	5.36219	18	9.58398	5	2.78667
EcolC_1697	flagellar motor switch protein FliM	1005	63	13.5703	40	9.81735	55	12.0634	23	5.28054
EcolC_1698	flagellar protein FliL	465	41	19.0873	9	4.77408	27	12.7993	20	9.92415
EcolC_1699	flagellar hook-length control protein FliK	1128	69	13.242	51	11.1522	78	15.2426	43	8.79581
EcolC_1700	flagellar biosynthesis chaperone	444	13	6.33831	6	3.33325	15	7.44701	7	3.63774
EcolC_1701	flagellum-specific ATP synthase	1374	90	14.1798	37	6.64225	63	10.1071	27	4.53412
EcolC_1702	flagellar assembly protein H	687	35	11.0287	14	5.02657	27	8.66325	13	4.36619
EcolC_1703	flagellar motor switch protein FliG	996	66	14.3449	32	7.92485	41	9.07399	32	7.41322
EcolC_1704	flagellar MS-ring protein	1659	86	11.2219	45	6.69062	62	8.23795	41	5.70235
EcolC_1705	flagellar hook-basal body complex protein FliE	315	28	19.2425	10	7.8305	11	7.69761	14	10.255
EcolC_1708	hypothetical protein	672	199	64.1058	50	18.3527	118	38.7067	84	28.8421
EcolC_1709	hypothetical protein	234	275	254.408	109	114.898	220	207.243	202	199.183
EcolC_1710	hypothetical protein	1206	2224	399.21	921	188.37	1390	254.063	1276	244.129
EcolC_1711	lipoprotein	414	462	241.577	430	256.194	443	235.872	455	253.587
EcolC_1712	alpha-amylase	1488	513	74.6325	331	54.8688	341	50.5156	442	68.5387
EcolC_1713	flagellar protein FliT	366	26	15.3782	8	5.39149	11	6.62499	15	9.45641
EcolC_1714	flagellar protein FliS	411	11	5.79381	7	4.20104	20	10.7266	10	5.61403
EcolC_1715	flagellar capping protein	1407	97	14.9242	57	9.99266	76	11.9068	59	9.67552
EcolC_1716	flagellin	1719	426	53.6472	180	25.8284	243	31.1605	216	28.9931
EcolC_1717	RNA polymerase sigma factor FliA	720	92	27.6611	22	7.53686	37	11.3277	35	11.2164
EcolC_1718	flagellar biosynthesis protein FliZ	552	51	20.0007	37	16.5334	41	16.3726	37	15.466
EcolC_1719	cystine transporter subunit	858	1805	455.411	1582	454.799	1326	340.667	1201	322.977
EcolC_1720	D-cysteine desulfhydrase	987	387	84.8804	395	98.7143	380	84.8673	323	75.5095
EcolC_1721	amino acid ABC transporter permease	669	172	55.6565	194	71.528	220	72.4887	196	67.5999
EcolC_1722	amino acid ABC transporter ATP-binding protein	753	196	56.3475	206	67.4796	216	63.2314	184	56.3818
EcolC_1723	transcriptional regulator	723	135	40.4212	102	34.7986	120	36.5862	95	30.3181
EcolC_1724	hypothetical protein	225	259	249.19	221	242.276	131	128.34	184	188.691
EcolC_1725	transcriptional regulator	657	1111	366.068	817	306.73	775	260.022	936	328.72
EcolC_1726	UvrABC system protein C	1833	1331	157.191	1062	142.91	1047	125.909	1058	133.18
EcolC_1727	CDP-diacylglycerol--glycerol-3-phosphate 3-phosphatidyltransferase	549	661	260.641	415	186.456	585	234.886	678	284.953
EcolC_1728	hypothetical protein	666	702	228.179	594	219.995	615	203.552	488	169.068
EcolC_1729	tyrosine transporter TyrP	1212	440	78.5893	203	41.3137	373	67.8391	492	93.6653
EcolC_1730	hypothetical protein	240	203	183.104	59	60.6375	197	180.938	213	204.779
EcolC_1731	non-heme ferritin	498	2280	991.103	1980	980.7	1802	797.626	2289	1060.55
EcolC_1732	hypothetical protein	324	79	52.7832	50	38.0649	56	38.0993	45	32.0467
EcolC_1733	non-heme ferritin	504	1624	697.54	3610	1766.76	840	367.386	1528	699.534
EcolC_1734	L-arabinose-binding periplasmic protein	990	654	143.007	224	55.8101	501	111.552	441	102.783
EcolC_1735	arabinose import ATP-binding protein AraG	1515	406	58.0132	344	56.0075	474	68.9667	374	56.9607
EcolC_1736	arabinose ABC transporter permease	987	361	79.1778	226	56.4796	354	79.0606	340	79.4837
EcolC_1737	trehalose-6-phosphate phosphatase	801	142	38.3768	231	71.1344	185	50.9112	335	96.5003
EcolC_1738	alpha,alpha-trehalose-phosphate synthase [UDP-forming]	1425	372	56.5121	490	84.8167	359	55.5333	588	95.2092
EcolC_1739	universal stress protein C	429	197	99.4082	145	83.3702	240	123.318	183	98.4261
EcolC_1740	flagellar transcriptional regulator FlhD	351	1315	811.021	301	211.524	1041	653.759	771	506.831
EcolC_1741	flagellar transcriptional regulator FlhC	579	2101	785.527	400	170.405	1707	649.874	1069	426.006
EcolC_1742	motility protein A	888	95	23.1592	34	9.44422	79	19.6105	61	15.8501
EcolC_1743	motility protein B	927	102	23.8196	32	8.51472	67	15.932	38	9.45845
EcolC_1744	chemotaxis protein CheA	1965	95	10.4658	55	6.90399	95	10.657	45	5.28404
EcolC_1745	chemotaxis protein CheW	504	52	22.335	32	15.661	49	21.4309	53	24.264
EcolC_1746	methyl-accepting chemotaxis protein II	1662	102	13.2856	53	7.86584	109	14.4567	50	6.94153
EcolC_1747	methyl-accepting chemotaxis protein	1602	91	12.2968	40	6.15882	53	7.29268	47	6.76942
EcolC_1748	chemotaxis protein CheR	861	30	7.54278	23	6.58908	31	7.93656	19	5.09175
EcolC_1749	transcriptional regulator	1050	53	10.927	18	4.22847	32	6.71792	24	5.27398
EcolC_1750	chemotaxis protein CheY	390	36	19.9826	18	11.3843	23	12.9998	9	5.32469
EcolC_1751	protein phosphatase CheZ	645	51	17.1169	35	13.3847	45	15.379	16	5.7237
EcolC_1752	flagellar biosynthesis protein FlhB	1149	60	11.3043	28	6.01088	55	10.5516	30	6.02445
EcolC_1753	flagellar biosynthesis protein FlhA	2079	209	21.7623	103	12.2203	174	18.4488	111	12.3193
EcolC_1754	flagellar protein flhE	393	32	17.6267	11	6.90399	18	10.0961	7	4.10981
EcolC_1755	hypothetical protein	489	31	13.7235	17	8.57512	22	9.91717	19	8.96522
EcolC_1756	arginine--tRNA ligase	1734	1360	169.787	1038	147.655	1055	134.115	1164	154.889
EcolC_1757	hypothetical protein	567	140	53.4513	123	53.5084	153	59.4816	134	54.5303
EcolC_1758	copper homeostasis protein CutC	747	4703	1362.91	2113	697.717	5539	1634.5	3929	1213.61
EcolC_1759	cytochrome C	1101	83	16.3194	42	9.4094	84	16.8177	34	7.12538
EcolC_1760	trimethylamine N-oxide reductase I catalytic subunit	2430	277	24.6767	194	19.6923	297	26.9416	182	17.2815
EcolC_1761	tRNA (mo5U34)-methyltransferase	972	400	89.0855	313	79.4288	350	79.3735	326	77.3869
EcolC_1762	tRNA (cmo5U34)-methyltransferase	744	248	72.1593	169	56.0291	239	70.8107	211	65.4374
EcolC_1763	membrane protein	396	236	129.012	189	117.724	277	154.191	292	170.139
EcolC_1764	hypothetical protein	819	167	44.1414	250	75.2933	214	57.5975	175	49.3027
EcolC_1765	isochorismatase	567	224	85.5221	319	138.774	273	106.134	243	98.8871
EcolC_1766	aspartate--tRNA ligase	1773	2294	280.09	1863	259.182	2137	265.687	2279	296.587
EcolC_1767	dihydroneopterin triphosphate pyrophosphatase	510	457	193.981	342	165.408	324	140.039	326	147.49
EcolC_1768	transcriptional regulator	741	1292	377.448	890	296.259	858	255.237	730	227.311
EcolC_1769	crossover junction endodeoxyribonuclease RuvC	522	718	297.761	561	265.09	640	270.261	512	226.316
EcolC_1770	hypothetical protein	603	25	8.97503	13	5.31773	44	16.0846	24	9.18354
EcolC_1771	Holliday junction DNA helicase RuvA	612	695	245.837	864	348.227	998	359.462	1090	410.952
EcolC_1772	Holliday junction DNA helicase RuvB	1011	874	187.143	683	166.636	917	199.937	1049	239.409
EcolC_1773	zinc transporter	786	408	112.37	210	65.9017	324	90.8649	284	83.3704
EcolC_1774	zinc transporter	756	331	94.7806	88	28.7118	396	115.464	272	83.0163
EcolC_1775	zinc uptake system protein ZnuA	933	1851	429.475	1661	439.125	2165	511.505	2504	619.254
EcolC_1776	murein DD-endopeptidase MepM	1323	6631	1085.01	5706	1063.83	9011	1501.37	9017	1572.6
EcolC_1777	lipid A biosynthesis myristoyltransferase	972	983	218.928	891	226.106	1070	242.656	1078	255.899
EcolC_1778	pyruvate kinase II	1443	5070	760.598	3718	635.541	3834	585.679	5106	816.452
EcolC_1779	transcriptional regulator	870	551	137.103	354	100.365	757	191.801	776	205.806
EcolC_1780	glucose-6-phosphate 1-dehydrogenase	1476	765	112.199	999	166.947	940	140.383	889	138.973
EcolC_1781	phosphogluconate dehydratase	1812	412	49.2212	420	57.173	338	41.118	330	42.0215
EcolC_1782	ketohydroxyglutarate aldolase	642	361	121.727	332	127.557	321	110.216	373	134.057
EcolC_1783	phosphoribosylglycinamide formyltransferase	1179	714	131.099	418	87.4506	621	116.105	438	85.7189
EcolC_1784	DNA damage-inducible protein	291	1894	1408.97	2085	1767.31	1850	1401.37	2491	1975.14
EcolC_1785	hypothetical protein	357	687	416.583	680	469.83	715	441.481	1028	664.418
EcolC_1786	hypothetical protein	660	3289	1078.78	15234	5693.38	1261	421.158	1049	366.731
EcolC_1787	protease	2061	916	96.2124	2324	278.137	546	58.3967	507	56.7605
EcolC_1788	exodeoxyribonuclease X	663	1305	426.099	1382	514.156	491	163.246	439	152.78
EcolC_1789	hypothetical protein	657	1716	565.412	3271	1228.05	643	215.734	505	177.355
EcolC_1790	DNA polymerase III subunit theta	231	1775	1663.41	613	654.559	2860	2729.15	1709	1707.05
EcolC_1791	hypothetical protein	375	1253	723.325	967	636.056	1322	777.095	791	486.7
EcolC_1792	hypothetical protein	873	994	246.482	839	237.054	759	191.647	609	160.961
EcolC_1793	hypothetical protein	339	791	505.115	627	456.213	678	440.863	355	241.627
EcolC_1794	serine/threonine protein phosphatase	657	193	63.5924	145	54.4381	143	47.9783	222	77.9658
EcolC_1795	hypothetical protein;	276	60	47.0604	41	36.6416	43	34.3426	70	58.5201
EcolC_1796	hypothetical protein	237	1480	1351.84	1553	1616.3	2610	2427.54	5907	5750.89
EcolC_1797	ribosomal RNA small subunit methyltransferase F	1446	482	72.1593	461	78.6381	570	86.8921	423	67.4976
EcolC_1798	hypothetical protein	2634	916	75.2823	840	78.6618	841	70.3808	838	73.4082
EcolC_1799	hypothetical protein	1284	944	159.155	540	103.736	865	148.5	744	133.698
EcolC_1800	hypothetical protein	498	381	165.619	469	232.297	382	169.086	369	170.967
EcolC_1801	RNA chaperone ProQ	699	4132	1279.67	3514	1240.01	2871	905.378	2799	923.936
EcolC_1802	carboxyl-terminal processing protease	2049	3860	407.811	3377	406.527	2845	306.065	3110	350.215
EcolC_1803	protease HtpX	882	4817	1182.28	11251	3146.46	2084	520.838	2434	636.749
EcolC_1804	transporter	1374	213	33.5588	176	31.5956	200	32.0861	134	22.5027
EcolC_1805	transcriptional regulator	792	601	164.272	275	85.6461	287	79.8786	309	90.0222
EcolC_1806	hypothetical protein	240	74	66.7473	30	30.8326	67	61.5372	45	43.2631
EcolC_1807	PhoP family transcriptional regulator	144	757	1138.01	445	762.25	761	1164.92	682	1092.79
EcolC_1808	hypothetical protein	288	520	390.863	153	131.039	287	219.666	187	149.818
EcolC_1809	hypothetical protein;	288	7125	5355.57	5446	4664.29	9198	7040.04	9550	7651.16
EcolC_1810	23S rRNA methyltransferase	810	825	220.487	566	172.358	393	106.95	538	153.255
EcolC_1811	manganese efflux pump MntP	567	143	54.5967	199	86.5706	139	54.0388	203	82.6094
EcolC_1812	hypothetical protein	459	73	34.4289	35	18.8086	107	51.386	110	55.2963
EcolC_1813	mannose permease IID component	852	1524	387.221	545	157.782	2687	695.188	2460	666.211
EcolC_1814	mannose permease IIC component	801	1353	365.661	535	164.748	2306	634.601	2023	582.746
EcolC_1816	Insertion element protein	698	1773	549.878	962	339.954	3656	1154.58	3338	1103.44
EcolC_1817	hypothetical protein	1557	943	131.11	1014	160.638	746	105.615	664	98.4002
EcolC_1818	cyclic-di-GMP phosphodiesterase	1599	224	30.3258	146	22.5219	180	24.8141	139	20.0578
EcolC_1819	L-serine dehydratase 1	1365	1584	251.209	1673	302.318	1434	231.574	1394	235.639
EcolC_1820	CoA pyrophosphohydrolase weak 3-phosphohydroxypyruvate phosphatase	579	153	57.204	119	50.6954	164	62.4366	139	55.3927
EcolC_1821	aminodeoxychorismate synthase subunit I	1362	331	52.6095	300	54.3306	434	70.2403	346	58.6159
EcolC_1822	hypothetical protein	180	268	322.311	147	201.44	187	229.004	208	266.629
EcolC_1823	DUF1889 domain-containing protein	300	152	109.682	107	87.9757	89	65.3947	192	147.671
EcolC_1824	RutC family protein YoaB	348	584	363.285	595	421.733	638	404.125	621	411.745
EcolC_1825	ATP-dependent helicase	1911	981	111.128	898	115.909	983	113.388	908	109.633
EcolC_1826	tRNA threonylcarbamoyladenosine biosynthesis protein TsaB	696	690	214.612	459	162.669	516	163.423	519	172.058
EcolC_1827	membrane protein	582	432	160.685	316	133.926	505	191.268	607	240.648
EcolC_1828	long-chain fatty acid--CoA ligase	1752	469	57.9498	303	42.6588	492	61.902	387	50.9675
EcolC_1829	ribonuclease D	1116	506	98.1521	273	60.3391	420	82.9581	326	67.4015
EcolC_1830	dioxygenase subunit beta	966	66	14.7904	48	12.2564	96	21.9062	56	13.376
EcolC_1831	dioxygenase	1125	69	13.2773	61	13.3745	66	12.932	48	9.84476
EcolC_1832	betaine/carnitine/choline BCCT transporter	1446	157	23.5042	80	13.6465	182	27.7445	113	18.0313
EcolC_1833	malate dehydrogenase	1086	149	29.7009	307	69.7282	489	99.2551	309	65.6515
EcolC_1834	LysR family transcriptional regulator	924	249	58.3366	157	41.911	245	58.4478	145	36.2087
EcolC_1835	leucine efflux protein	639	377	127.719	196	75.6581	357	123.152	408	147.325
EcolC_1836	hypothetical protein	360	47	28.2624	17	11.6479	25	15.3078	21	13.4596
EcolC_1837	hypothetical protein	183	7	8.28057	7	9.43511	15	18.0682	6	7.56513
EcolC_1838	membrane protein	249	183	159.098	177	175.337	222	196.529	509	471.666
EcolC_1839	diguanylate cyclase	1026	1230	259.52	1384	332.728	1292	277.581	1359	305.625
EcolC_1840	hypothetical protein	255	191	162.146	151	146.062	344	297.367	199	180.065
EcolC_1841	hypothetical protein	348	173	107.617	166	117.66	158	100.081	176	116.694
EcolC_1842	transporter	1182	165	30.219	101	21.0768	196	36.5521	125	24.4011
EcolC_1843	AraC family transcriptional regulator	822	98	25.8088	74	22.2055	102	27.3528	81	22.7368
EcolC_1844	membrane protein	447	262	126.884	154	84.9793	266	131.174	202	104.27
EcolC_1845	hypothetical protein	504	431	185.123	435	212.892	497	217.37	552	252.711
EcolC_1846	diguanylate cylase	1491	117	16.9872	95	15.7161	120	17.741	96	14.8563
EcolC_1847	membrane protein	1476	74	10.8532	70	11.698	52	7.76588	40	6.25302
EcolC_1848	hypothetical protein	1284	240	40.4631	268	51.4837	148	25.408	249	44.7456
EcolC_1849	protein kinase endogenous substrate unidentified; autokinase	1935	425	47.5468	612	78.0137	410	46.7064	704	83.9475
EcolC_1850	MltA-interacting protein	747	678	196.482	662	218.594	392	115.675	466	143.94
EcolC_1851	aldo-keto reductase	855	367	92.9209	242	69.8151	302	77.8601	259	69.8956
EcolC_1852	D-hexose-6-phosphate epimerase-like protein	885	383	93.6847	277	77.2034	254	63.2651	279	72.7407
EcolC_1853	glyceraldehyde-3-phosphate dehydrogenase	996	19436	4224.36	14696	3639.49	16288	3604.81	19394	4492.88
EcolC_1854	peptide methionine sulfoxide reductase MsrB	414	2983	1559.79	774	461.149	1079	574.507	929	517.764
EcolC_1855	hypothetical protein	273	1388	1100.63	429	387.61	557	449.745	403	340.611
EcolC_1856	alcohol dehydrogenase	1077	87	17.4871	62	14.1996	109	22.3092	51	10.9262
EcolC_1857	transporter	1380	60	9.41208	39	6.97085	51	8.14639	52	8.69442
EcolC_1858	alcohol dehydrogenase	1044	57	11.8192	33	7.79675	73	15.4133	49	10.8296
EcolC_1859	hypothetical protein	837	36	9.31087	19	5.59923	31	8.16413	26	7.16744
EcolC_1860	sugar kinase	948	72	16.4414	31	8.06591	41	9.53344	38	9.24893
EcolC_1862	DeoR family transcriptional regulator	759	140	39.93	121	39.3227	106	30.7849	86	26.1441
EcolC_1863	MFS transporter	1359	204	32.4956	83	15.0646	158	25.6278	111	18.846
EcolC_1864	nicotinamidase/pyrazinamidase	642	499	168.259	189	72.6151	265	90.9881	264	94.8823
EcolC_1865	L-asparaginase 1	1017	447	95.1481	221	53.6008	360	78.0289	277	62.8456
EcolC_1866	protease	1857	651	75.8896	721	95.7687	718	85.2288	615	76.4152
EcolC_1867	oxidoreductase	552	277	108.631	354	158.185	276	110.216	266	111.188
EcolC_1868	selenophosphate synthase	1044	944	195.742	861	203.424	1098	231.833	1075	237.588
EcolC_1869	DNA topoisomerase 3	1962	1490	164.4	1253	157.526	1335	149.988	1323	155.588
EcolC_1870	hypothetical protein	1041	147	30.5689	117	27.7227	179	37.9032	75	16.6237
EcolC_1871	NADP-specific glutamate dehydrogenase	1344	2495	401.869	1225	224.821	2018	330.975	790	135.626
EcolC_1872	DUF1496 domain-containing protein	273	25	19.824	28	25.2985	40	32.2977	21	17.749
EcolC_1873	CTP pyrophosphohydrolase	408	83	44.0384	34	20.5551	65	35.1178	63	35.6284
EcolC_1874	hypothetical protein	621	190	66.2331	107	42.5003	200	70.9925	159	59.0775
EcolC_1875	thiosulfate sulfurtransferase	1308	1348	223.098	652	122.953	1122	189.086	813	143.416
EcolC_1876	ABC transporter ATPase	654	212	70.1732	98	36.9614	150	50.5577	107	37.7505
EcolC_1877	thiamine ABC transporter permease	1536	650	91.6085	293	47.0518	536	76.9215	383	57.5339
EcolC_1878	hypothetical protein	1167	805	149.327	283	59.8158	580	109.555	369	72.9578
EcolC_1879	carboxymuconolactone decarboxylase	549	268	105.676	79	35.494	163	65.4469	129	54.2168
EcolC_1880	hypothetical protein	708	266	81.3321	54	18.8131	174	54.1739	124	40.4115
EcolC_1881	hypothetical protein	678	300	95.7866	69	25.1027	130	42.2657	153	52.0689
EcolC_1882	membrane protein	711	276	84.0336	104	36.0798	241	74.7173	145	47.056
EcolC_1883	exodeoxyribonuclease III	819	389	102.82	275	82.8226	302	81.2825	251	70.7141
EcolC_1884	succinylornithine aminotransferase	1221	55	9.75125	28	5.65643	45	8.12402	31	5.85817
EcolC_1885	arginine N-succinyltransferase	1035	57	11.922	24	5.71967	43	9.15803	39	8.69442
EcolC_1886	N-succinylglutamate 5-semialdehyde dehydrogenase	1479	54	7.90386	27	4.50294	66	9.83671	36	5.6163
EcolC_1887	N-succinylarginine dihydrolase	1344	69	11.1138	55	10.094	78	12.7929	74	12.7042
EcolC_1888	succinylglutamate desuccinylase	969	62	13.851	33	8.40021	52	11.8291	45	10.7153
EcolC_1889	hypothetical protein	486	386	171.935	2592	1315.52	242	109.762	261	123.914
EcolC_1890	protein Ves	576	295	110.87	176	75.3686	277	106.006	269	107.757
EcolC_1891	excinuclease cho	888	765	186.493	675	187.496	906	224.9	689	179.029
EcolC_1892	nH(3)-dependent NAD+ synthetase	828	290	75.8195	370	110.223	320	85.191	235	65.4868
EcolC_1893	osmotically-inducible lipoprotein E	339	586	374.206	629	457.669	640	416.154	1415	963.104
EcolC_1894	N,N'-diacetylchitobiose-specific phosphotransferase enzyme IIB component	321	497	335.17	151	116.03	611	419.575	215	154.543
EcolC_1895	PTS N'-diacetylchitobiose transporter subunit IIC	1359	204	32.4956	57	10.3456	165	26.7632	99	16.8086
EcolC_1896	N,N'-diacetylchitobiose-specific phosphotransferase enzyme IIA component	351	43	26.5201	18	12.6493	56	35.1686	30	19.7211
EcolC_1897	transcriptional regulator	840	74	19.0707	26	7.63474	61	16.0075	35	9.61402
EcolC_1898	diacetylchitobiose-6-phosphate hydrolase	1353	120	19.1998	78	14.2199	134	21.8314	109	18.5885
EcolC_1899	chitooligosaccharide deacetylase	750	111	32.0387	90	29.5993	112	32.9178	90	27.6884
EcolC_1900	hydroperoxidase II	2262	310	29.6676	600	65.4273	402	39.1749	972	99.1494
EcolC_1901	cell division activator CedA	264	71	58.2194	53	49.519	98	81.8269	98	85.6522
EcolC_1902	hypothetical protein	783	37	10.2295	19	5.98538	46	12.95	25	7.36707
EcolC_1903	L-cystine transporter tcyP	1392	1148	178.532	1068	189.248	1294	204.913	1169	193.772
EcolC_1904	membrane protein	591	78	28.5707	60	25.0417	126	46.9956	87	33.9663
EcolC_1905	2-deoxyglucose-6-phosphate phosphatase	669	296	95.7809	224	82.589	262	86.3275	197	67.9448
EcolC_1906	membrane protein	537	369	148.753	283	129.991	448	183.898	419	180.035
EcolC_1907	hypothetical protein	861	7003	1760.74	2177	623.671	8655	2215.84	6877	1842.94
EcolC_1908	hypothetical protein	291	973	723.824	348	294.976	710	537.823	508	402.798
EcolC_1909	ATP-dependent 6-phosphofructokinase	930	604	140.594	719	190.698	728	172.553	872	216.346
EcolC_1910	membrane protein	759	157	44.7787	112	36.3979	131	38.0455	123	37.3921
EcolC_1913	threonine--tRNA ligase	1929	13791	1547.66	15068	1926.74	18602	2125.7	18442	2205.93
EcolC_1914	translation initiation factor IF-3	543	13303	5303.51	10820	4915.05	17629	7156.52	19896	8454.39
EcolC_1915	50S ribosomal protein L35	198	7546	8250.21	5121	6379.55	4548	5063.25	4812	5607.6
EcolC_1916	50S ribosomal protein L20	357	8256	5006.28	6952	4803.32	6633	4095.58	10757	6952.47
EcolC_1917	phenylalanine--tRNA ligase subunit alpha	984	617	135.739	596	149.4	860	192.654	869	203.77
EcolC_1918	phenylalanine--tRNA ligase subunit beta	2388	2244	203.424	2072	214.021	2928	270.278	2701	260.98
EcolC_1919	integration host factor subunit alpha	300	1369	987.86	837	688.184	1484	1090.4	1695	1303.66
EcolC_1920	vitamin B12 import system permease BtuC	981	342	75.4693	204	51.2934	342	76.8477	284	66.7983
EcolC_1921	glutathione peroxidase	552	175	68.6297	184	82.2203	149	59.5006	200	83.6002
EcolC_1922	vitamin B12 import ATP-binding protein BtuD	750	323	93.2298	251	82.5492	239	70.2442	241	74.1433
EcolC_1923	endopeptidase	465	263	122.438	214	113.517	256	121.356	245	121.571
EcolC_1924	cyclic di-GMP regulator CdgR	714	324	98.2336	198	68.4017	238	73.4772	200	64.6321
EcolC_1925	hypothetical protein	1437	298	44.8924	380	65.2269	258	39.5765	251	40.3026
EcolC_1926	hypothetical protein	192	170	191.673	122	156.732	189	216.987	76	91.3332
EcolC_1927	phospho-2-dehydro-3-deoxyheptonate aldolase Trp-sensitive	1047	723	149.488	629	148.185	756	159.166	761	167.708
EcolC_1928	phosphoenolpyruvate synthase regulatory protein	834	428	111.094	530	156.751	332	87.7498	371	102.642
EcolC_1929	phosphoenolpyruvate synthase	2379	13699	1246.54	15686	1626.36	11109	1029.33	17628	1709.72
EcolC_1930	short chain acyl-CoA synthetase	1647	368	48.3691	267	39.9869	339	45.3712	257	36.0044
EcolC_1931	ferredoxin ydiT	294	5	3.6816	4	3.35593	3	2.2493	5	3.92409
EcolC_1932	oxidoreductase FixC	1290	84	14.0962	43	8.22203	85	14.5246	50	8.94328
EcolC_1933	electron transfer flavoprotein subunit alpha	939	38	8.76055	25	6.56711	49	11.5028	35	8.6004
EcolC_1934	electron transfer flavoprotein FixB	765	51	14.4319	30	9.67297	51	14.6954	37	11.1598
EcolC_1935	AraC family transcriptional regulator	912	56	13.2925	48	12.9821	70	16.9191	49	12.397
EcolC_1936	acyl-CoA dehydrogenase	1152	36	6.76493	48	10.2775	64	12.2462	48	9.61402
EcolC_1937	acetate CoA-transferase YdiF	1596	44	5.96806	26	4.01828	65	8.97748	25	3.61429
EcolC_1938	3-dehydroquinate dehydratase	759	153	43.6378	173	56.2218	147	42.6923	122	37.0881
EcolC_1939	quinate/shikimate dehydrogenase	867	30	7.49058	17	4.83649	29	7.37315	17	4.52425
EcolC_1940	transporter	1266	33	5.64279	25	4.87087	68	11.8399	30	5.46769
EcolC_1941	transporter	1215	72	12.8283	29	5.88738	67	12.1555	41	7.78617
EcolC_1942	hypothetical protein	357	41	24.8616	10	6.90927	30	18.5237	9	5.81689
EcolC_1943	hypothetical protein	1113	452	87.9137	363	80.4473	480	95.0649	485	100.546
EcolC_1944	membrane protein	3057	1117	79.099	1450	116.996	1267	91.3598	1036	78.1953
EcolC_1945	acyl-CoA esterase	411	166	87.4339	106	63.6157	112	60.069	134	75.228
EcolC_1946	hypothetical protein	189	484	554.366	333	434.593	1065	1242.11	722	881.438
EcolC_1947	(Fe-S)-cluster assembly protein	369	21	12.3199	25	16.7114	24	14.337	45	28.1386
EcolC_1948	FeS cluster assembly protein SufB	1488	113	16.4395	103	17.074	106	15.7028	161	24.9654
EcolC_1949	Fe-S cluster assembly ATPase SufC	747	36	10.4327	30	9.90606	45	13.279	49	15.1353
EcolC_1950	Fe-S cluster assembly protein SufD	1272	88	14.9765	110	21.3307	121	20.9687	171	31.0188
EcolC_1951	cysteine desulfurase	1221	280	49.6427	245	49.4938	360	64.9921	294	55.5582
EcolC_1952	cysteine desulfuration protein SufE	417	44	22.8418	36	21.2945	48	25.3734	62	34.3061
EcolC_1953	transpeptidase	1005	339	73.0209	498	122.226	356	78.0832	668	153.365
EcolC_1954	murein lipoprotein	237	54762	50020.1	37832	39374.1	57297	53291.4	75415	73421.9
EcolC_1955	pyruvate kinase I	1413	1505	230.573	1142	199.354	1362	212.476	1587	259.15
EcolC_1956	hypothetical protein	210	308	317.501	224	263.105	289	303.356	762	837.244
EcolC_1957	4Fe-4S ferredoxin	627	983	339.39	138	54.289	492	172.97	295	108.56
EcolC_1958	oxidoreductase	2103	2203	226.772	517	60.6389	1057	110.792	728	79.8745
EcolC_1959	hypothetical protein	639	1713	580.323	377	145.526	667	230.091	534	192.822
EcolC_1960	ferredoxin	669	1086	351.412	305	112.454	700	230.646	557	192.108
EcolC_1961	thiosulfate reductase cytochrome B	786	1237	340.691	358	112.347	772	216.505	612	179.657
EcolC_1962	hypothetical protein	765	1692	478.798	552	177.983	963	277.485	547	164.984
EcolC_1963	hypothetical protein	1605	557	75.1266	197	30.2755	383	52.6014	244	35.0777
EcolC_1964	monooxygenase	306	610	431.541	968	780.287	1002	721.806	1238	933.503
EcolC_1965	hypothetical protein	1257	419	72.1593	381	74.7635	329	57.6945	416	76.3615
EcolC_1966	multidrug resistance protein MdtK	1374	450	70.8988	287	51.5223	365	58.5572	332	55.7529
EcolC_1967	riboflavin synthase	642	457	154.097	504	193.64	410	140.774	394	141.605
EcolC_1968	cyclopropane fatty acyl phospholipid synthase	1149	1337	251.898	915	196.427	1295	248.441	1469	294.997
EcolC_1969	Bcr/CflA family drug resistance efflux transporter	1212	122	21.7907	62	12.618	104	18.9149	71	13.5167
EcolC_1970	LysR family transcriptional regulator	933	265	61.4862	186	49.1735	211	49.8511	213	52.6762
EcolC_1971	PurR family transcriptional regulator	1026	1932	407.637	1499	360.375	1541	331.077	1558	350.378
EcolC_1972	transporter	1170	560	103.613	276	58.1867	416	78.3757	407	80.2647
EcolC_1973	superoxide dismutase [Fe]	582	5073	1886.93	4273	1810.97	4324	1637.71	4830	1914.88
EcolC_1974	murein DD-endopeptidase MepH	816	398	105.586	206	62.2698	482	130.206	386	109.147
EcolC_1975	glutaredoxin	348	494	307.299	752	533.014	571	361.685	649	430.31
EcolC_1976	ATP-dependent helicase	4617	1421	66.6266	1252	66.8875	1454	69.419	1129	56.4222
EcolC_1977	ribonuclease T	648	581	194.095	645	245.519	749	254.789	838	298.391
EcolC_1978	lactoylglutathione lyase	408	292	154.93	327	197.691	362	195.579	494	279.372
EcolC_1979	N-ethylmaleimide reductase	1098	174	34.3052	168	37.7405	180	36.1363	162	34.0431
EcolC_1980	transcriptional regulator	600	75	27.0597	89	36.588	81	29.7583	101	38.8406
EcolC_1981	DUF1289 domain-containing protein	240	51	46.0015	58	59.6097	98	90.0096	102	98.063
EcolC_1982	oxidoreductase	897	935	225.649	439	120.718	761	187.011	572	147.136
EcolC_1983	superoxide dismutase [Cu-Zn]	537	242	97.5561	180	82.6796	258	105.906	233	100.115
EcolC_1984	fusaric acid resistance protein	2013	452	48.608	326	39.9461	442	48.4008	372	42.6398
EcolC_1985	membrane fusion protein (MFP) of YdhJK efflux pump	858	103	25.9874	64	18.3989	115	29.545	77	20.7071
EcolC_1986	membrane protein	228	79	75.0077	24	25.9643	67	64.776	50	50.6001
EcolC_1987	SlyA family transcriptional regulator	441	2035	998.94	1392	778.576	2581	1290.1	2046	1070.49
EcolC_1988	hypothetical protein	468	4941	2285.51	2580	1359.8	4719	2222.69	3813	1879.91
EcolC_1989	anhydro-N-acetylmuramic acid kinase	1110	950	185.274	874	194.218	1231	244.461	1090	226.579
EcolC_1990	lysozyme inhibitor	324	99	66.146	92	70.0395	107	72.7969	96	68.3664
EcolC_1991	pyridoxine/pyridoxamine 5'-phosphate oxidase	657	676	222.738	464	174.202	705	236.536	604	212.123
EcolC_1992	tyrosine--tRNA ligase	1275	2413	409.695	1860	359.835	1702	294.255	1768	319.955
EcolC_1993	pyridoxamine kinase	861	747	187.815	427	122.328	581	148.747	536	143.641
EcolC_1994	glutathione S-transferase	606	538	192.187	460	187.234	459	166.961	581	221.218
EcolC_1995	dipeptide and tripeptide permease A	1503	3172	456.865	1720	282.273	4918	721.279	4304	660.738
EcolC_1996	endonuclease III	636	71	24.1665	61	23.6577	116	40.2045	65	23.5816
EcolC_1997	electron transporter RsxE	696	79	24.5715	49	17.3655	63	19.9529	56	18.565
EcolC_1998	electron transport complex subunit RsxG	621	59	20.5671	47	18.6684	64	22.7176	51	18.9494
EcolC_1999	electron transport complex subunit RsxD	1059	149	30.4582	134	31.2111	215	44.7524	193	42.0511
EcolC_2000	electron transporter RsxC	2223	448	43.6267	345	38.2807	529	52.4554	394	40.8953
EcolC_2001	electron transport complex subunit RsxB	579	142	53.0913	84	35.785	90	34.264	105	41.8434
EcolC_2002	electron transport complex subunit RsxA	582	138	51.3298	144	61.0295	138	52.2673	151	59.8646
EcolC_2003	membrane protein	441	554	271.947	327	182.898	759	379.382	576	301.37
EcolC_2004	nucleoid-associated protein	216	34	34.0752	9	10.2775	13	13.2667	31	33.115
EcolC_2005	divisome-associated membrane protein Blr	126	156	268.02	97	189.89	352	615.809	389	712.353
EcolC_2006	oxidoreductase	1041	701	145.774	646	153.067	630	133.402	511	113.263
EcolC_2007	adenosine deaminase	1002	386	83.3936	431	106.099	638	140.355	561	129.185
EcolC_2008	protein MalY	1173	368	67.9146	382	80.3277	459	86.2559	422	83.0101
EcolC_2010	maltose regulon regulatory protein MalI	1029	277	58.2744	135	32.3608	235	50.3415	193	43.2771
EcolC_2011	7-alpha-hydroxysteroid dehydrogenase	768	236	66.5218	296	95.0672	297	85.245	656	197.087
EcolC_2012	transcriptional regulator	591	1041	381.309	535	223.289	1060	395.36	779	304.135
EcolC_2013	beta-glucuronidase	1812	142	16.9646	88	11.9791	123	14.9631	84	10.6964
EcolC_2015	porin	1266	62	10.6016	41	7.98823	77	13.407	39	7.108
EcolC_2016	hypothetical protein	1509	1448	207.727	1497	244.699	1967	287.335	2346	358.72
EcolC_2017	mannose-6-phosphate isomerase	1176	737	135.667	777	162.972	995	186.505	948	186.002
EcolC_2018	fumarate hydratase	1647	3486	458.192	2107	315.552	2857	382.376	2314	324.18
EcolC_2019	fumarate hydratase	1404	286	44.0973	191	33.5557	251	39.4076	164	26.9521
EcolC_2020	DNA replication terminus site-binding protein	930	184	42.83	90	23.8704	187	44.3233	114	28.2838
EcolC_2021	sensor protein RstB	1302	1713	284.813	926	175.429	1523	257.847	866	153.47
EcolC_2022	transcriptional regulator	720	1009	303.37	623	213.43	1011	309.523	622	199.331
EcolC_2023	hypothetical protein	336	145	93.4205	71	52.1218	132	86.5981	85	58.3708
EcolC_2024	dihydrofolate reductase FolM	723	455	136.234	321	109.513	301	91.7703	319	101.805
EcolC_2025	arginine/ornithine antiporter transporter	1383	820	128.353	588	104.871	730	116.352	919	153.324
EcolC_2026	hypothetical protein	945	1174	268.936	711	185.583	703	163.982	616	150.406
EcolC_2027	NAD(P) transhydrogenase subunit alpha	1533	2216	312.926	1650	265.486	2234	321.229	2239	336.999
EcolC_2028	NAD(P) transhydrogenase subunit beta	1389	2020	314.82	1397	248.081	1610	255.504	1619	268.943
EcolC_2029	AI-2 transporter TqsA	1035	492	102.905	325	77.4539	226	48.1329	221	49.2684
EcolC_2030	spermidine export protein MdtJ	366	273	161.471	127	85.59	85	51.1931	69	43.4995
EcolC_2031	spermidine export protein MdtI	330	66	43.2956	30	22.4237	28	18.7033	27	18.8784
EcolC_2032	peptidase	822	477	125.62	330	99.0244	444	119.065	467	131.088
EcolC_2033	acid-shock protein	309	37	25.9213	26	20.7546	52	37.0953	45	33.6024
EcolC_2034	transporter	1254	925	159.683	280	55.0758	812	142.736	798	146.832
EcolC_2035	LysR family transcriptional regulator	894	99	23.9724	75	20.693	121	29.8347	80	20.6476
EcolC_2036	protein mlc	1221	3755	665.745	1525	308.074	2911	525.534	2174	410.828
EcolC_2037	ATP-dependent dethiobiotin synthetase BioD 2	696	1228	381.946	352	124.748	789	249.886	684	226.758
EcolC_2038	voltage-gated ClC-type chloride channel ClcB	1257	511	88.0033	199	39.0497	389	68.2163	293	53.7834
EcolC_2039	Tat proofreading chaperone DmsD	615	472	166.142	293	117.515	377	135.126	377	141.443
EcolC_2040	dimethyl sulfoxide reductase	855	361	91.4017	225	64.9107	435	112.149	473	127.647
EcolC_2041	dimethyl sulfoxide reductase	618	315	110.341	166	66.2552	397	141.604	339	126.569
EcolC_2042	dimethyl sulfoxide reductase subunit A	2424	1229	109.757	671	68.2795	1406	127.858	1336	127.172
EcolC_2043	dimethyl sulfoxide reductase subunit A	2427	828	73.854	391	39.7381	742	67.392	665	63.222
[truncated: 2,201 more rows]
