# Supplementary material for: A novel point mutation in RpoB improves osmotolerance and succinic acid production in Escherichia coli
Source: BMC Biotechnol. 2017 Feb 13;17:10. doi: 10.1186/s12896-017-0337-6 (PMC5307762; doi:10.1186/s12896-017-0337-6)
Supplement: Additional file 3: Table S3. — Differential expression analysis and functional groups of genes with altered expression. (XLSX 953 kb) [file 12896_2017_337_MOESM3_ESM.xlsx]

## Sheet: Summary
P1	Differential genes expression analysis of RpoBD654Y versus Suc-T110 under normal growth condition （5%w/v glucose）
P2	Differential genes expression analysis of RpoBD654Y versus Suc-T110 under Osmotic stress condition（12%w/v glucose）
P3	Functional catergory of 38 induced genes in RpoBD654Y under normal growth condition using MIPS FunCat tools (http://mips.helmholtz-muenchen.de/funcatDB/), enriched terms (P value <0.001) were highlighted.
P4	Functional catergory of 90 repressed genes in RpoBD654Y under normal growth condition using MIPS FunCat tools (http://mips.helmholtz-muenchen.de/funcatDB/), enriched terms (P value <0.001) were highlighted.
P5	Functional catergory of 132 induced genes in RpoBD654Y under osmotic stress condition using MIPS FunCat tools (http://mips.helmholtz-muenchen.de/funcatDB/), enriched terms (P value <0.001) were highlighted.
P6	Functional catergory of 112 repressed genes in RpoBD654Y under osmotic stress condition using MIPS FunCat tools (http://mips.helmholtz-muenchen.de/funcatDB/), enriched terms (P value <0.001) were highlighted.

## Sheet: P1
Locus	Proteins	Suc-T110_5%G_RPKM	RpoBD654Y_5%G_RPKM	M	D	prob	cut-off (q≥0.90，log2|ratio|≥1)
EcolC_3073	cation efflux system protein CusF	131.967	11.9152	-3.4693	120.052	0.983891	Down-regulated
EcolC_3074	cation efflux system protein CusC	335.588	40.4285	-3.05325	295.159	0.995271	Down-regulated
EcolC_3410	copper-binding protein	6091.74	975.98	-2.64193	5115.76	0.99557	Down-regulated
EcolC_3428	copper-binding protein	9071.02	1454.75	-2.6405	7616.28	0.99557	Down-regulated
EcolC_4104	periplasmic protein CpxP	21088.7	3592.46	-2.55342	17496.2	0.994411	Down-regulated
EcolC_3132	copper exporting ATPase	874.294	155.314	-2.49293	718.98	0.992799	Down-regulated
EcolC_2606	putative cold-shock protein;	252.049	50.7096	-2.31337	201.34	0.986398	Down-regulated
EcolC_2123	diguanylate cyclase	856.436	177.632	-2.26946	678.804	0.990888	Down-regulated
EcolC_3425	membrane protein	2566.96	536.924	-2.25727	2030.04	0.991294	Down-regulated
EcolC_3536	blue copper oxidase CueO	461.708	101.191	-2.1899	360.517	0.988966	Down-regulated
EcolC_3586	3-isopropylmalate dehydratase small subunit	143.961	33.8286	-2.08937	110.133	0.9714	Down-regulated
EcolC_2608	cold-shock protein CspH	944.168	232.85	-2.01964	711.318	0.986816	Down-regulated
EcolC_2650	cell division protein ZapC	271.893	67.7939	-2.00381	204.099	0.981574	Down-regulated
EcolC_3409	transposase	541.062	135.65	-1.9959	405.412	0.985527	Down-regulated
EcolC_0239	nickel ABC transporter permease	80.8642	20.527	-1.97798	60.3372	0.936458	Down-regulated
EcolC_0237	nickel ABC transporter ATP-binding protein	87.723	22.7635	-1.94623	64.9595	0.941402	Down-regulated
EcolC_0236	nickel ABC transporter ATP-binding protein	59.8198	15.5695	-1.9419	44.2502	0.904765	Down-regulated
EcolC_2086	hypothetical protein;	85.6127	22.4168	-1.93325	63.1959	0.938405	Down-regulated
EcolC_0240	nickel ABC transporter substrate-binding protein	74.6333	20.7136	-1.84924	53.9197	0.924421	Down-regulated
EcolC_0238	nickel ABC transporter permease	64.1127	18.5015	-1.79297	45.6113	0.906126	Down-regulated
EcolC_2080	hypothetical protein;	938.071	285.559	-1.71591	652.511	0.980451	Down-regulated
EcolC_2488	peptidoglycan-binding protein LysM	189.193	57.6337	-1.71487	131.559	0.968199	Down-regulated
EcolC_1442	ferredoxin	355.111	108.657	-1.70849	246.454	0.977323	Down-regulated
EcolC_2078	cold-shock protein CspF	1003.77	318.036	-1.65816	685.732	0.979389	Down-regulated
EcolC_2030	spermidine export protein MdtJ	161.471	51.1931	-1.65725	110.278	0.962037	Down-regulated
EcolC_3426	transcriptional regulator	667.553	213.31	-1.64593	454.242	0.978875	Down-regulated
EcolC_3585	3-isopropylmalate dehydratase large subunit	90.5468	29.5797	-1.61406	60.9671	0.929126	Down-regulated
EcolC_2113	Rac prophage; site-specific recombinase	112.085	37.6711	-1.57306	74.4139	0.941533	Down-regulated
EcolC_1498	methyl-galactoside ABC transporter substrate-binding protein	1279.58	430.713	-1.57087	848.868	0.976284	Down-regulated
EcolC_2407	sodium:proton antiporter	415.457	142.95	-1.53918	272.506	0.972761	Down-regulated
EcolC_0235	nickel-responsive regulator	140.549	48.802	-1.52606	91.747	0.950454	Down-regulated
EcolC_1541	nickel/cobalt efflux system RcnA	262.135	91.6461	-1.51616	170.489	0.967029	Down-regulated
EcolC_0601	hypothetical protein	422.834	148.284	-1.51172	274.549	0.971471	Down-regulated
EcolC_3156	hemolysin expression-modulating protein Hha	394.533	139.32	-1.50174	255.213	0.970862	Down-regulated
EcolC_3825	DUF1471 domain-containing protein	449.427	162.129	-1.47094	287.298	0.970552	Down-regulated
EcolC_0612	hypothetical protein	98.6027	35.8258	-1.46063	62.7769	0.925878	Down-regulated
EcolC_1492	lysine-specific permease	325.011	119.063	-1.44876	205.948	0.967304	Down-regulated
EcolC_1854	peptide methionine sulfoxide reductase MsrB	1559.79	574.507	-1.44096	985.284	0.97171	Down-regulated
EcolC_2223	hypothetical protein;	139.633	51.5295	-1.43817	88.1034	0.945462	Down-regulated
EcolC_1229	hypothetical protein	204.224	76.7121	-1.41263	127.512	0.957607	Down-regulated
EcolC_0840	xanthine dehydrogenase iron-sulfur-binding subunit	88.8461	33.524	-1.40612	55.3221	0.914067	Down-regulated
EcolC_3424	copper ABC transporter substrate-binding protein	1645.6	624.556	-1.39771	1021.04	0.970432	Down-regulated
EcolC_0600	membrane protein	388.984	148.103	-1.39311	240.881	0.966778	Down-regulated
EcolC_1789	hypothetical protein	565.412	215.734	-1.39005	349.678	0.968725	Down-regulated
EcolC_1788	exodeoxyribonuclease X	426.099	163.246	-1.38414	262.853	0.967208	Down-regulated
EcolC_1786	hypothetical protein	1078.78	421.158	-1.35697	657.623	0.968462	Down-regulated
EcolC_0539	protease	118.213	46.3935	-1.3494	71.8197	0.930905	Down-regulated
EcolC_4016	malate synthase A	309.582	121.499	-1.34938	188.083	0.962073	Down-regulated
EcolC_1959	hypothetical protein	580.323	230.091	-1.33465	350.233	0.966038	Down-regulated
EcolC_1036	L-alanine exporter AlaE	401.687	160.18	-1.32637	241.506	0.964115	Down-regulated
EcolC_3075	transcriptional regulator	154.13	61.5533	-1.32424	92.5764	0.942584	Down-regulated
EcolC_2427	dihydroxyacetone kinase subunit DhaL	1359.4	552.298	-1.29945	807.101	0.965369	Down-regulated
EcolC_1855	hypothetical protein	1100.63	449.745	-1.29115	650.882	0.964987	Down-regulated
EcolC_2371	outer membrane protein W	3922.35	1608.22	-1.28625	2314.13	0.965751	Down-regulated
EcolC_1499	galactose/methyl galactoside import ATP-binding protein MglA	211.923	87.2451	-1.2804	124.678	0.951134	Down-regulated
EcolC_3076	sensor kinase CusS	106.969	44.2689	-1.27283	62.7001	0.917841	Down-regulated
EcolC_0288	aerobic glycerol-3-phosphate dehydrogenase	230.852	96.3108	-1.2612	134.541	0.951146	Down-regulated
EcolC_4074	5,10-methylenetetrahydrofolate reductase	866.883	368.376	-1.23466	498.507	0.960795	Down-regulated
EcolC_2114	cold-shock protein	766.924	326.879	-1.23032	440.044	0.960556	Down-regulated
EcolC_4014	isocitrate dehydrogenase	94.9661	40.6092	-1.22561	54.3569	0.903284	Down-regulated
EcolC_2079	cold-shock protein CspB	11478.3	4972.98	-1.20673	6505.36	0.960473	Down-regulated
EcolC_4006	aspartate kinase	234.437	101.888	-1.20221	132.549	0.947122	Down-regulated
EcolC_0429	protein Smg	274.479	119.982	-1.19388	154.497	0.949451	Down-regulated
EcolC_2805	soluble aldose sugar dehydrogenase YliI	315.988	138.461	-1.19039	177.527	0.951696	Down-regulated
EcolC_1803	protease HtpX	1182.28	520.838	-1.18267	661.445	0.957261	Down-regulated
EcolC_3497	carbohydrate diacid regulator	167.125	74.2386	-1.17069	92.8867	0.933091	Down-regulated
EcolC_3842	tRNA dimethylallyltransferase	812.418	362.055	-1.16601	450.363	0.956246	Down-regulated
EcolC_2085	cold-shock protein CspI	1379.16	616.795	-1.16092	762.362	0.956269	Down-regulated
EcolC_2548	acidic protein MsyB	124.691	55.8427	-1.15892	68.8485	0.91673	Down-regulated
EcolC_0544	hypothetical protein	107.751	48.6538	-1.14708	59.0975	0.905063	Down-regulated
EcolC_4156	protein RdoA	595.259	272.022	-1.12979	323.237	0.95215	Down-regulated
EcolC_0252	cell division protein FtsY	145.62	67.1455	-1.11685	78.4745	0.921292	Down-regulated
EcolC_2370	hypothetical protein	510.239	235.649	-1.11453	274.59	0.950191	Down-regulated
EcolC_0515	50S ribosomal protein L27	2140.45	1000.49	-1.09721	1139.96	0.951648	Down-regulated
EcolC_2390	DNA-binding protein H-NS	9037.16	4262.21	-1.08427	4774.95	0.950585	Down-regulated
EcolC_2463	blue light- and temperature-regulated antirepressor BluF	132.709	62.7466	-1.08065	69.9621	0.911548	Down-regulated
EcolC_2933	succinate dehydrogenase hydrophobic membrane anchor subunit	133.743	63.3424	-1.07822	70.4011	0.911978	Down-regulated
EcolC_0401	50S ribosomal protein L29	249.175	118.252	-1.07529	130.923	0.937581	Down-regulated
EcolC_2858	molybdopterin synthase catalytic subunit	124.726	59.3657	-1.07106	65.3599	0.905959	Down-regulated
EcolC_4015	isocitrate lyase	161.239	77.1933	-1.06265	84.0453	0.920265	Down-regulated
EcolC_0656	3,4-dihydroxy-2-butanone 4-phosphate synthase	1181.69	567.258	-1.05878	614.433	0.948376	Down-regulated
EcolC_1810	23S rRNA methyltransferase	220.487	106.95	-1.04375	113.537	0.928015	Down-regulated
EcolC_1805	transcriptional regulator	164.272	79.8786	-1.0402	84.393	0.916312	Down-regulated
EcolC_0931	nucleoside triphosphate pyrophosphohydrolase	144.319	70.4157	-1.03529	73.9029	0.909529	Down-regulated
EcolC_1075	ribosome maturation factor RimM	2060.68	1006.6	-1.03363	1054.08	0.943026	Down-regulated
EcolC_1958	oxidoreductase	226.772	110.792	-1.03338	115.979	0.927191	Down-regulated
EcolC_3731	hypothetical protein	215.724	106.76	-1.01482	108.964	0.922773	Down-regulated
EcolC_2651	dihydroorotate dehydrogenase	175.795	87.2133	-1.01127	88.5812	0.91482	Down-regulated
EcolC_1500	galactoside ABC transporter permease	323.539	161.127	-1.00575	162.412	0.932756	Down-regulated
EcolC_2276	heat-shock protein HslJ	408.903	204.277	-1.00123	204.625	0.933879	Down-regulated
EcolC_0044	hypothetical protein	NA	NA	NA	NA	NA	No-change
EcolC_0046	derepression protein	NA	NA	NA	NA	NA	No-change
EcolC_0047	hypothetical protein	NA	NA	NA	NA	NA	No-change
EcolC_0728	transposase	NA	NA	NA	NA	NA	No-change
EcolC_0729	transposase	NA	NA	NA	NA	NA	No-change
EcolC_0733	transposase	NA	NA	NA	NA	NA	No-change
EcolC_1054	hypothetical protein	NA	NA	NA	NA	NA	No-change
EcolC_1056	derepression protein	NA	NA	NA	NA	NA	No-change
EcolC_1057	hypothetical protein	NA	NA	NA	NA	NA	No-change
EcolC_2787	hypothetical protein	NA	NA	NA	NA	NA	No-change
EcolC_2957	protein KdpF	NA	NA	NA	NA	NA	No-change
EcolC_3059	enterobactin biosynthesis protein YbdZ	NA	NA	NA	NA	NA	No-change
EcolC_2273	lipoprotein	6.98316	1.18512	-2.55885	5.79804	0.395749	No-change
EcolC_2605	cold-shock protein	45.9195	8.58825	-2.41867	37.3313	0.889145	No-change
EcolC_0179	protein BcsF	4.50995	1.14808	-1.97389	3.36187	0.256198	No-change
EcolC_4034	thiamine biosynthesis protein ThiS	2.15401	0.548337	-1.97389	1.60567	0.130451	No-change
EcolC_1443	protein NapD	26.2397	7.51471	-1.80396	18.725	0.737342	No-change
EcolC_2222	mRNA interferase HicA	8.56127	2.49075	-1.78124	6.07052	0.406759	No-change
EcolC_3408	putative transposase IS30	2.24795	0.686703	-1.71085	1.56125	0.126857	No-change
EcolC_0443	transporter	32.4717	11.0216	-1.55885	21.4501	0.764784	No-change
EcolC_3388	flagellar biosynthesis protein FliQ	7.13663	2.42233	-1.55885	4.71431	0.335061	No-change
EcolC_3444	hypothetical protein	5.85075	1.98587	-1.55885	3.86488	0.285837	No-change
EcolC_2879	hypothetical protein	3.38247	1.14808	-1.55885	2.23438	0.176893	No-change
EcolC_0351	cell filamentation protein Fic	59.5942	21.2024	-1.49095	38.3918	0.874624	No-change
EcolC_0383	general secretory pathway protein	9.73577	3.49891	-1.47639	6.23686	0.411631	No-change
EcolC_3584	3-isopropylmalate dehydrogenase	67.4015	24.8288	-1.44076	42.5727	0.886769	No-change
EcolC_3766	aspartate carbamoyltransferase catalytic subunit	59.6702	22.1374	-1.43053	37.5328	0.869238	No-change
EcolC_3064	protein HokE	26.8829	10.0851	-1.41446	16.7978	0.699558	No-change
EcolC_3356	flagellar biosynthesis protein FliS	10.4658	3.92626	-1.41446	6.53959	0.424815	No-change
EcolC_2004	nucleoid-associated protein	34.0752	13.2667	-1.36091	20.8085	0.751588	No-change
EcolC_3355	hypothetical protein	9.01991	3.53256	-1.3524	5.48735	0.374695	No-change
EcolC_1705	flagellar hook-basal body complex protein FliE	19.2425	7.69761	-1.32181	11.5449	0.592166	No-change
EcolC_3535	glucose dehydrogenase	54.2326	22.0339	-1.29943	32.1987	0.839348	No-change
EcolC_1717	RNA polymerase sigma factor FliA	27.6611	11.3277	-1.288	16.3333	0.687975	No-change
EcolC_1316	fimbrial protein StfD	14.9493	6.1475	-1.28201	8.80184	0.511631	No-change
EcolC_2782	DNA damage-inducible protein DinI	36.0796	15.0722	-1.25929	21.0074	0.748674	No-change
EcolC_0422	ribosome-rescue factor A	67.2169	28.183	-1.254	39.0338	0.866097	No-change
EcolC_2859	molybdopterin synthase sulfur carrier subunit	14.9598	6.27244	-1.254	8.6874	0.50646	No-change
EcolC_3373	flagellar biosynthesis protein FlgM	18.6217	7.90078	-1.23692	10.721	0.567292	No-change
EcolC_0464	protein AaeX	53.0583	22.6915	-1.22543	30.3668	0.824863	No-change
EcolC_3936	ribose-5-phosphate isomerase B	51.4736	22.0432	-1.2235	29.4305	0.818366	No-change
EcolC_1713	flagellar protein FliT	15.3782	6.62499	-1.2149	8.75321	0.507559	No-change
EcolC_1385	2-succinyl-6-hydroxy-2, 4-cyclohexadiene-1-carboxylate synthase	65.8846	28.4615	-1.21093	37.423	0.858013	No-change
EcolC_2031	spermidine export protein MdtI	43.2956	18.7033	-1.21093	24.5923	0.781275	No-change
EcolC_2369	hypothetical protein	60.4928	26.399	-1.19628	34.0938	0.843516	No-change
EcolC_0591	LysR family transcriptional regulator	81.5714	35.6328	-1.19486	45.9386	0.883604	No-change
EcolC_0984	hydrogenase assembly protein HypC	69.7804	30.6828	-1.18539	39.0976	0.862694	No-change
EcolC_1881	hypothetical protein	95.7866	42.2657	-1.18034	53.521	0.898053	No-change
EcolC_1640	PTS galactitol transporter subunit IIA	41.975	18.7295	-1.16422	23.2455	0.766384	No-change
EcolC_2521	flagellar L-ring protein	13.1477	5.91554	-1.15223	7.23213	0.449701	No-change
EcolC_3027	citrate lyase ACP	6.55993	2.96878	-1.14381	3.59116	0.268474	No-change
EcolC_3387	flagellar biosynthesis protein FliP	13.5119	6.1475	-1.13616	7.3644	0.454645	No-change
EcolC_2739	putrescine/spermidine ABC transporter permease	29.1708	13.2884	-1.13435	15.8823	0.671782	No-change
EcolC_0575	tartronate semialdehyde reductase	31.3419	14.3491	-1.12713	16.9928	0.689658	No-change
EcolC_3767	aspartate carbamoyltransferase regulatory chain	76.3764	35.3072	-1.11316	41.0691	0.863793	No-change
EcolC_2275	lactate dehydrogenase	2.40531	1.11329	-1.11139	1.29202	0.10646	No-change
EcolC_2029	AI-2 transporter TqsA	102.905	48.1329	-1.09622	54.7725	0.894411	No-change
EcolC_2344	initiation factor function	66.2012	31.0087	-1.09418	35.1924	0.840602	No-change
EcolC_2808	toxin RelE	24.0531	11.3918	-1.07822	12.6613	0.607583	No-change
EcolC_0432	shikimate dehydrogenase (NADP+)	107.842	51.138	-1.07646	56.7044	0.895892	No-change
EcolC_0077	phosphopantetheine adenylyltransferase	52.7665	25.2578	-1.06289	27.5087	0.794937	No-change
EcolC_0833	XdhC-CoxI family protein with NAD(P)-binding Rossman fold	115.162	55.1757	-1.06156	59.9862	0.899069	No-change
EcolC_3121	ABC transporter ATP-binding protein	100.204	48.1292	-1.05795	52.0745	0.887019	No-change
EcolC_2137	altronate oxidoreductase	91.8391	44.481	-1.04592	47.358	0.876176	No-change
EcolC_1035	hypothetical protein	56.4725	27.4741	-1.03948	28.9984	0.800836	No-change
EcolC_2604	protein GnsA	31.1031	15.2022	-1.03278	15.901	0.66347	No-change
EcolC_1318	fimbrial protein SteE	25.6763	12.6219	-1.02451	13.0545	0.609338	No-change
EcolC_3157	maltose O-acetyltransferase	129.808	64.2926	-1.01366	65.5157	0.897874	No-change
EcolC_0038	hypothetical protein	27.2438	13.4958	-1.01342	13.748	0.622809	No-change
EcolC_2873	hypothetical protein	64.2874	32.0628	-1.00364	32.2246	0.814497	No-change
EcolC_0829	protein SsnA	18.5692	9.28832	-0.999423	9.28089	0.512813	No-change
EcolC_1497	transcriptional regulator	123.523	61.831	-0.998382	61.6924	0.891509	No-change
EcolC_3624	4-hydroxy-tetrahydrodipicolinate reductase	180.398	90.3716	-0.997243	90.0266	0.913685	No-change
EcolC_3072	cation efflux system protein CusB	18.2167	9.18465	-0.987963	9.03203	0.505123	No-change
EcolC_3730	hypothetical protein	194.662	98.2544	-0.986379	96.4078	0.915859	No-change
EcolC_3955	protein NrfC	40.2675	20.3374	-0.985476	19.93	0.71556	No-change
EcolC_3811	30S ribosomal protein S18	909.587	460.199	-0.982952	449.387	0.935455	No-change
EcolC_4073	catalase-peroxidase	449.432	228.012	-0.978995	221.42	0.932255	No-change
EcolC_2806	biofilm regulator BssR	7001.14	3560.77	-0.975399	3440.37	0.936721	No-change
EcolC_1076	tRNA (guanine-N(1)-)-methyltransferase	2495.13	1270.07	-0.974214	1225.07	0.935061	No-change
EcolC_0255	RNA polymerase sigma factor RpoH	3931.79	2001.42	-0.974167	1930.38	0.935324	No-change
EcolC_2374	acyl-CoA thioester hydrolase YciA	122.617	62.428	-0.973888	60.1885	0.885694	No-change
EcolC_3204	cytochrome bo(3) ubiquinol oxidase subunit 4	14.4319	7.34772	-0.973888	7.08413	0.433903	No-change
EcolC_3378	flagellar export protein FliJ	6.9671	3.54718	-0.973888	3.41993	0.253606	No-change
EcolC_0050	transcriptional regulator	5.34513	2.72138	-0.973888	2.62375	0.201349	No-change
EcolC_2051	hypothetical protein;	1.95025	0.992935	-0.973888	0.957315	0.0814545	No-change
EcolC_2790	hypothetical protein	1.077	0.548337	-0.973888	0.528667	0.049785	No-change
EcolC_2771	hypothetical protein	1.00221	0.510258	-0.973888	0.491954	0.0463817	No-change
EcolC_1957	4Fe-4S ferredoxin	339.39	172.97	-0.972421	166.42	0.927299	No-change
EcolC_3957	cytochrome c-552	113.135	57.6773	-0.971968	55.4576	0.87915	No-change
EcolC_0538	luciferase-like monooxygenase	53.2604	27.3353	-0.9623	25.9251	0.769369	No-change
EcolC_1724	hypothetical protein	249.19	128.34	-0.957273	120.85	0.919358	No-change
EcolC_3956	cytochrome C nitrite reductase pentaheme subunit	62.6144	32.2678	-0.9564	30.3466	0.799176	No-change
EcolC_1159	nucleoside diphosphate kinase	398.88	205.634	-0.955877	193.246	0.928397	No-change
EcolC_1091	lipoprotein	52.7832	27.2138	-0.955741	25.5694	0.766312	No-change
EcolC_3783	ABC transporter substrate-binding protein	61.7539	32.0167	-0.947704	29.7371	0.793241	No-change
EcolC_3591	thiamine ABC transporter ATP-binding protein	65.6556	34.0581	-0.946921	31.5975	0.804311	No-change
EcolC_4264	bifunctional protein GlmU	186.319	97.1121	-0.940054	89.2072	0.903594	No-change
EcolC_0871	acetyl-CoA acetyltransferase	297.428	155.533	-0.93532	141.895	0.918438	No-change
EcolC_3563	cell division protein FtsA	163.687	85.6943	-0.933666	77.9924	0.894495	No-change
EcolC_0839	Fis family transcriptional regulator	131.055	68.6448	-0.932948	62.4101	0.88038	No-change
EcolC_2876	recombinase	18.7284	9.81566	-0.932068	8.9127	0.494089	No-change
EcolC_1637	nicotinate-nucleotide--dimethylbenzimidazole phosphoribosyltransferase	67.7495	35.514	-0.931824	32.2356	0.803105	No-change
EcolC_1686	hypothetical protein	119.477	62.6363	-0.93166	56.8405	0.873107	No-change
EcolC_3427	sensor kinase CusS	300.81	157.857	-0.93024	142.954	0.916157	No-change
EcolC_3238	fructokinase	121.28	63.7393	-0.928084	57.5405	0.874134	No-change
EcolC_2294	low conductance mechanosensitive channel YnaI	76.7741	40.3697	-0.927345	36.4044	0.822391	No-change
EcolC_1391	4-amino-4-deoxy-L-arabinose-phosphoundecaprenol flippase subunit ArnE	76.0249	40.0188	-0.925794	36.0061	0.820838	No-change
EcolC_1733	non-heme ferritin	697.54	367.386	-0.924978	330.154	0.924516	No-change
EcolC_0609	altronate hydrolase	925.559	488.712	-0.92134	436.847	0.925293	No-change
EcolC_0550	hypothetical protein	103.866	55.1079	-0.914387	48.7577	0.857774	No-change
EcolC_3155	Hha toxicity modulator TomB	975.593	517.867	-0.913697	457.726	0.924122	No-change
EcolC_0319	DNA utilization protein HofN	16.0354	8.57234	-0.903499	7.46305	0.442465	No-change
EcolC_1258	cysteine synthase B	211.968	113.358	-0.90296	98.6099	0.901708	No-change
EcolC_3513	sugar fermentation stimulation protein A	230.91	123.504	-0.902768	107.405	0.904657	No-change
EcolC_3574	cell division protein FtsL	138.404	74.0795	-0.901738	64.3244	0.879162	No-change
EcolC_1479	PTS fructose transporter subunit IIA	111.78	59.8342	-0.901618	51.9457	0.861834	No-change
EcolC_0607	hexuronate transporter	5824.57	3124.73	-0.898419	2699.84	0.923657	No-change
EcolC_0148	D-xylose-binding periplasmic protein	95.0497	51.0567	-0.896582	43.993	0.844005	No-change
EcolC_1271	hypothetical protein	45.5743	24.4924	-0.895885	21.0819	0.715082	No-change
EcolC_2235	glucan biosynthesis protein D	250.687	134.844	-0.894591	115.842	0.906246	No-change
EcolC_3623	carbamoyl phosphate synthase small subunit	296.739	160	-0.89112	136.739	0.9107	No-change
EcolC_1864	nicotinamidase/pyrazinamidase	168.259	90.9881	-0.886935	77.2711	0.889455	No-change
EcolC_0320	DNA utilization protein HofO	15.7081	8.49736	-0.886425	7.21078	0.433079	No-change
EcolC_1836	hypothetical protein	28.2624	15.3078	-0.884621	12.9546	0.59145	No-change
EcolC_3323	50S ribosomal protein L31 type B	36.485	19.8141	-0.880779	16.6709	0.657499	No-change
EcolC_0700	hydrogenase 2 maturation protease	877.282	479.16	-0.872531	398.121	0.917972	No-change
EcolC_0950	phosphoadenosine phosphosulfate reductase	597.302	326.599	-0.870942	270.703	0.91648	No-change
EcolC_0755	hypothetical protein	285.989	156.392	-0.870794	129.597	0.906293	No-change
EcolC_1180	DNA replication initiation factor	464.543	254.072	-0.870577	210.472	0.914438	No-change
EcolC_2287	peptidase M20	18.9893	10.4247	-0.865182	8.5646	0.479723	No-change
EcolC_3729	hypothetical protein	502.296	276.688	-0.86028	225.609	0.914127	No-change
EcolC_4063	fructose-like phosphotransferase enzyme IIB component 3	38.6115	21.2697	-0.860231	17.3418	0.665572	No-change
EcolC_1695	flagellar protein FliO	14.1953	7.82954	-0.858411	6.36573	0.39871	No-change
EcolC_0877	diaminopimelate decarboxylase	131.292	72.43	-0.858121	58.8621	0.867483	No-change
EcolC_0690	biopolymer transporter ExbD	120.943	66.7504	-0.857478	54.1926	0.860604	No-change
EcolC_1426	acetyl-CoA acetyltransferase	19.5469	10.7891	-0.857374	8.75788	0.485383	No-change
EcolC_4245	D-ribose transporter ATP-binding protein	1334.08	737.699	-0.854744	596.385	0.91439	No-change
EcolC_0701	hydrogenase-2 operon protein HybE	568.42	314.645	-0.853234	253.776	0.911763	No-change
EcolC_2428	dihydroxyacetone kinase subunit DhaM	1045.62	578.963	-0.852819	466.66	0.914067	No-change
EcolC_0581	L-threonine dehydratase catabolic TdcB	69.5353	38.5199	-0.852143	31.0154	0.785455	No-change
EcolC_2426	dihydroxyacetone kinase subunit DhaK	2076.04	1152.38	-0.849223	923.667	0.914688	No-change
EcolC_1680	hypothetical protein;	12.4024	6.88849	-0.848357	5.51389	0.359852	No-change
EcolC_1694	flagellar biosynthesis protein FliP	15.5465	8.66195	-0.843827	6.88456	0.418056	No-change
EcolC_0262	amino acid ABC transporter ATP-binding protein	105.207	58.6583	-0.842824	46.5487	0.842226	No-change
EcolC_3954	formate-dependent nitrite reductase subunit NrfD	57.0036	31.7864	-0.842643	25.2172	0.745522	No-change
EcolC_3056	ferric enterobactin transport ATP-binding protein FepC	11.1422	6.21315	-0.842643	4.92909	0.332434	No-change
EcolC_2860	cyclic pyranopterin monophosphate synthase accessory protein	83.295	46.717	-0.834282	36.578	0.80941	No-change
EcolC_2812	glutathione ABC transporter permease GsiD	171.616	96.4388	-0.831495	75.1768	0.878147	No-change
EcolC_1808	hypothetical protein	390.863	219.666	-0.831349	171.196	0.904824	No-change
EcolC_3086	porin thermoregulatory protein EnvY	48.8638	27.4816	-0.830297	21.3821	0.709541	No-change
EcolC_0446	tRNA-dihydrouridine synthase B	796.665	448.394	-0.829208	348.272	0.91058	No-change
EcolC_3540	hypothetical protein	248.085	139.667	-0.828838	108.417	0.894005	No-change
EcolC_0602	GntR family transcriptional regulator	400.359	225.822	-0.826108	174.537	0.905099	No-change
EcolC_2804	glutathione S-transferase	78.3739	44.2973	-0.823156	34.0767	0.798197	No-change
EcolC_3774	anaerobic ribonucleotide reductase-activating protein	223.927	126.57	-0.823085	97.3561	0.88893	No-change
EcolC_2559	transcriptional regulator	11.9711	6.77209	-0.821885	5.19903	0.344973	No-change
EcolC_0199	cytochrome C peroxidase	104.368	59.1287	-0.819746	45.239	0.835885	No-change
EcolC_3537	PulS_OutS family protein	506.981	287.575	-0.817996	219.406	0.906699	No-change
EcolC_3732	hypothetical protein	93.2746	52.9111	-0.817914	40.3635	0.821662	No-change
EcolC_2874	lambda Kil;	103.428	58.7818	-0.81519	44.6465	0.834106	No-change
EcolC_2626	Modulator of FtsH protease inner membrane protein	1812.84	1033.36	-0.810911	779.481	0.908753	No-change
EcolC_1115	4Fe-4S binding protein	158.419	90.3685	-0.80985	68.0501	0.869011	No-change
EcolC_0964	cell division protein FtsB	435.731	248.692	-0.809077	187.039	0.902985	No-change
EcolC_0959	alkaline phosphatase isozyme conversion aminopeptidase	115.747	66.2569	-0.80483	49.4899	0.842632	No-change
EcolC_1754	flagellar protein flhE	17.6267	10.0961	-0.803963	7.53059	0.439682	No-change
EcolC_3374	hypothetical protein	16.1475	9.24888	-0.803963	6.89865	0.417172	No-change
EcolC_2671	transpeptidase	155.798	89.3416	-0.802277	66.4568	0.865978	No-change
EcolC_3498	periplasmic serine endoprotease DegP	369.304	212.233	-0.799157	157.07	0.898973	No-change
EcolC_2861	molybdenum cofactor biosynthesis protein B	52.326	30.0784	-0.798801	22.2476	0.714712	No-change
EcolC_0719	DNA-binding protein	18.75	10.7998	-0.79589	7.95025	0.454168	No-change
EcolC_1477	hypothetical protein	140.923	81.2572	-0.794338	59.6657	0.855601	No-change
EcolC_2152	fimbrial protein FimD	72.3477	41.8225	-0.790666	30.5251	0.773788	No-change
EcolC_1962	hypothetical protein	478.798	277.485	-0.78701	201.313	0.899725	No-change
EcolC_1252	transcriptional regulator	67.3655	39.0508	-0.786656	28.3146	0.760342	No-change
EcolC_0369	protein TusC	86.5911	50.2094	-0.786261	36.3817	0.80197	No-change
EcolC_1860	sugar kinase	16.4414	9.53344	-0.786261	6.90792	0.416336	No-change
EcolC_1716	flagellin	53.6472	31.1605	-0.783785	22.4867	0.712778	No-change
EcolC_0891	hypothetical protein	11.1422	6.48328	-0.781243	4.65896	0.316706	No-change
EcolC_0261	branched-chain amino acid ABC transporter ATP-binding protein	59.475	34.7295	-0.776124	24.7456	0.732123	No-change
EcolC_3614	protein FixA	17.1273	10.0066	-0.775342	7.12067	0.423012	No-change
EcolC_2549	outer membrane integrity lipoprotein	160.459	93.7801	-0.774855	66.6793	0.859398	No-change
EcolC_0878	transcriptional regulator	314.019	183.693	-0.773554	130.326	0.888082	No-change
EcolC_4246	D-ribose pyranase	7108.72	4165.11	-0.771236	2943.61	0.901087	No-change
EcolC_1444	periplasmic nitrate reductase	114.898	67.4501	-0.768457	47.4476	0.831681	No-change
EcolC_4244	ribose ABC transporter permease	1178.75	692.101	-0.768205	486.65	0.900012	No-change
EcolC_0820	isopentenyl-diphosphate delta isomerase	51.2607	30.1136	-0.767437	21.1471	0.697337	No-change
EcolC_2524	flagellar hook protein FlgE	18.6217	10.9395	-0.767437	7.68221	0.441748	No-change
EcolC_1850	MltA-interacting protein	196.482	115.675	-0.76432	80.8069	0.86839	No-change
EcolC_0541	SCP-2 sterol transfer family protein	620.982	365.707	-0.763865	255.276	0.895247	No-change
EcolC_3288	cytosine deaminase	142.464	83.9494	-0.763005	58.5146	0.847719	No-change
EcolC_3621	transcriptional activatory protein CaiF	415.462	244.924	-0.762384	170.538	0.89102	No-change
EcolC_3819	ascorbate-specific phosphotransferase enzyme IIB component	13.4414	7.92401	-0.762384	5.51742	0.356401	No-change
EcolC_1006	glucitol operon activator protein	18.6411	11.0216	-0.758159	7.61956	0.438763	No-change
EcolC_0528	ribosome maturation factor RimP	2020.97	1195.44	-0.75751	825.534	0.898053	No-change
EcolC_4166	NAD(P)H-flavin reductase	262.117	155.119	-0.75684	106.998	0.879747	No-change
EcolC_4182	pyridoxal phosphate phosphatase YigL	102.158	60.543	-0.754771	41.6151	0.811954	No-change
EcolC_1747	methyl-accepting chemotaxis protein	12.2968	7.29268	-0.753762	5.00412	0.332458	No-change
EcolC_3835	transcriptional regulator	567.111	336.339	-0.753713	230.772	0.893074	No-change
EcolC_2408	hypothetical protein	376.832	223.697	-0.752373	153.134	0.887604	No-change
EcolC_4242	ribokinase	915.026	543.494	-0.751548	371.532	0.895402	No-change
EcolC_3078	hypothetical protein	5.6228	3.33987	-0.751495	2.28293	0.175269	No-change
EcolC_4008	23S rRNA pseudouridine synthase F	99.436	59.0848	-0.750982	40.3512	0.808276	No-change
EcolC_2389	thymidine kinase	99.4817	59.2098	-0.748596	40.2719	0.808049	No-change
EcolC_1823	DUF1889 domain-containing protein	109.682	65.3947	-0.746082	44.2874	0.819608	No-change
EcolC_3575	ribosomal RNA small subunit methyltransferase H	286.109	171.057	-0.74209	115.052	0.878959	No-change
EcolC_2532	virulence factor MviM	65.8336	39.3628	-0.741992	26.4708	0.739587	No-change
EcolC_4012	acetate operon repressor	410.652	245.815	-0.740345	164.837	0.887139	No-change
EcolC_1457	transcriptional regulator	141.98	85.0431	-0.739423	56.937	0.842333	No-change
EcolC_2856	hypothetical protein	20.6169	12.3491	-0.739423	8.26782	0.459028	No-change
EcolC_3562	cell division protein FtsZ	622.374	372.935	-0.738857	249.439	0.89176	No-change
EcolC_0540	protease	113.673	68.1656	-0.737769	45.507	0.8214	No-change
EcolC_2674	chromosome partition protein MukF	74.45	44.6528	-0.737521	29.7972	0.760664	No-change
EcolC_3343	xanthine phosphoribosyltransferase	532.469	319.362	-0.737507	213.108	0.890423	No-change
EcolC_4155	thiol:disulfide interchange protein DsbA	313.841	188.439	-0.735935	125.402	0.881359	No-change
EcolC_0583	propionate/acetate kinase	41.8989	25.1609	-0.735728	16.738	0.639479	No-change
EcolC_1406	hypothetical protein	61.5759	36.9835	-0.735483	24.5924	0.724325	No-change
EcolC_2510	3-oxoacyl-ACP synthase III	382.353	229.674	-0.735319	152.679	0.885765	No-change
EcolC_4046	pantothenate kinase	140.115	84.1778	-0.735101	55.9373	0.840757	No-change
EcolC_3772	trehalose-6-phosphate hydrolase	81.0485	48.7186	-0.734312	32.3299	0.772558	No-change
EcolC_4070	glycerol dehydrogenase	302.755	182.096	-0.733455	120.66	0.878015	No-change
EcolC_1588	GDP-mannose 4,6-dehydratase	12.734	7.66206	-0.73288	5.07193	0.334547	No-change
EcolC_0827	hypoxanthine oxidase	35.2125	21.1909	-0.732642	14.0216	0.59336	No-change
EcolC_0453	hypothetical protein	78.4113	47.2164	-0.731774	31.1949	0.76642	No-change
EcolC_0189	C4-dicarboxylate ABC transporter	1363.29	820.924	-0.731771	542.365	0.891927	No-change
EcolC_1676	transcriptional regulator	128.836	77.7	-0.72955	51.1361	0.830822	No-change
EcolC_1708	hypothetical protein	64.1058	38.7067	-0.727869	25.399	0.728923	No-change
EcolC_4159	molybdopterin-guanine dinucleotide biosynthesis protein B	24.1898	14.6119	-0.727248	9.57781	0.496035	No-change
EcolC_3188	7-cyano-7-deazaguanine synthase	248.514	150.122	-0.727196	98.3925	0.871065	No-change
EcolC_2295	periplasmic murein peptide-binding protein	119.505	72.248	-0.726046	47.2574	0.82343	No-change
EcolC_2232	acetyltransferase	51.6369	31.2334	-0.725312	20.4035	0.683162	No-change
EcolC_1787	protease	96.2124	58.3967	-0.720335	37.8156	0.792536	No-change
EcolC_0582	threonine/serine transporter TdcC	76.0598	46.1715	-0.720131	29.8883	0.755887	No-change
EcolC_3583	2-isopropylmalate synthase	56.0474	34.0744	-0.71796	21.973	0.696501	No-change
EcolC_3404	hypothetical protein	128.91	78.4522	-0.716473	50.4573	0.826511	No-change
EcolC_0039	methionine ABC transporter substrate-binding protein	128.988	78.591	-0.714801	50.397	0.824289	No-change
EcolC_2026	hypothetical protein	268.936	163.982	-0.713724	104.954	0.867889	No-change
EcolC_3773	ribonucleoside triphosphate reductase	379.013	231.149	-0.713424	147.864	0.877144	No-change
EcolC_3944	transporter	7.8434	4.79199	-0.710854	3.05141	0.225364	No-change
EcolC_1931	ferredoxin ydiT	3.6816	2.2493	-0.710854	1.43229	0.114581	No-change
EcolC_4225	ATP-dependent DNA helicase Rep	54.6012	33.3591	-0.710854	21.2421	0.687163	No-change
EcolC_2570	transposase	2.49686	1.52548	-0.710854	0.971382	0.0818247	No-change
EcolC_3637	transcriptional regulator	43.7257	26.7632	-0.708228	16.9624	0.63647	No-change
EcolC_0027	multidrug resistance protein D	94.8118	58.0377	-0.708076	36.7741	0.786792	No-change
EcolC_4165	3-ketoacyl-CoA thiolase	86.2936	52.8354	-0.707748	33.4581	0.773036	No-change
EcolC_3841	RNA chaperone Hfq	2021.16	1237.7	-0.707524	783.462	0.886685	No-change
EcolC_1004	arabinose 5-phosphate isomerase	95.0172	58.1885	-0.707455	36.8287	0.787031	No-change
EcolC_1337	bifunctional folylpolyglutamate synthase/ dihydrofolate synthase	119.583	73.3035	-0.706059	46.2796	0.815668	No-change
EcolC_0167	DNA-3-methyladenine glycosylase	71.3916	43.7737	-0.705692	27.618	0.74016	No-change
EcolC_1915	50S ribosomal protein L35	8250.21	5063.25	-0.704368	3186.96	0.885359	No-change
EcolC_0100	glycerol-3-phosphate dehydrogenase [NAD(P)+]	706.949	434.164	-0.703366	272.785	0.882362	No-change
EcolC_2677	protein kinase-like domain protein	429.808	264.074	-0.702748	165.734	0.877179	No-change
EcolC_3764	RutC family protein YjgH	31.7063	19.4826	-0.702586	12.2238	0.553762	No-change
EcolC_3864	entericidin A	91.0581	55.9826	-0.701808	35.0755	0.778362	No-change
EcolC_1749	transcriptional regulator	10.927	6.71792	-0.701808	4.20906	0.290112	No-change
EcolC_2832	glutamine-binding periplasmic protein	385.139	236.957	-0.700757	148.183	0.875185	No-change
EcolC_3472	tRNA(Ile)-lysidine synthetase	66.9931	41.2355	-0.700127	25.7577	0.725388	No-change
EcolC_1636	adenosylcobinamide-GDP ribazoletransferase	48.5911	29.9242	-0.699381	18.6669	0.657344	No-change
EcolC_4153	acyltransferase	34.1074	21.0272	-0.697827	13.0802	0.570217	No-change
EcolC_0585	reactive intermediate deaminase	31.084	19.2171	-0.69378	11.8669	0.544937	No-change
EcolC_0438	amino acid ABC transporter substrate-binding protein	23.6311	14.6095	-0.69378	9.0216	0.476105	No-change
EcolC_0317	penicillin-binding protein 1A	132.447	81.9387	-0.692802	50.5087	0.820695	No-change
EcolC_1879	carboxymuconolactone decarboxylase	105.676	65.4469	-0.691249	40.229	0.795044	No-change
EcolC_1259	hypothetical protein	97.3857	60.3349	-0.690716	37.0507	0.784129	No-change
EcolC_0505	phospholipid import ATP-binding protein	326.32	202.198	-0.690517	124.122	0.86925	No-change
EcolC_2376	hypothetical protein	331.641	205.588	-0.689868	126.053	0.869596	No-change
EcolC_4291	ribonuclease P protein component	746.749	463.109	-0.689273	283.641	0.880559	No-change
EcolC_1455	thiol:disulfide interchange protein DsbE	83.4099	51.7501	-0.688658	31.6598	0.760365	No-change
EcolC_4066	fructose-like phosphotransferase enzyme IIB component 2	98.4603	61.1166	-0.687979	37.3438	0.785312	No-change
EcolC_0702	hydrogenase nickel incorporation protein	169.005	105.06	-0.685856	63.9451	0.839097	No-change
EcolC_2053	DNA-binding protein	15.4627	9.62202	-0.684381	5.84069	0.364915	No-change
EcolC_2701	dimethyl sulfoxide reductase subunit B	131.708	82.0377	-0.682987	49.6705	0.815954	No-change
EcolC_2210	NADP-dependent oxidoreductase	120.961	75.3885	-0.682122	45.5722	0.806747	No-change
EcolC_3131	glutaminase	21.5782	13.4669	-0.680157	8.11129	0.446358	No-change
EcolC_4133	alpha-D-glucose-1-phosphate phosphatase YihX	90.5599	56.5775	-0.678645	33.9824	0.76894	No-change
EcolC_0254	cell division protein FtsX	136.346	85.3418	-0.675951	51.0045	0.818032	No-change
EcolC_1626	low-affinity putrescine importer PlaP	56.2301	35.1977	-0.675861	21.0324	0.678995	No-change
EcolC_0339	fructoselysine kinase	33.6009	21.0336	-0.675807	12.5673	0.557547	No-change
EcolC_1309	long-chain fatty acid outer membrane transporter	43.5861	27.2868	-0.675664	16.2993	0.621531	No-change
EcolC_4213	dTDP-fucosamine acetyltransferase	43.2956	27.1049	-0.675664	16.1906	0.619895	No-change
EcolC_0368	sulfurtransferase TusD	97.3311	60.9462	-0.675364	36.3849	0.778493	No-change
EcolC_2060	hypothetical protein	10.7824	6.75653	-0.674328	4.02589	0.279699	No-change
EcolC_4067	fructose-like permease IIC component 2	81.3796	51.0258	-0.67344	30.3538	0.748221	No-change
EcolC_3555	dephospho-CoA kinase	126.192	79.1566	-0.672834	47.035	0.808395	No-change
EcolC_3249	alkaline phosphatase	45.4053	28.488	-0.672507	16.9173	0.629209	No-change
EcolC_1848	hypothetical protein	40.4631	25.408	-0.671325	15.0551	0.601015	No-change
EcolC_3381	flagellar motor switch protein FliG	10.0638	6.32296	-0.670496	3.74079	0.264569	No-change
EcolC_2826	transcriptional regulator MntR	124.428	78.1873	-0.670311	46.2412	0.806472	No-change
EcolC_0347	nitrite reductase subunit NirD	22.0392	13.8636	-0.668768	8.17559	0.447671	No-change
EcolC_0699	hydrogenase 2 large subunit	648.163	408.005	-0.667768	240.158	0.873919	No-change
EcolC_2927	succinyl-CoA ligase subunit alpha	519.796	328.367	-0.662635	191.428	0.86839	No-change
EcolC_3620	carnitine operon protein CaiE	164.098	103.689	-0.662302	60.4096	0.826332	No-change
EcolC_0720	glc operon transcriptional activator	114.889	72.6128	-0.661944	42.2761	0.79268	No-change
EcolC_2807	ribosomal protein S12 methylthiotransferase RimO	94.3621	59.6795	-0.660974	34.6827	0.766695	No-change
EcolC_0257	hypothetical protein	74.4142	47.0713	-0.66073	27.3429	0.726845	No-change
EcolC_1703	flagellar motor switch protein FliG	14.3449	9.07399	-0.66073	5.27092	0.338966	No-change
EcolC_1329	3-oxoacyl-ACP synthase I	1081.86	684.584	-0.660211	397.273	0.872833	No-change
EcolC_3823	esterase	53.3979	33.7995	-0.659779	19.5983	0.659565	No-change
EcolC_0641	dihydroneopterin aldolase	96.2124	60.9323	-0.659015	35.28	0.769202	No-change
EcolC_0542	N-acetyltransferase	195.431	123.774	-0.658952	71.6573	0.837963	No-change
EcolC_0517	GTPase Obg	88.3997	56.0005	-0.658601	32.3992	0.756186	No-change
EcolC_2917	protein TolR	102.94	65.256	-0.657629	37.6845	0.778063	No-change
EcolC_2545	sulfurtransferase	51.8067	32.8659	-0.656547	18.9408	0.652078	No-change
EcolC_3878	integrase	18.6383	11.8399	-0.654609	6.79837	0.400227	No-change
EcolC_1961	thiosulfate reductase cytochrome B	340.691	216.505	-0.654061	124.186	0.858156	No-change
EcolC_3937	RpiR family transcriptional regulator	209.432	133.1	-0.65397	76.3318	0.839312	No-change
EcolC_0219	ribosomal RNA small subunit methyltransferase J	85.6712	54.4492	-0.653898	31.2219	0.748185	No-change
EcolC_2702	dimethyl sulfoxide reductase DmsA	127.231	80.87	-0.653768	46.3605	0.80166	No-change
EcolC_1475	D-mannonate oxidoreductase	176.488	112.244	-0.652925	64.2434	0.828648	No-change
EcolC_1710	hypothetical protein	399.21	254.063	-0.65196	145.147	0.861619	No-change
EcolC_3095	membrane protein	76.3064	48.5625	-0.65196	27.7438	0.727884	No-change
EcolC_1227	hypothetical protein	9586.77	6105.92	-0.650837	3480.85	0.872259	No-change
EcolC_2934	succinate dehydrogenase cytochrome b556 large membrane subunit	879.274	560.604	-0.649331	318.67	0.86999	No-change
EcolC_3612	protein FixC	13.9609	8.90633	-0.648488	5.05456	0.329198	No-change
EcolC_0094	hypothetical protein	111.17	70.9514	-0.647869	40.2189	0.784762	No-change
EcolC_1889	hypothetical protein	171.935	109.762	-0.647482	62.1728	0.826439	No-change
EcolC_2890	acyl-CoA thioesterase	113.465	72.4472	-0.647251	41.0182	0.78696	No-change
EcolC_4064	pyruvate formate lyase II activase	78.0699	49.9043	-0.645602	28.1656	0.730583	No-change
EcolC_1363	transcriptional regulator	2507.82	1604.76	-0.644077	903.062	0.869035	No-change
EcolC_1445	ferredoxin-type protein NapG	32.6583	20.903	-0.643739	11.7553	0.53481	No-change
EcolC_0222	universal stress protein B	152.694	97.7509	-0.643463	54.9432	0.814581	No-change
EcolC_3824	biofilm stress and motility protein A	358.828	229.783	-0.64302	129.045	0.856365	No-change
EcolC_2238	methyl-accepting chemotaxis protein	37.3329	23.9103	-0.642813	13.4225	0.567244	No-change
EcolC_1063	integrase	111.404	71.4515	-0.640762	39.9523	0.781586	No-change
EcolC_0703	hydrogenase-2 operon protein HybG	1023.27	656.869	-0.639511	366.402	0.867817	No-change
EcolC_2320	phage shock protein B	62.538	40.1675	-0.638704	22.3705	0.684464	No-change
EcolC_3529	polysaccharide deacetylase lipoprotein	165.086	106.094	-0.637879	58.9924	0.82011	No-change
EcolC_1390	4-amino-4-deoxy-L-arabinose-phosphoundecaprenol flippase subunit ArnF	148.794	95.6913	-0.636853	53.1023	0.811715	No-change
EcolC_3678	deoxyribonuclease	78.7946	50.6739	-0.636853	28.1207	0.728171	No-change
EcolC_4212	dTDP-4-amino-4,6-dideoxygalactose aminotransferase	45.7455	29.4299	-0.63635	16.3157	0.615082	No-change
EcolC_2591	NAD(P)H dehydrogenase (quinone)	313.295	201.601	-0.636018	111.694	0.852412	No-change
EcolC_3096	cysteine--tRNA ligase	177.431	114.351	-0.633787	63.0797	0.821209	No-change
EcolC_0807	NAD(P)-dependent oxidoreductase	49.1731	31.7019	-0.6333	17.4712	0.628194	No-change
EcolC_2607	cold-shock protein CspG	21226	13686.4	-0.633087	7539.58	0.866038	No-change
EcolC_0682	hypothetical protein	25.1718	16.2333	-0.632851	8.9385	0.465285	No-change
EcolC_0445	Fis family transcriptional regulator	672.758	434.184	-0.631782	238.574	0.862133	No-change
EcolC_2001	electron transport complex subunit RsxB	53.0913	34.264	-0.631782	18.8273	0.644722	No-change
EcolC_0704	disulfide-bond oxidoreductase YghU	341.82	220.686	-0.631243	121.134	0.851314	No-change
EcolC_1466	hypothetical protein	475.624	307.326	-0.630049	168.297	0.85812	No-change
EcolC_0874	arabinose-proton symporter	41.3428	26.719	-0.629772	14.6239	0.586004	No-change
EcolC_1140	LysR family transcriptional regulator	58.5535	37.8519	-0.629389	20.7016	0.665357	No-change
EcolC_0921	tRNA pseudouridine synthase C	72.7122	47.0142	-0.629103	25.6981	0.708694	No-change
EcolC_1003	NorR family transcriptional regulator	34.8651	22.5524	-0.628501	12.3127	0.543957	No-change
EcolC_0929	antitoxin MazE	159.968	103.576	-0.627085	56.3912	0.813148	No-change
EcolC_3904	anaerobic C4-dicarboxylate transporter DcuB	940.008	609.023	-0.626177	330.985	0.863948	No-change
EcolC_2526	flagellar basal-body rod protein FlgC	5.87964	3.80993	-0.625965	2.06971	0.159613	No-change
EcolC_4283	transcriptional regulator	49.6095	32.1463	-0.625965	17.4632	0.628027	No-change
EcolC_3218	6,7-dimethyl-8-ribityllumazine synthase	222.912	144.614	-0.624266	78.298	0.831514	No-change
EcolC_0313	heat-shock protein 15	81.8523	53.1887	-0.621903	28.6636	0.725615	No-change
EcolC_3207	nucleotide-binding protein	322.517	209.679	-0.621193	112.838	0.846179	No-change
EcolC_1453	cytochrome c-type biogenesis protein CcmE	69.9043	45.464	-0.620656	24.4403	0.696107	No-change
EcolC_3100	phosphoribosylaminoimidazole carboxylase	474.305	308.563	-0.620251	165.742	0.854884	No-change
EcolC_1750	chemotaxis protein CheY	19.9826	12.9998	-0.620251	6.98275	0.40277	No-change
EcolC_0002	DNA polymerase III subunit beta	279.396	181.791	-0.62003	97.605	0.841199	No-change
EcolC_0228	membrane protein	156.683	101.96	-0.619845	54.723	0.807929	No-change
EcolC_0548	hypothetical protein	313.442	203.976	-0.6198	109.466	0.845152	No-change
EcolC_1462	50S ribosomal protein L25	2519.5	1639.7	-0.619703	879.796	0.862443	No-change
EcolC_3094	ribosome-associated protein	98.5838	64.1632	-0.619604	34.4206	0.75578	No-change
EcolC_1039	transcriptional regulator	234.518	152.833	-0.617744	81.685	0.833759	No-change
EcolC_2938	fimbrial protein	14.7867	9.63636	-0.617744	5.15038	0.331383	No-change
EcolC_2377	voltage-gated potassium channel	50.9258	33.2229	-0.616217	17.7029	0.628839	No-change
EcolC_0832	selenium-dependent hydroxylase accessory protein	129.999	84.9134	-0.614437	45.0856	0.78653	No-change
EcolC_0757	L-asparaginase	1211.2	791.406	-0.613947	419.794	0.858192	No-change
EcolC_2233	ribosomal-protein-L7/L12-serine acetyltransferase	189.065	123.557	-0.613712	65.5087	0.817829	No-change
EcolC_1485	Crp/Fnr family transcriptional regulator	26.5677	17.3673	-0.613298	9.20039	0.46882	No-change
EcolC_3812	primosomal replication protein n	856.977	560.526	-0.612475	296.451	0.857046	No-change
EcolC_2037	ATP-dependent dethiobiotin synthetase BioD 2	381.946	249.886	-0.612101	132.061	0.847182	No-change
EcolC_4206	anaerobic sulfatase maturase AslB	38.7068	25.3247	-0.612043	13.3821	0.5599	No-change
EcolC_2205	hypothetical protein	35.358	23.1453	-0.611318	12.2127	0.538082	No-change
EcolC_1282	fructose-like phosphotransferase enzyme IIB component 1	9.26816	6.06693	-0.611318	3.20124	0.232099	No-change
EcolC_3361	flagellar hook protein	6.51761	4.26642	-0.611318	2.25119	0.171901	No-change
EcolC_3189	long-chain acyl-CoA thioesterase FadM	77.5848	50.8263	-0.610197	26.7584	0.710509	No-change
EcolC_3250	anti-adapter protein IraP	207.354	135.975	-0.608755	71.3792	0.823239	No-change
EcolC_0008	transcriptional regulator	37.0208	24.2794	-0.608603	12.7414	0.548149	No-change
EcolC_3867	hypothetical protein	96.5441	63.3424	-0.608016	33.2017	0.747038	No-change
EcolC_2974	hypothetical protein	59.5811	39.098	-0.60776	20.4831	0.657702	No-change
EcolC_1960	ferredoxin	351.412	230.646	-0.607485	120.766	0.844937	No-change
EcolC_0454	quinone oxidoreductase	59.5036	39.1125	-0.605349	20.3912	0.656759	No-change
EcolC_4089	regulator of ribonuclease activity A	1418.69	932.526	-0.605341	486.161	0.858538	No-change
EcolC_3557	DNA gyrase inhibitor YacG	172.745	113.556	-0.605243	59.1892	0.810688	No-change
EcolC_3906	membrane protein	181.429	119.313	-0.604654	62.116	0.811536	No-change
EcolC_2799	hypothetical protein	49.3721	32.4847	-0.603938	16.8875	0.613685	No-change
EcolC_3275	2-keto-4-pentenoate hydratase	9.08672	5.98703	-0.601919	3.09969	0.2262	No-change
EcolC_4241	transcriptional regulator	310.437	204.671	-0.600998	105.767	0.837927	No-change
EcolC_3697	galactonate oxidoreductase	25.8165	17.0226	-0.600845	8.79393	0.456544	No-change
EcolC_4099	triosephosphate isomerase	965.694	636.898	-0.600503	328.796	0.854741	No-change
EcolC_2075	hypothetical protein	55.0893	36.3436	-0.600073	18.7458	0.6369	No-change
EcolC_1643	ribose 5-phosphate isomerase	29.8312	19.7034	-0.598379	10.1278	0.490339	No-change
EcolC_3046	carbon starvation protein A	596.702	394.181	-0.598151	202.521	0.851361	No-change
EcolC_3832	hypothetical protein	10.77	7.12839	-0.595376	3.64165	0.256735	No-change
EcolC_3517	2-amino-4-hydroxy-6- hydroxymethyldihydropteridine pyrophosphokinase	85.2381	56.4856	-0.593616	28.7525	0.717507	No-change
EcolC_1501	dihydropyrimidine dehydrogenase subunit B	329.27	218.47	-0.591839	110.801	0.835861	No-change
EcolC_4007	DUF3811 domain-containing protein	266.434	176.83	-0.591418	89.6045	0.828254	No-change
EcolC_1181	arsenate reductase	354.182	235.127	-0.591049	119.055	0.838046	No-change
EcolC_2872	insertion element protein;	419.93	278.855	-0.59063	141.074	0.842023	No-change
EcolC_2809	hypothetical protein	75.4392	50.0981	-0.590559	25.3411	0.695092	No-change
EcolC_3567	UDP-N-acetylglucosamine--N-acetylmuramyl- (pentapeptide) pyrophosphoryl-undecaprenol N-acetylglucosamine transferase	177.358	117.852	-0.58968	59.5053	0.804801	No-change
EcolC_1615	chain-length determining protein	228.835	152.123	-0.589076	76.7128	0.820802	No-change
EcolC_1880	hypothetical protein	81.3321	54.1739	-0.586227	27.1582	0.707631	No-change
EcolC_3801	TetR family transcriptional regulator	107.237	71.4362	-0.586072	35.8005	0.752138	No-change
EcolC_0970	lipoprotein NlpD	458.401	305.511	-0.585389	152.891	0.843683	No-change
EcolC_0223	Low-affinity inorganic phosphate transporter 1	494.58	330.207	-0.582834	164.373	0.84133	No-change
EcolC_1245	acetyltransferase YpeA	109.255	72.9598	-0.582529	36.2955	0.750788	No-change
EcolC_0242	pheromone autoinducer 2 transporter	19.1737	12.806	-0.582309	6.36772	0.376021	No-change
EcolC_1041	peptidoglycan-binding protein LysM	92.3639	61.7209	-0.58157	30.643	0.72491	No-change
EcolC_2834	glutamine transport ATP-binding protein GlnQ	178.751	119.515	-0.580765	59.2366	0.800967	No-change
EcolC_1743	motility protein B	23.8196	15.932	-0.580224	7.88761	0.426248	No-change
EcolC_3493	uridylyltransferase	63.4937	42.47	-0.580169	21.0237	0.654956	No-change
EcolC_1625	LysR family transcriptional regulator	69.366	46.4566	-0.578347	22.9095	0.672761	No-change
EcolC_3308	cyclic di-GMP phosphodiesterase YahA	37.7693	25.3021	-0.577959	12.4672	0.537258	No-change
EcolC_3551	prepilin peptidase-dependent protein D	18.6534	12.4961	-0.577959	6.15729	0.368545	No-change
EcolC_2497	membrane protein	117.402	78.7256	-0.576552	38.6764	0.758897	No-change
EcolC_0822	oxidoreductase Fe-S-binding subunit	23.1135	15.4991	-0.576552	7.61442	0.417638	No-change
EcolC_1698	flagellar protein FliL	19.0873	12.7993	-0.576552	6.28804	0.372868	No-change
EcolC_3147	adenine phosphoribosyltransferase	343.933	230.814	-0.575395	113.119	0.832888	No-change
EcolC_2216	spermidine/putrescine ABC transporter permease	11.9812	8.0409	-0.575339	3.94026	0.271388	No-change
EcolC_2481	NAD-dependent deacetylase	227.559	152.728	-0.575282	74.8318	0.816002	No-change
EcolC_1195	hydrogenase-4 F-S subunit	16.4635	11.0573	-0.57428	5.40627	0.337855	No-change
EcolC_0657	hypothetical protein	241.797	162.423	-0.574037	79.3736	0.815465	No-change
EcolC_2345	orotidine 5'-phosphate decarboxylase	156.932	105.437	-0.573759	51.4949	0.786566	No-change
EcolC_0099	protein-export protein SecB	910.78	612.31	-0.572839	298.469	0.843563	No-change
EcolC_0489	radical SAM protein	84.0734	56.5385	-0.572415	27.5349	0.703977	No-change
EcolC_3757	regulator of ribonuclease activity B	400.769	269.593	-0.571992	131.177	0.83352	No-change
EcolC_3486	UDP pyrophosphate synthase	769.604	517.812	-0.571689	251.792	0.842524	No-change
EcolC_2024	dihydrofolate reductase FolM	136.234	91.7703	-0.569991	44.464	0.771925	No-change
EcolC_2528	flagellar basal body P-ring biosynthesis protein FlgA	23.2878	15.6974	-0.569046	7.59036	0.415739	No-change
EcolC_2942	LamB/YcsF family protein	174.36	117.564	-0.568631	56.7968	0.794519	No-change
EcolC_1852	D-hexose-6-phosphate epimerase-like protein	93.6847	63.2651	-0.566404	30.4196	0.720659	No-change
EcolC_4237	hypothetical protein	125.161	84.5313	-0.56623	40.6299	0.761548	No-change
EcolC_3607	dihydrofolate reductase	178.143	120.319	-0.566174	57.8243	0.795844	No-change
EcolC_3684	ribosomal-protein-alanine acetyltransferase	107.997	72.9841	-0.565334	35.0127	0.742596	No-change
EcolC_2477	spermidine/putrescine import ATP-binding protein PotA	66.8282	45.172	-0.565029	21.6562	0.658777	No-change
EcolC_2372	hypothetical protein	247.611	167.398	-0.564796	80.2134	0.811894	No-change
EcolC_1768	transcriptional regulator	377.448	255.237	-0.564444	122.212	0.827394	No-change
EcolC_0141	hydrogenase 4Fe-4S ferredoxin-type component	201.407	136.258	-0.563766	65.1482	0.799988	No-change
EcolC_1712	alpha-amylase	74.6325	50.5156	-0.563075	24.1169	0.675997	No-change
EcolC_1542	transcriptional regulator	386.171	261.611	-0.561816	124.56	0.827896	No-change
EcolC_0608	uronate isomerase	931.636	631.498	-0.560987	300.138	0.839276	No-change
EcolC_2928	succinyl-CoA ligase subunit beta	370.813	251.409	-0.560656	119.404	0.826845	No-change
EcolC_3901	hypothetical protein	44.9824	30.536	-0.55885	14.4464	0.567112	No-change
EcolC_3817	3-keto-L-gulonate-6-phosphate decarboxylase ulaD	20.9495	14.2214	-0.55885	6.72807	0.386386	No-change
EcolC_0828	oxidoreductase	18.3174	12.4346	-0.55885	5.88275	0.355266	No-change
EcolC_3578	fruR/shl operon leader peptide	7.46475	5.06739	-0.55885	2.39736	0.181156	No-change
EcolC_2082	Qin prophage; uncharacterized protein	6.24455	4.23907	-0.55885	2.00548	0.154729	No-change
EcolC_1407	hypothetical protein;	5.15423	3.49891	-0.55885	1.65532	0.130416	No-change
EcolC_2628	acylphosphatase	79.1424	53.7253	-0.55885	25.4172	0.686076	No-change
EcolC_1440	malate:quinone oxidoreductase	26.419	17.9343	-0.55885	8.48464	0.440972	No-change
EcolC_4286	tryptophanase	22.932	15.5672	-0.55885	7.36477	0.406663	No-change
EcolC_1583	colanic acid biosynthesis acetyltransferase WcaB	6.64042	4.5078	-0.55885	2.13262	0.16279	No-change
EcolC_3572	UDP-N-acetylmuramoylalanyl-D-glutamate--2, 6-diaminopimelate ligase	158.139	107.401	-0.558187	50.7382	0.781251	No-change
EcolC_2828	phosphoethanolamine transferase OpgE	92.5224	62.9009	-0.556721	29.6215	0.712419	No-change
EcolC_2896	pyridoxal phosphate phosphatase YbhA	66.3442	45.2167	-0.553114	21.1275	0.647504	No-change
EcolC_3569	UDP-N-acetylmuramoylalanine--D-glutamate ligase	139.223	94.9011	-0.552901	44.3219	0.764354	No-change
EcolC_1177	phosphoribosylformylglycinamidine cyclo-ligase	749.747	511.367	-0.552044	238.38	0.834368	No-change
EcolC_3564	cell division protein FtsQ	197.461	134.752	-0.551257	62.7087	0.794077	No-change
EcolC_1248	deferrochelatase/peroxidase	289.84	197.899	-0.550494	91.9411	0.814521	No-change
EcolC_0813	toxin CptA	591.069	403.584	-0.550457	187.485	0.831956	No-change
EcolC_3180	phosphonate ABC transporter substrate-binding protein	16.5324	11.289	-0.550389	5.2435	0.32915	No-change
EcolC_4265	glutamine--fructose-6-phosphate aminotransferase [isomerizing]	210.208	143.702	-0.548738	66.5061	0.797934	No-change
EcolC_0190	hypothetical protein	350.818	240.016	-0.547596	110.803	0.821029	No-change
EcolC_1331	flagellar regulator flk	82.8093	56.6571	-0.547535	26.1522	0.688488	No-change
EcolC_0431	threonylcarbamoyl-AMP synthase	124.673	85.4028	-0.545794	39.2703	0.750585	No-change
EcolC_4150	GTPase activator	181.466	124.346	-0.545336	57.1196	0.787461	No-change
EcolC_2393	NTE family protein RssA	166.081	113.831	-0.544988	52.2495	0.776272	No-change
EcolC_0511	UDP-N-acetylglucosamine 1-carboxyvinyltransferase	228.161	156.401	-0.544796	71.7593	0.798483	No-change
EcolC_0566	PTS N-acetylgalactosamine transporter subunit IIC	13.5992	9.32595	-0.544204	4.27329	0.285479	No-change
EcolC_0291	transcriptional regulator	95.2616	65.3453	-0.543811	29.9163	0.707607	No-change
EcolC_1685	membrane protein	63.6699	43.7021	-0.542909	19.9678	0.633114	No-change
EcolC_2054	exonuclease	15.288	10.4967	-0.542456	4.79124	0.309326	No-change
EcolC_3305	transcriptional regulator	15.3606	10.5487	-0.542172	4.81193	0.31027	No-change
EcolC_2236	hypothetical protein	40.5896	27.882	-0.541777	12.7076	0.532219	No-change
EcolC_1945	acyl-CoA esterase	87.4339	60.069	-0.541572	27.3649	0.692739	No-change
EcolC_2147	autoinducer 2 kinase LsrK	42.6705	29.3355	-0.540588	13.3349	0.54299	No-change
EcolC_1505	cytidine deaminase	105.426	72.4809	-0.540557	32.945	0.723442	No-change
EcolC_3338	gamma-glutamyl phosphate reductase	201.114	138.341	-0.539782	62.7727	0.790041	No-change
EcolC_1226	ethanolamine utilization protein EutA	16.1896	11.1472	-0.538386	5.0424	0.320002	No-change
EcolC_0647	bifunctional protein HldE	102.05	70.4029	-0.535564	31.6467	0.716802	No-change
EcolC_2668	aspartate aminotransferase	797.387	551.727	-0.531326	245.66	0.826379	No-change
EcolC_0294	RNA 3'-terminal phosphate cyclase	208.176	144.137	-0.530368	64.0396	0.787557	No-change
EcolC_2815	glutathione ABC transporter ATP-binding protein	174.616	120.931	-0.53	53.6849	0.77466	No-change
EcolC_1389	signal transduction protein PmrD	360.796	250.153	-0.528375	110.644	0.812849	No-change
EcolC_0433	DUF1488 domain-containing protein	57.8952	40.1561	-0.527824	17.7391	0.605422	No-change
EcolC_0739	Fe(3+) dicitrate transport ATP-binding protein FecE	38.8984	26.9799	-0.527824	11.9184	0.514748	No-change
EcolC_1317	hypothetical protein	29.2882	20.3143	-0.527824	8.97389	0.449021	No-change
EcolC_1303	d-serine dehydratase	40.8848	28.3625	-0.527579	12.5223	0.526546	No-change
EcolC_1430	acetoacetate metabolism regulatory protein AtoC	85.2791	59.1635	-0.527486	26.1157	0.681443	No-change
EcolC_1420	DNA gyrase subunit A	332.295	230.581	-0.527192	101.714	0.809995	No-change
EcolC_4211	protein WzxE	61.9497	42.9939	-0.526966	18.9558	0.619346	No-change
EcolC_2242	glyceraldehyde-3-phosphate dehydrogenase	38.6722	26.839	-0.526966	11.8332	0.512945	No-change
EcolC_3985	LexA repressor	589.715	409.373	-0.526603	180.342	0.823322	No-change
EcolC_0823	oxidoreductase	19.4786	13.5234	-0.526429	5.95516	0.355039	No-change
EcolC_0349	peptidyl-prolyl cis-trans isomerase	545.161	378.542	-0.526229	166.619	0.82208	No-change
EcolC_1534	protein mrp	501.604	348.917	-0.523664	152.687	0.816109	No-change
EcolC_2724	oxidoreductase	22.5637	15.6964	-0.523575	6.86737	0.384762	No-change
EcolC_0907	l-fucose operon activator	142.84	99.3749	-0.523445	43.465	0.750167	No-change
EcolC_2478	spermidine/putrescine ABC transporter permease	39.8642	27.7466	-0.522781	12.1176	0.516014	No-change
EcolC_2257	phenylacetate-CoA ligase	25.5358	17.7822	-0.522092	7.75366	0.41224	No-change
EcolC_0900	tRNA threonylcarbamoyladenosine dehydratase	134.93	93.9634	-0.522038	40.9664	0.743444	No-change
EcolC_2818	molybdopterin-synthase adenylyltransferase	116.898	81.4127	-0.521924	35.4853	0.726045	No-change
EcolC_3948	formate dehydrogenase subunit alpha;	128.899	89.7941	-0.521549	39.105	0.738214	No-change
EcolC_2752	tail assembly protein	8.46312	5.89632	-0.521376	2.56681	0.191294	No-change
EcolC_0069	orotate phosphoribosyltransferase	68.4502	47.7259	-0.520283	20.7243	0.634022	No-change
EcolC_3278	3-(3-hydroxyphenyl)propionate hydroxylase	16.5121	11.518	-0.519629	4.99407	0.31593	No-change
EcolC_0080	glucosyltransferase	132.581	92.4833	-0.519605	40.0973	0.741163	No-change
EcolC_1397	LPS core heptose(II)-phosphate phosphatase	31.9511	22.2991	-0.518884	9.65207	0.463052	No-change
EcolC_3251	D-alanine--D-alanine ligase A	474.077	330.949	-0.518509	143.127	0.814832	No-change
EcolC_1450	heme ABC transporter permease	74.7714	52.1987	-0.518471	22.5726	0.650848	No-change
EcolC_2971	LexA-regulated protein, CopB family	157.438	109.912	-0.518436	47.5262	0.760067	No-change
EcolC_2723	hydroxylamine reductase	18.3345	12.8018	-0.518208	5.53264	0.337031	No-change
EcolC_2897	molybdenum import ATP-binding protein ModC	39.0437	27.2677	-0.517894	11.7759	0.509028	No-change
EcolC_0767	glutathione synthetase	123.376	86.2256	-0.516878	37.1508	0.731777	No-change
EcolC_3728	hypothetical protein	1021.32	714.681	-0.51506	306.636	0.823131	No-change
EcolC_2769	hypothetical protein	8.07376	5.65209	-0.514456	2.42167	0.181311	No-change
EcolC_1963	hypothetical protein	75.1266	52.6014	-0.514221	22.5251	0.646895	No-change
EcolC_3192	DNA-binding protein HU-beta	8189.68	5736.07	-0.513745	2453.61	0.820826	No-change
EcolC_4179	5-methyltetrahydropteroyltriglutamate-- homocysteine methyltransferase	464.729	325.58	-0.513376	139.149	0.809565	No-change
EcolC_3432	transposase	267.22	187.216	-0.513325	80.004	0.791139	No-change
EcolC_1201	hypothetical protein	210.715	147.72	-0.51243	62.9953	0.777406	No-change
EcolC_2336	hypothetical protein	64.821	45.4562	-0.511984	19.3648	0.616754	No-change
EcolC_2183	formate dehydrogenase subunit alpha;	28.9773	20.3219	-0.511887	8.6554	0.436148	No-change
EcolC_1144	inositol-1-monophosphatase	549.541	385.481	-0.511568	164.06	0.812694	No-change
EcolC_4047	bifunctional biotin--[acetyl-CoA-carboxylase] synthetase/biotin operon repressor	93.0003	65.2624	-0.510984	27.7379	0.684034	No-change
EcolC_3515	glutamyl-Q tRNA(Asp) ligase	65.387	45.8935	-0.510714	19.4935	0.618151	No-change
EcolC_4200	protein CyaY	58.6716	41.2022	-0.509941	17.4694	0.595582	No-change
EcolC_0724	protein GlcG	15.5009	10.8855	-0.509941	4.61537	0.299045	No-change
EcolC_2654	fimbrial protein	11.5614	8.11903	-0.509941	3.4424	0.241641	No-change
EcolC_1273	DUF1323 family DNA-binding protein	522.191	366.825	-0.509484	155.366	0.811822	No-change
EcolC_3007	alpha-ribazole phosphatase	111.776	78.5198	-0.509484	33.2564	0.712909	No-change
EcolC_3001	hypothetical protein	66.4042	46.6558	-0.50922	19.7485	0.62085	No-change
EcolC_1548	hypothetical protein	33.3871	23.4688	-0.508545	9.91829	0.466659	No-change
EcolC_0356	hypothetical protein	1755.88	1235.51	-0.507089	520.37	0.819835	No-change
EcolC_0966	2-C-methyl-D-erythritol 2,4-cyclodiphosphate synthase	59.9824	42.2494	-0.505608	17.733	0.598663	No-change
EcolC_0267	glycerophosphodiester phosphodiesterase	60.5207	42.6642	-0.504403	17.8565	0.597779	No-change
EcolC_1481	PTS fructose transporter subunit IIBC	82.9064	58.4952	-0.503166	24.4112	0.658622	No-change
EcolC_4112	transcriptional activator RhaS	52.2443	36.8703	-0.502816	15.3741	0.565536	No-change
EcolC_3201	cytochrome O ubiquinol oxidase	37.2214	26.2751	-0.502437	10.9463	0.488261	No-change
EcolC_2564	chaperone protein YcdY	154.46	109.223	-0.499957	45.237	0.74723	No-change
EcolC_0358	hypothetical protein	35.5854	25.1634	-0.499957	10.422	0.476164	No-change
EcolC_3681	osmotically-inducible protein Y	33.9363	24.0074	-0.499349	9.92889	0.465357	No-change
EcolC_1801	RNA chaperone ProQ	1279.67	905.378	-0.499175	374.288	0.815584	No-change
EcolC_0259	branched-chain amino acid ABC transporter permease	49.7409	35.193	-0.499144	14.5479	0.553081	No-change
EcolC_3903	transcriptional regulator	309.383	218.901	-0.499116	90.482	0.79305	No-change
EcolC_3790	DUF1107 domain-containing protein	521.847	369.516	-0.497992	152.332	0.80781	No-change
EcolC_0253	cell division ATP-binding protein FtsE	92.5451	65.5693	-0.497135	26.9757	0.676403	No-change
EcolC_3554	GMP reductase	109.068	77.2778	-0.497107	31.7906	0.702735	No-change
EcolC_3688	ferric iron reductase involved in ferric hydroximate transport	21.6752	15.366	-0.496309	6.30926	0.362861	No-change
EcolC_2246	FMN-dependent NADH-azoreductase	47.1536	33.4649	-0.49472	13.6887	0.53604	No-change
EcolC_1559	hypothetical protein	22.4647	15.9432	-0.49472	6.52151	0.368307	No-change
EcolC_4062	AraC family transcriptional regulator	69.6185	49.416	-0.494491	20.2024	0.618653	No-change
EcolC_1725	transcriptional regulator	366.068	260.022	-0.493479	106.046	0.793444	No-change
EcolC_1822	hypothetical protein	322.311	229.004	-0.493083	93.3074	0.789109	No-change
EcolC_4171	Sec-independent protein translocase TatB	690.547	490.845	-0.492473	199.703	0.806449	No-change
EcolC_3331	ferredoxin	41.3276	29.3909	-0.491736	11.9367	0.504669	No-change
EcolC_3454	murein transglycosylase	3448.35	2453.13	-0.491282	995.22	0.811476	No-change
EcolC_3258	membrane protein	30.6371	21.8009	-0.490888	8.83612	0.436673	No-change
EcolC_3656	membrane protein	28.1597	20.0392	-0.490805	8.12048	0.41673	No-change
EcolC_0898	N-acetylmuramoyl-L-alanine amidase	117.561	83.6726	-0.490581	33.8883	0.708001	No-change
EcolC_4217	UDP-N-acetylglucosamine 2-epimerase	115.799	82.4426	-0.490165	33.3568	0.705589	No-change
EcolC_2432	murein transglycosylase	43.5078	30.9757	-0.490138	12.5321	0.51593	No-change
EcolC_2395	formyltetrahydrofolate deformylase	233.94	166.566	-0.490046	67.3741	0.77331	No-change
EcolC_0191	2-dehydro-3-deoxygluconokinase	94.5054	67.3146	-0.489477	27.1908	0.67331	No-change
EcolC_0357	phosphoribulokinase	383.937	273.639	-0.488595	110.298	0.794698	No-change
EcolC_4000	hypothetical protein;	13.3628	9.52482	-0.488461	3.838	0.260807	No-change
EcolC_2558	minor curlin subunit	9.49464	6.76764	-0.488461	2.727	0.199797	No-change
EcolC_2620	hydrogenase-1 operon protein HyaE	5.42551	3.86722	-0.488461	1.55829	0.123262	No-change
EcolC_1701	flagellum-specific ATP synthase	14.1798	10.1071	-0.488461	4.07264	0.271925	No-change
EcolC_3487	1-deoxy-D-xylulose 5-phosphate reductoisomerase	191.159	136.274	-0.488266	54.8852	0.759171	No-change
EcolC_3793	3'-nucleotidase	312.913	223.153	-0.487728	89.7599	0.78764	No-change
EcolC_0944	hypothetical protein	102.977	73.4772	-0.486958	29.5001	0.686339	No-change
EcolC_0615	hypothetical protein	83.3268	59.4816	-0.486338	23.8452	0.650239	No-change
EcolC_0584	keto-acid formate acetyltransferase	33.4857	23.9161	-0.485561	9.56956	0.454526	No-change
EcolC_3471	Rho-binding antiterminator	47.2768	33.7826	-0.48485	13.4941	0.530213	No-change
EcolC_3265	membrane protein	16.9999	12.1541	-0.484083	4.8458	0.306031	No-change
EcolC_2419	ribose-phosphate pyrophosphokinase	3814.17	2727.49	-0.483792	1086.67	0.807714	No-change
EcolC_1847	membrane protein	10.8532	7.76588	-0.482902	3.08734	0.221591	No-change
EcolC_3999	protein PsiE	33.7094	24.1349	-0.482035	9.57459	0.45295	No-change
EcolC_3389	flagellar biosynthesis protein FliR	25.159	18.0174	-0.481683	7.14158	0.386757	No-change
EcolC_2533	hypothetical protein	27.0597	19.3898	-0.480848	7.66991	0.402747	No-change
EcolC_1384	2-succinyl-5-enolpyruvyl-6-hydroxy-3- cyclohexene-1-carboxylate synthase	140.043	100.388	-0.480286	39.6553	0.724289	No-change
EcolC_3677	glycine radical enzyme activase	80.4275	57.6592	-0.480138	22.7683	0.63936	No-change
EcolC_3579	acetolactate synthase isozyme 3 small subunit	117.479	84.23	-0.479995	33.2488	0.701982	No-change
EcolC_3239	recombination-associated protein RdgC	84.2649	60.4253	-0.479779	23.8396	0.647433	No-change
EcolC_3024	transcriptional regulator	64.5301	46.2874	-0.479353	18.2427	0.595749	No-change
EcolC_0346	nitrite reductase small subunit	29.1285	20.8972	-0.479123	8.23133	0.418605	No-change
EcolC_1422	hypothetical protein	15.2645	10.9509	-0.479123	4.31353	0.282828	No-change
EcolC_3256	D-alanyl-D-alanine- carboxypeptidase/endopeptidase AmpH	236.294	169.607	-0.478387	66.6869	0.768916	No-change
EcolC_3900	hypothetical protein	61.8508	44.4093	-0.47793	17.4415	0.586637	No-change
EcolC_1992	tyrosine--tRNA ligase	409.695	294.255	-0.477485	115.44	0.792357	No-change
EcolC_4045	translation elongation factor EF-Tu 2	1116.92	802.669	-0.476644	314.247	0.805875	No-change
EcolC_1360	transporter	170.064	122.302	-0.475637	47.7627	0.744304	No-change
EcolC_3593	arabinose operon regulatory protein	129.296	93.0377	-0.474786	36.2579	0.708491	No-change
EcolC_3223	hypothetical protein	165.469	119.084	-0.474582	46.3849	0.736303	No-change
EcolC_2403	invasin	28.894	20.7954	-0.474501	8.09853	0.412264	No-change
EcolC_1546	transcriptional regulator	71.2899	51.3455	-0.473459	19.9444	0.609625	No-change
EcolC_3101	carbamate kinase	86.9301	62.6282	-0.473043	24.3019	0.646274	No-change
EcolC_1876	ABC transporter ATPase	70.1732	50.5577	-0.47299	19.6155	0.606317	No-change
EcolC_3326	common pilus major fimbrillin subunit EcpA	88.3583	63.7302	-0.471388	24.6281	0.648698	No-change
EcolC_0411	50S ribosomal protein L30	57.7274	41.6371	-0.471388	16.0903	0.565871	No-change
EcolC_2921	cytochrome bd-I ubiquinol oxidase subunit X	45.5743	32.8714	-0.471388	12.7029	0.513494	No-change
EcolC_3516	poly(A) polymerase I	370.087	266.946	-0.471317	103.141	0.783437	No-change
EcolC_1732	hypothetical protein	52.7832	38.0993	-0.470314	14.6839	0.545976	No-change
EcolC_3104	membrane protein	10.2528	7.40058	-0.470314	2.85226	0.206795	No-change
EcolC_1767	dihydroneopterin triphosphate pyrophosphatase	193.981	140.039	-0.470088	53.9422	0.749164	No-change
EcolC_0491	enhancing lycopene biosynthesis protein 2	200.259	144.595	-0.469845	55.6635	0.751552	No-change
EcolC_0939	oxidoreductase	15.1479	10.9374	-0.469845	4.21049	0.276833	No-change
EcolC_1755	hypothetical protein	13.7235	9.91717	-0.468653	3.80637	0.25818	No-change
EcolC_2914	peptidoglycan-associated lipoprotein	476.5	344.583	-0.467626	131.917	0.790626	No-change
EcolC_2285	DNA endonuclease SmrA	110.158	79.7306	-0.46637	30.4274	0.683508	No-change
EcolC_4249	protein ViaA	116.29	84.2559	-0.464874	32.0338	0.686028	No-change
EcolC_3679	hypothetical protein	41.9249	30.3761	-0.464874	11.5489	0.488727	No-change
EcolC_2342	DeoR family transcriptional regulator	364.26	263.93	-0.464812	100.33	0.77663	No-change
EcolC_3966	cyclic-di-GMP phosphodiesterase	27.0086	19.5847	-0.463693	7.42391	0.39059	No-change
EcolC_3160	DUF1428 domain-containing protein	44.6409	32.3798	-0.463273	12.2611	0.502102	No-change
EcolC_2181	formate dehydrogenase nitrate-inducible cytochrome b556(Fdn) subunit	52.9609	38.4239	-0.462926	14.5371	0.539682	No-change
EcolC_3794	HxlR family transcriptional regulator	102.841	74.6343	-0.462507	28.2068	0.666635	No-change
EcolC_3694	DNA replication protein DnaC	103.252	74.9706	-0.461776	28.2816	0.667041	No-change
EcolC_0095	peptidase M37	164.935	119.838	-0.460818	45.0976	0.727765	No-change
EcolC_3556	cell division protein ZapD	111.73	81.1805	-0.460818	30.55	0.678863	No-change
EcolC_4251	AsnC family transcriptional regulator	103.758	75.3982	-0.460627	28.3602	0.667483	No-change
EcolC_3658	transcriptional regulator	61.4922	44.7253	-0.459315	16.767	0.570396	No-change
EcolC_3353	flagellar basal body protein FliL	9.71375	7.06512	-0.459315	2.64863	0.19416	No-change
EcolC_3229	ACP phosphodiesterase	71.7873	52.2673	-0.457821	19.52	0.600836	No-change
EcolC_0444	methyltransferase	36.9358	26.9001	-0.457405	10.0356	0.456926	No-change
EcolC_3412	transcriptional regulator	43.5499	31.7214	-0.45721	11.8284	0.493826	No-change
EcolC_0030	transcriptional regulator	34.7976	25.3627	-0.456281	9.43493	0.443635	No-change
EcolC_4103	ferrous iron and zinc transporter	286.959	209.203	-0.455944	77.7564	0.766229	No-change
EcolC_1795	hypothetical protein;	47.0604	34.3426	-0.454514	12.7178	0.507595	No-change
EcolC_2283	zinc transporter ZntB	78.5392	57.3481	-0.453668	21.1911	0.612921	No-change
EcolC_1575	uridine kinase	195.572	142.834	-0.453357	52.7377	0.737043	No-change
EcolC_2679	hypothetical protein	92.2692	67.4545	-0.451935	24.8147	0.641139	No-change
EcolC_0841	xanthine dehydrogenase FAD-binding subunit	52.4571	38.3686	-0.45121	14.0884	0.530045	No-change
EcolC_0298	gluconate transporter	179.823	131.556	-0.450899	48.2669	0.729902	No-change
EcolC_3196	trigger factor	1056.23	772.783	-0.450781	283.442	0.789264	No-change
EcolC_3495	phosphodiesterase YaeI	67.2129	49.1823	-0.450598	18.0305	0.581598	No-change
EcolC_0649	membrane protein	69.754	51.0842	-0.449399	18.6698	0.588811	No-change
EcolC_4078	hypothetical protein	263.399	192.923	-0.449226	70.4762	0.756544	No-change
EcolC_0350	hypothetical protein	73.4478	53.7958	-0.449226	19.652	0.598627	No-change
EcolC_2220	transcriptional regulator	52.6193	38.5403	-0.449226	14.0791	0.529926	No-change
EcolC_0417	30S ribosomal protein S4	1283.88	940.65	-0.448777	343.227	0.7901	No-change
EcolC_0730	TetR family transcriptional regulator	90.9542	66.6421	-0.448707	24.3121	0.63764	No-change
EcolC_3661	phosphoglycerate mutase GpmB	279.951	205.124	-0.44868	74.8274	0.759685	No-change
EcolC_4025	DNA-binding protein HU-alpha	4161.45	3049.71	-0.448415	1111.74	0.791629	No-change
EcolC_1305	transcriptional regulator	40.474	29.6735	-0.447819	10.8005	0.471328	No-change
EcolC_2150	serine/threonine protein kinase	30.4345	22.3264	-0.446958	8.10811	0.40812	No-change
EcolC_1878	hypothetical protein	149.327	109.555	-0.446824	39.7723	0.709565	No-change
EcolC_1358	hypothetical protein	386.599	283.667	-0.446641	102.932	0.77263	No-change
EcolC_3360	hypothetical protein	15.0516	11.0441	-0.446641	4.00751	0.265572	No-change
EcolC_1704	flagellar MS-ring protein	11.2219	8.23795	-0.445956	2.98392	0.213685	No-change
EcolC_3577	catabolite repressor/activator	703.714	517.63	-0.443068	186.084	0.780105	No-change
EcolC_1519	osmoprotectant uptake system permease	151.416	111.42	-0.442506	39.9958	0.704992	No-change
EcolC_2676	envelope biogenesis factor ElyC	82.1506	60.4774	-0.441874	21.6732	0.613016	No-change
EcolC_3099	N5-carboxyaminoimidazole ribonucleotide mutase	452.481	333.241	-0.441293	119.24	0.771806	No-change
EcolC_2406	cation transport regulator ChaB	44.0453	32.4445	-0.441014	11.6008	0.483903	No-change
EcolC_0969	protein-L-isoaspartate O-methyltransferase	175.047	129.025	-0.440094	46.0221	0.720122	No-change
EcolC_4076	cystathionine gamma-synthase	129.029	95.1217	-0.439849	33.9073	0.685419	No-change
EcolC_3197	hypothetical protein	99.6485	73.4772	-0.439551	26.1713	0.645892	No-change
EcolC_4196	tyrosine recombinase XerC	112.945	83.3069	-0.439111	29.638	0.665214	No-change
EcolC_0330	hypothetical protein	30.3451	22.3838	-0.439011	7.96134	0.401636	No-change
EcolC_2506	3-oxoacyl-ACP synthase II	875.498	646.386	-0.437706	229.111	0.782374	No-change
EcolC_2800	multidrug transporter	30.0225	22.1683	-0.437544	7.85416	0.398722	No-change
EcolC_3527	transposase	34.0419	25.1434	-0.437135	8.89855	0.426224	No-change
EcolC_3700	methyl-accepting chemotaxis protein	22.7529	16.8137	-0.436414	5.93922	0.340387	No-change
EcolC_2586	aminoacrylate hydrolase	36.485	26.9692	-0.435994	9.51586	0.440841	No-change
EcolC_1249	esterase	67.8463	50.1672	-0.435526	17.6791	0.573812	No-change
EcolC_0497	ribosome hibernation promoting factor	738.881	546.487	-0.435155	192.394	0.780583	No-change
EcolC_2898	molybdenum ABC transporter permease	47.0604	34.8218	-0.434522	12.2386	0.49293	No-change
EcolC_2756	tail sheath protein	12.1803	9.02022	-0.43332	3.16012	0.222319	No-change
EcolC_3587	sugar MFS transporter	61.3262	45.4325	-0.43278	15.8937	0.548722	No-change
EcolC_1414	hypothetical protein	100.092	74.1544	-0.432721	25.9375	0.640076	No-change
EcolC_0324	3-dehydroquinate synthase	387.235	287.027	-0.432024	100.208	0.76064	No-change
EcolC_0297	4-alpha-glucanotransferase	336.397	249.505	-0.431095	86.8918	0.755493	No-change
EcolC_1456	heme lyase subunit CcmH	130.956	97.1323	-0.431056	33.8234	0.680189	No-change
EcolC_1081	lipoprotein	89.3119	66.2499	-0.430933	23.0619	0.620182	No-change
EcolC_3822	transcriptional regulator	44.3837	32.9481	-0.429833	11.4356	0.478063	No-change
EcolC_0880	lysophospholipid transporter LplT	69.621	51.6925	-0.429567	17.9285	0.57288	No-change
EcolC_3289	cytosine permease	53.9476	40.0626	-0.429305	13.8851	0.520158	No-change
EcolC_3142	adenylate kinase	917.597	681.8	-0.428512	235.797	0.776869	No-change
EcolC_1908	hypothetical protein	723.824	537.823	-0.428509	186.002	0.774421	No-change
EcolC_3407	transposase	67.3082	50.0139	-0.428454	17.2943	0.565787	No-change
EcolC_2375	transporter	65.3851	48.5849	-0.428454	16.8002	0.560019	No-change
EcolC_3411	sensor histidine kinase	36.6204	27.2196	-0.428003	9.40084	0.435586	No-change
EcolC_3240	hypothetical protein	68.321	50.8087	-0.427254	17.5123	0.568378	No-change
EcolC_2932	succinate dehydrogenase flavoprotein subunit	329.433	245.007	-0.427163	84.4262	0.75418	No-change
EcolC_2314	sugar ABC transporter permease	6.38143	4.74853	-0.4264	1.6329	0.1278	No-change
EcolC_0180	putative protease;	29.9739	22.3258	-0.424995	7.64808	0.388428	No-change
EcolC_0872	4-deoxy-L-threo-5-hexosulose-uronate ketol-isomerase	27.9326	20.8054	-0.424995	7.12725	0.37343	No-change
EcolC_0123	selenocysteine-specific translation elongation factor	105.364	78.4952	-0.42471	26.8691	0.640554	No-change
EcolC_1942	hypothetical protein	24.8616	18.5237	-0.424549	6.33793	0.3492	No-change
EcolC_0280	1,4-alpha-glucan-branching protein	163.422	121.857	-0.423414	41.5652	0.698089	No-change
EcolC_3738	DNA replication protein	218.13	162.659	-0.423335	55.4708	0.723931	No-change
EcolC_3115	glyoxylate carboligase	8.6251	6.43235	-0.423195	2.19275	0.164987	No-change
EcolC_0420	DUF1992 domain-containing protein	68.0526	50.7769	-0.422478	17.2757	0.561154	No-change
EcolC_2637	protein Sxy	67.005	50.0345	-0.421347	16.9706	0.557679	No-change
EcolC_0937	sugar kinase	37.3238	27.8707	-0.421347	9.4531	0.433473	No-change
EcolC_0459	septum formation inhibitor Maf	198.256	148.068	-0.421106	50.1881	0.716551	No-change
EcolC_1687	diguanylate cyclase	71.0098	53.0596	-0.420404	17.9502	0.568486	No-change
EcolC_0078	3-deoxy-D-manno-octulosonic acid transferase	227.657	170.239	-0.419299	57.418	0.726367	No-change
EcolC_1454	heme lyase subunit CcmF	71.7138	53.6338	-0.419108	18.08	0.56974	No-change
EcolC_1924	cyclic di-GMP regulator CdgR	98.2336	73.4772	-0.41892	24.7564	0.626845	No-change
EcolC_1719	cystine transporter subunit	455.411	340.667	-0.418806	114.744	0.758419	No-change
EcolC_4084	transcriptional regulator	136.09	101.837	-0.4183	34.253	0.676164	No-change
EcolC_3242	protein AroM	219.351	164.186	-0.417915	55.1656	0.723513	No-change
EcolC_1569	ser/thr phosphatase-related protein	19.3182	14.464	-0.417495	4.85421	0.297683	No-change
EcolC_2610	hypothetical protein	11.4112	8.54386	-0.417495	2.86737	0.205672	No-change
EcolC_3857	fumarate reductase iron-sulfur subunit	1721.81	1289.9	-0.416666	431.909	0.772821	No-change
EcolC_1071	membrane protein	139.961	104.891	-0.41613	35.0697	0.678839	No-change
EcolC_1677	sensor histidine kinase	79.646	59.6901	-0.41611	19.9559	0.588966	No-change
EcolC_1353	NUDIX hydrolase	172.624	129.499	-0.414699	43.1256	0.696752	No-change
EcolC_0423	large-conductance mechanosensitive channel	110.082	82.5948	-0.414461	27.4876	0.639444	No-change
EcolC_2313	ABC transporter permease	9.75819	7.32157	-0.414461	2.43662	0.180356	No-change
EcolC_1802	carboxyl-terminal processing protease	407.811	306.065	-0.41406	101.745	0.748734	No-change
EcolC_0284	glycogen phosphorylase	249.197	187.115	-0.413364	62.0823	0.725949	No-change
EcolC_0430	ssDNA-binding protein, function unknown	367.574	276.047	-0.41312	91.5268	0.74514	No-change
EcolC_2365	phosphoribosylanthranilate isomerase	96.0531	72.1796	-0.412241	23.8735	0.616277	No-change
EcolC_0586	L-serine dehydratase TdcG	33.3043	25.0307	-0.412009	8.27358	0.402687	No-change
EcolC_3502	hypothetical protein	109.974	82.6619	-0.411862	27.3116	0.638333	No-change
EcolC_4044	protein translocase subunit SecE	1610.62	1210.65	-0.41183	399.966	0.766647	No-change
EcolC_2538	dihydroorotase	391.19	294.33	-0.410436	96.8602	0.747146	No-change
EcolC_2741	putrescine transport ATP-binding protein PotG	21.9532	16.5227	-0.409987	5.43056	0.317304	No-change
EcolC_3271	DUF2058 domain-containing protein	107.838	81.2331	-0.408726	26.6049	0.63444	No-change
EcolC_1922	vitamin B12 import ATP-binding protein BtuD	93.2298	70.2442	-0.408411	22.9856	0.610103	No-change
EcolC_1425	hypothetical protein	13.9304	10.4967	-0.408291	3.43362	0.234786	No-change
EcolC_1486	pyrimidine-specific ribonucleoside hydrolase RihB	11.4903	8.65814	-0.408291	2.83219	0.203057	No-change
EcolC_0112	mannitol-1-phosphate 5-dehydrogenase	3310.47	2494.58	-0.40824	815.891	0.767519	No-change
EcolC_2813	glutathione ABC transporter permease	107.886	81.3754	-0.406847	26.5109	0.633843	No-change
EcolC_1794	serine/threonine protein phosphatase	63.5924	47.9783	-0.406474	15.6141	0.537127	No-change
EcolC_0666	esterase	476.846	359.811	-0.406285	117.035	0.752997	No-change
EcolC_3479	acyl-ACP-UDP-N-acetylglucosamine O-acyltransferase	317.995	239.988	-0.406038	78.0064	0.738345	No-change
EcolC_0485	hypothetical protein	118.714	89.5948	-0.405999	29.1188	0.647791	No-change
EcolC_0003	DNA recombination protein RecF	116.1	87.639	-0.405721	28.4608	0.644495	No-change
EcolC_1166	GTPase Der	117.865	89.0406	-0.4046	28.8244	0.641103	No-change
EcolC_2489	multiple stress resistance protein BhsA	78.0327	58.9526	-0.404522	19.0801	0.57171	No-change
EcolC_0070	nucleoid occlusion factor SlmA	296.614	224.124	-0.404292	72.4905	0.728505	No-change
EcolC_3122	multifunctional acyl-CoA thioesterase I and protease I and lysophospholipase L1	290.095	219.318	-0.403498	70.7765	0.727203	No-change
EcolC_0821	uric acid transporter UacT	24.9495	18.8637	-0.403396	6.08576	0.337903	No-change
EcolC_1972	transporter	103.613	78.3757	-0.402731	25.2376	0.620588	No-change
EcolC_3277	2,3-dihydroxyphenylpropionate/2, 3-dihydroxicinnamic acid 1,2-dioxygenase	8.0177	6.06479	-0.402731	1.95291	0.149092	No-change
EcolC_2252	oxidoreductase	117.416	88.8383	-0.402375	28.5777	0.63985	No-change
EcolC_0888	thymidylate synthase	237.445	179.673	-0.402222	57.7723	0.714999	No-change
EcolC_3667	DNA repair protein RadA	80.4552	60.8857	-0.402084	19.5696	0.576415	No-change
EcolC_0659	4,5- DOPA-extradiol-dioxygenase	148.828	112.647	-0.401841	36.1815	0.671913	No-change
EcolC_0945	ferredoxin-like protein YgcO	32.3473	24.4924	-0.401309	7.85486	0.389133	No-change
EcolC_3843	DNA mismatch repair protein MutL	175.595	132.999	-0.400845	42.5968	0.689527	No-change
EcolC_4077	met repressor	837.32	634.261	-0.400703	203.059	0.756293	No-change
EcolC_1100	transcriptional regulator	95.9669	72.7274	-0.400037	23.2395	0.606866	No-change
EcolC_4100	CDP-diacylglycerol pyrophosphatase	75.0227	56.8574	-0.399981	18.1654	0.562407	No-change
EcolC_3988	4-hydroxybenzoate octaprenyltransferase	94.2286	71.4572	-0.399085	22.7714	0.603523	No-change
EcolC_1557	galactitol utilization operon repressor	53.6999	40.7257	-0.398979	12.9742	0.494208	No-change
EcolC_1344	histidine ABC transporter permease	294.309	223.319	-0.398223	70.9896	0.72737	No-change
EcolC_0382	general secretion pathway protein	20.2488	15.3702	-0.397696	4.87854	0.29625	No-change
EcolC_2535	multidrug resistance protein MdtH	41.5408	31.5423	-0.397241	9.9985	0.439217	No-change
EcolC_0711	hypothetical protein	15.4814	11.7564	-0.397099	3.72509	0.247934	No-change
EcolC_2125	amino acid metabolite efflux pump	35.1175	26.6967	-0.395528	8.42079	0.404227	No-change
EcolC_2803	D-alanyl-D-alanine carboxypeptidase	167.172	127.165	-0.394631	40.0069	0.676117	No-change
EcolC_3664	murein transglycosylase	170.457	129.666	-0.394609	40.7911	0.678051	No-change
EcolC_1372	NADH-quinone oxidoreductase subunit J	112.724	85.7896	-0.393926	26.9349	0.624564	No-change
EcolC_1826	tRNA threonylcarbamoyladenosine biosynthesis protein TsaB	214.612	163.423	-0.393113	51.1882	0.698818	No-change
EcolC_2563	hypothetical protein	149.71	114.016	-0.392927	35.6934	0.66353	No-change
EcolC_3570	phospho-N-acetylmuramoyl-pentapeptide transferase	99.144	75.5126	-0.392809	23.6315	0.603547	No-change
EcolC_2779	hypothetical protein	43.5616	33.1833	-0.392601	10.3783	0.443122	No-change
EcolC_0834	carbamate kinase-like protein YqeA	30.3951	23.1536	-0.392601	7.24147	0.369334	No-change
EcolC_2705	hypothetical protein	233.456	177.93	-0.391843	55.5264	0.704884	No-change
EcolC_3023	C4-dicarboxylate ABC transporter	60.9137	46.4401	-0.391394	14.4735	0.512479	No-change
EcolC_1472	murein DD-endopeptidase MepS/Murein LD-carboxypeptidase	2748.16	2096.63	-0.390396	651.534	0.753212	No-change
EcolC_1077	50S ribosomal protein L19	1221.11	931.767	-0.390151	289.342	0.751349	No-change
EcolC_0667	DNA topoisomerase 4 subunit B	340.784	260.14	-0.389571	80.6443	0.726128	No-change
EcolC_2822	sugar phosphatase	80.6486	61.5912	-0.388925	19.0574	0.565906	No-change
EcolC_1639	DeoR family transcriptional regulator	62.8627	48.0081	-0.388925	14.8546	0.517722	No-change
EcolC_1688	mannosyl-3-phosphoglycerate phosphatase	33.9573	25.9331	-0.388925	8.02417	0.39016	No-change
EcolC_0183	cell division protein	20.6991	15.8078	-0.388925	4.89123	0.294626	No-change
EcolC_0051	Polarity suppression protein	19.9589	15.2426	-0.388925	4.71633	0.288214	No-change
EcolC_1693	flagellar biosynthetic protein FliQ	16.0354	12.2462	-0.388925	3.78919	0.249295	No-change
EcolC_3301	hypothetical protein	11.6621	8.90633	-0.388925	2.75578	0.197624	No-change
EcolC_3380	flagellar assembly protein FliH	10.9609	8.37082	-0.388925	2.59008	0.188572	No-change
EcolC_2888	excisionase	3.95393	3.01961	-0.388925	0.934321	0.0788154	No-change
EcolC_2881	conjugal transfer protein TraR	3.9005	2.97881	-0.388925	0.921695	0.0781228	No-change
EcolC_2461	two-component-system connector protein YmgA	3.17184	2.42233	-0.388925	0.74951	0.0661452	No-change
EcolC_0495	glmZ(sRNA)-inactivating NTPase	255.722	195.424	-0.387973	60.2987	0.710353	No-change
EcolC_1508	tRNA-dihydrouridine synthase C	34.9379	26.7401	-0.385786	8.19775	0.394925	No-change
EcolC_0754	tRNA (guanine-N(7)-)-methyltransferase	67.95	52.0464	-0.384676	15.9036	0.527872	No-change
EcolC_1484	nucleoside transporter	34.9549	26.7831	-0.384172	8.17179	0.391915	No-change
EcolC_2515	ribosomal large subunit pseudouridine synthase C	112.072	85.8765	-0.384096	26.1959	0.615703	No-change
EcolC_0568	tagatose-1,6-bisphosphate aldolase	15.7162	12.0454	-0.383764	3.67074	0.243432	No-change
EcolC_0628	aerotaxis receptor	38.001	29.13	-0.383532	8.87102	0.409315	No-change
EcolC_0031	sensor protein UhpB	34.4233	26.399	-0.382902	8.02429	0.388094	No-change
EcolC_3682	peptide chain release factor 3	150.99	115.9	-0.381572	35.09	0.656031	No-change
EcolC_2142	autoinducer 2-binding protein LsrB	24.1236	18.5309	-0.380513	5.59272	0.317805	No-change
EcolC_1885	arginine N-succinyltransferase	11.922	9.15803	-0.380513	2.76394	0.197385	No-change
EcolC_2476	peptidase T	194.071	149.11	-0.380208	44.9612	0.682338	No-change
EcolC_3385	hypothetical protein	13.4663	10.3489	-0.37988	3.11744	0.217268	No-change
EcolC_0364	FKBP-type peptidyl-prolyl cis-trans isomerase	1334.03	1025.32	-0.379712	308.707	0.745474	No-change
EcolC_1496	membrane protein	66.3641	51.0153	-0.379474	15.3488	0.521149	No-change
EcolC_1279	hypothetical protein	64.8771	49.8836	-0.379144	14.9935	0.516038	No-change
EcolC_0421	transcriptional regulator	49.8001	38.2909	-0.379144	11.5091	0.462455	No-change
EcolC_2778	phage portal protein	20.6772	15.8986	-0.379144	4.77864	0.289515	No-change
EcolC_3751	LPS export ABC transporter permease LptF	226.309	174.183	-0.377688	52.1257	0.694375	No-change
EcolC_1312	fatty acid oxidation complex subunit alpha	46.7269	35.9679	-0.377545	10.759	0.44834	No-change
EcolC_0633	DNA primase	566.983	436.445	-0.377508	130.539	0.735479	No-change
EcolC_0678	DNA topoisomerase 4 subunit A	154.381	118.852	-0.37733	35.529	0.657595	No-change
EcolC_2343	osmotically-inducible lipoprotein B	279.741	215.399	-0.377079	64.3418	0.708323	No-change
EcolC_3216	thiamine monophosphate kinase	98.0569	75.5057	-0.377034	22.5512	0.591486	No-change
EcolC_1778	pyruvate kinase II	760.598	585.679	-0.377023	174.919	0.74065	No-change
EcolC_3280	lac repressor	98.5252	75.8995	-0.376401	22.6256	0.591939	No-change
EcolC_0588	membrane protein	55.6469	42.8757	-0.376139	12.7711	0.483497	No-change
EcolC_3953	heme lyase subunit NrfE	23.6085	18.1995	-0.375404	5.40896	0.311607	No-change
EcolC_1600	UTP--glucose-1-phosphate uridylyltransferase	383.8	295.881	-0.375336	87.9188	0.723501	No-change
EcolC_1862	DeoR family transcriptional regulator	39.93	30.7849	-0.37525	9.14511	0.415536	No-change
EcolC_4258	ATP synthase subunit b	2372.52	1829.44	-0.375018	543.081	0.746847	No-change
EcolC_3443	hypothetical protein	137.554	106.083	-0.374804	31.4709	0.63475	No-change
EcolC_4065	formate acetyltransferase	123.406	95.2518	-0.373589	28.1538	0.619537	No-change
EcolC_3300	carbamate kinase	13.2026	10.1987	-0.372437	3.00391	0.210139	No-change
EcolC_4205	protoheme IX biogenesis protein	415.594	321.164	-0.371867	94.4305	0.718378	No-change
EcolC_2166	hypothetical protein	51.3549	39.6968	-0.37148	11.6581	0.460664	No-change
EcolC_0001	chromosomal replication initiator protein DnaA	346.457	267.846	-0.37127	78.6106	0.710867	No-change
EcolC_0614	hypothetical protein	25.0026	19.3361	-0.370778	5.66645	0.317817	No-change
EcolC_1471	protein Rtn	160.725	124.302	-0.370736	36.4222	0.653105	No-change
EcolC_4092	glycerol kinase	388.484	300.482	-0.370574	88.0014	0.715668	No-change
EcolC_0971	RNA polymerase sigma factor RpoS	761.923	589.372	-0.370469	172.552	0.732493	No-change
EcolC_1544	hydroxymethylpyrimidine/phosphomethylpyrimidine kinase	34.8635	26.9692	-0.370405	7.8943	0.381395	No-change
EcolC_0885	RNA pyrophosphohydrolase	300.46	232.47	-0.370126	67.9895	0.703642	No-change
EcolC_1692	flagellar biosynthesis protein FliR	20.6563	15.9855	-0.369817	4.67078	0.282947	No-change
EcolC_2584	peroxyureidoacrylate/ureidoacrylate amidohydrolase RutB	7.77578	6.01753	-0.369817	1.75825	0.136016	No-change
EcolC_0102	tRNA (cytidine(34)-2'-O)-methyltransferase	215.108	166.486	-0.369655	48.6214	0.681753	No-change
EcolC_1364	NADH-quinone oxidoreductase subunit A	1483.65	1148.33	-0.369617	335.323	0.737796	No-change
EcolC_3501	vitamin B12-binding protein	73.2403	56.6903	-0.369536	16.55	0.530165	No-change
EcolC_2467	isocitrate dehydrogenase	695.809	538.657	-0.369326	157.153	0.731108	No-change
EcolC_1535	DUF2574 domain-containing protein	92.8859	71.9139	-0.369189	20.972	0.57263	No-change
EcolC_3655	aerobic respiration control protein ArcA	1627.06	1259.87	-0.368986	367.183	0.73807	No-change
EcolC_4197	DUF484 domain-containing protein	135.452	104.923	-0.368446	30.5285	0.630702	No-change
EcolC_2120	dipeptidyl carboxypeptidase II	70.7838	54.8386	-0.368228	15.9452	0.523012	No-change
EcolC_4069	fructose-bisphosphate aldolase	88.8114	68.8225	-0.367864	19.9889	0.564688	No-change
EcolC_2038	voltage-gated ClC-type chloride channel ClcB	88.0033	68.2163	-0.367441	19.787	0.563028	No-change
EcolC_0553	fimbrial protein	52.3353	40.574	-0.36723	11.7613	0.462312	No-change
EcolC_1342	lysine/arginine/ornithine-binding periplasmic protein	53.3592	41.3837	-0.366673	11.9754	0.466145	No-change
EcolC_0312	heat-shock protein Hsp33	88.3034	68.4957	-0.366455	19.8077	0.563136	No-change
EcolC_2134	glutaminase 2	52.0761	40.4244	-0.365397	11.6518	0.460461	No-change
EcolC_2649	6-N-hydroxylaminopurine detoxification oxidoreductase	133.202	103.464	-0.36449	29.7383	0.62042	No-change
EcolC_1670	protein MtfA	1377.81	1070.39	-0.364236	307.416	0.729735	No-change
EcolC_2480	spermidine/putrescine-binding periplasmic protein	210.275	163.376	-0.364079	46.8988	0.671626	No-change
EcolC_1658	CysB family transcriptional regulator	250.85	194.935	-0.363834	55.9154	0.684321	No-change
EcolC_0367	transcriptional regulator	158.092	122.869	-0.363646	35.2232	0.64256	No-change
EcolC_1792	hypothetical protein	246.482	191.647	-0.363034	54.8354	0.683186	No-change
EcolC_1204	membrane protein	95.8534	74.5739	-0.362159	21.2795	0.569811	No-change
EcolC_3294	propionate catabolism operon regulatory protein PrpR	19.097	14.8621	-0.361704	4.23485	0.263697	No-change
EcolC_1336	acetyl-CoA carboxylase carboxyltransferase subunit beta	607.321	472.663	-0.361646	134.658	0.720504	No-change
EcolC_3720	endoribonuclease SymE	110.138	85.7234	-0.361549	24.4144	0.591927	No-change
EcolC_0063	guanylate kinase	644.923	501.977	-0.361508	142.947	0.72165	No-change
EcolC_4041	50S ribosomal protein L1	1662.43	1294.45	-0.360952	367.977	0.730332	No-change
EcolC_0623	evolved beta-galactosidase subunit beta	8.17805	6.36802	-0.360911	1.81003	0.139026	No-change
EcolC_2816	isoaspartyl peptidase	253.902	197.841	-0.359932	56.0612	0.684512	No-change
EcolC_3617	L-carnitine CoA-transferase	40.1675	31.3093	-0.359439	8.85822	0.402066	No-change
EcolC_2173	peptide ABC transporter substrate-binding protein	14.0371	10.9434	-0.359178	3.09365	0.213578	No-change
EcolC_1573	DNA-3-methyladenine glycosylase 2	44.6215	34.7913	-0.35901	9.83013	0.422319	No-change
EcolC_1734	L-arabinose-binding periplasmic protein	143.007	111.552	-0.358368	31.4548	0.628171	No-change
EcolC_2237	LysR family transcriptional regulator	114.394	89.2532	-0.358031	25.1405	0.596573	No-change
EcolC_3979	tRNA dihydrouridine synthase A family protein	198.334	154.812	-0.357414	43.5219	0.664438	No-change
EcolC_0416	30S ribosomal protein S11	1669.65	1303.37	-0.3573	366.282	0.730332	No-change
EcolC_1021	multidrug effux MFS transporter subunit EmrB	45.9963	35.9508	-0.355491	10.0454	0.426415	No-change
EcolC_1111	GTPase Era	365.097	285.393	-0.355329	79.704	0.703833	No-change
EcolC_3696	phosphoglycerol transferase I	144.319	112.813	-0.355329	31.506	0.628409	No-change
EcolC_0758	hypothetical protein	24.0531	18.8067	-0.354978	5.24642	0.298746	No-change
EcolC_4229	transcriptional regulator	70.9485	55.4778	-0.354864	15.4708	0.506938	No-change
EcolC_3226	preprotein translocase subunit YajC	804.803	629.521	-0.354382	175.282	0.716336	No-change
EcolC_1441	ecotin	108.903	85.1975	-0.35416	23.7054	0.580798	No-change
EcolC_0570	toxin YhaV	189.011	147.903	-0.353822	41.1082	0.650991	No-change
EcolC_0335	DUF2620 domain-containing protein	23.8493	18.6806	-0.3524	5.1686	0.296453	No-change
EcolC_0192	cyclic di-GMP phosphodiesterase YhjH	18.3217	14.351	-0.3524	3.97067	0.251087	No-change
EcolC_2081	Lysis protein S homolog from lambdoid prophage Qin	13.0288	10.2052	-0.3524	2.82359	0.198149	No-change
EcolC_2450	septum site-determining protein MinD	275.856	216.093	-0.35226	59.7626	0.680225	No-change
EcolC_3791	hypothetical protein	260.704	204.235	-0.352185	56.4694	0.676642	No-change
EcolC_2468	ribosomal large subunit pseudouridine synthase E	182.715	143.247	-0.351093	39.4684	0.646919	No-change
EcolC_0788	oxidative stress defense protein	113.059	88.6486	-0.350909	24.4106	0.585073	No-change
EcolC_1066	hypothetical protein	129.44	101.505	-0.350742	27.9357	0.605183	No-change
EcolC_3568	lipid II flippase FtsW	117.367	92.0678	-0.350264	25.2997	0.5909	No-change
EcolC_3905	fumarate hydratase class I, anaerobic	1432.93	1124.11	-0.350191	308.826	0.721089	No-change
EcolC_1683	very short patch repair endonuclease	44.1229	34.6326	-0.349397	9.4903	0.411416	No-change
EcolC_4280	adenine permease	286.696	225.045	-0.349309	61.651	0.682171	No-change
EcolC_2814	glutathione ABC transporter substrate-binding protein GsiB	152.336	119.597	-0.349073	32.7388	0.626284	No-change
EcolC_3077	hypothetical protein	9.44672	7.41726	-0.348927	2.02946	0.152735	No-change
EcolC_1641	PTS galactitol transporter subunit IIB	26.585	20.883	-0.348283	5.702	0.313566	No-change
EcolC_1702	flagellar assembly protein H	11.0287	8.66325	-0.348283	2.36546	0.173262	No-change
EcolC_0279	aspartate-semialdehyde dehydrogenase	351.973	276.538	-0.347986	75.4347	0.692895	No-change
EcolC_4290	hypothetical protein	396.876	311.851	-0.347832	85.025	0.698101	No-change
EcolC_3269	S-(hydroxymethyl)glutathione dehydrogenase	35.8846	28.1994	-0.347703	7.68525	0.369775	No-change
EcolC_4176	DNA recombination protein RmuC	140.225	110.216	-0.347417	30.0097	0.614473	No-change
EcolC_1386	1,4-dihydroxy-2-naphthoyl-CoA synthase	100.67	79.1293	-0.347346	21.5404	0.565453	No-change
EcolC_2110	hypothetical protein	98.1366	77.1511	-0.347105	20.9855	0.560771	No-change
EcolC_1143	hypothetical protein	31.1424	24.4924	-0.346547	6.65002	0.342059	No-change
EcolC_2715	ATP-dependent Clp protease adapter protein ClpS	675.734	531.508	-0.346365	144.226	0.713112	No-change
EcolC_1241	ethanolamine utilization protein EutK	19.012	14.9594	-0.345857	4.05259	0.254371	No-change
EcolC_0567	PTS N-acetylgalactosamine transporter subunit IIB	10.0475	7.90578	-0.345857	2.14172	0.159338	No-change
EcolC_4088	1,4-dihydroxy-2-naphthoate octaprenyltransferase	80.3327	63.2522	-0.34487	17.0804	0.520731	No-change
EcolC_2144	autoinducer 2 import system permease LsrC	36.1848	28.4912	-0.34487	7.69366	0.367196	No-change
EcolC_3227	queuine tRNA-ribosyltransferase	273.668	215.546	-0.344429	58.1217	0.671173	No-change
EcolC_0513	octaprenyl-diphosphate synthase	228.282	179.838	-0.344119	48.4439	0.658849	No-change
EcolC_0912	L-fuculose phosphate aldolase	84.1858	66.3336	-0.343838	17.8522	0.52835	No-change
EcolC_3902	sensor histidine kinase	146.706	115.619	-0.343557	31.0876	0.61273	No-change
EcolC_1451	heme exporter protein C	88.2924	69.5943	-0.343321	18.6982	0.536542	No-change
EcolC_0626	methionyl-tRNA synthetase	20.1526	15.887	-0.343122	4.26562	0.261954	No-change
EcolC_1863	MFS transporter	32.4956	25.6278	-0.342533	6.86775	0.345641	No-change
EcolC_0479	transporter	56.1766	44.3119	-0.342275	11.8647	0.451385	No-change
EcolC_1042	transcriptional regulator	52.242	41.227	-0.34162	11.015	0.436984	No-change
EcolC_2036	protein mlc	665.745	525.534	-0.341186	140.211	0.704813	No-change
EcolC_1928	phosphoenolpyruvate synthase regulatory protein	111.094	87.7498	-0.340315	23.3444	0.572689	No-change
EcolC_1756	arginine--tRNA ligase	169.787	134.115	-0.340252	35.6715	0.629675	No-change
EcolC_0925	glucarate dehydratase	30.9946	24.4924	-0.339682	6.50218	0.335395	No-change
EcolC_0204	multidrug resistance protein MdtE	14.2075	11.231	-0.339172	2.97655	0.206162	No-change
EcolC_1883	exodeoxyribonuclease III	102.82	81.2825	-0.33911	21.5379	0.560067	No-change
EcolC_4040	50S ribosomal protein L10	4157.85	3287	-0.339068	870.853	0.714915	No-change
EcolC_2209	transcriptional regulator	27.6285	21.8446	-0.338885	5.78397	0.313936	No-change
EcolC_2509	malonyl CoA-ACP transacylase	359.4	284.191	-0.338729	75.2088	0.685168	No-change
EcolC_1993	pyridoxamine kinase	187.815	148.747	-0.336458	39.0687	0.639097	No-change
EcolC_1038	hypothetical protein	59.3768	47.0254	-0.336458	12.3514	0.459446	No-change
EcolC_3287	MerR family transcriptional regulator	38.966	30.8604	-0.336458	8.10558	0.377167	No-change
EcolC_0340	fructoselysine 3-epimerase	18.7562	14.8546	-0.336458	3.9016	0.247134	No-change
EcolC_1138	3-phenylpropionate/cinnamic acid dioxygenase subunit beta	7.5079	5.94613	-0.336458	1.56177	0.122271	No-change
EcolC_3926	alpha-D-ribose 1-methylphosphonate 5-triphosphate synthase subunit PhnH	6.66086	5.27529	-0.336458	1.38557	0.110568	No-change
EcolC_2097	DNA-packaging protein FI	4.91995	3.89652	-0.336458	1.02343	0.0851564	No-change
EcolC_1078	membrane protein	101.292	80.3229	-0.334635	20.969	0.549176	No-change
EcolC_0282	glucose-1-phosphate adenylyltransferase	265.252	210.567	-0.333088	54.6855	0.65935	No-change
EcolC_2306	outer membrane protein G	11.9469	9.48878	-0.332342	2.45812	0.177812	No-change
EcolC_1338	protein DedD	219.743	174.55	-0.332177	45.193	0.645379	No-change
EcolC_1270	LysR family transcriptional regulator	36.1964	28.7726	-0.331149	7.42377	0.357392	No-change
EcolC_2505	4-amino-4-deoxychorismate lyase	64.6761	51.434	-0.330509	13.242	0.467936	No-change
EcolC_3590	thiamine transporter membrane protein	18.4093	14.6407	-0.330453	3.76864	0.240506	No-change
EcolC_3252	DUF2754 domain-containing protein	227.657	181.106	-0.330032	46.5516	0.64803	No-change
EcolC_0549	DnaA initiator-associating protein DiaA	195.966	155.906	-0.329924	40.0596	0.634022	No-change
EcolC_1034	DUF883 domain-containing protein	225.662	179.685	-0.32869	45.9765	0.646931	No-change
EcolC_0962	adenylyl-sulfate kinase	131.101	104.396	-0.328617	26.7054	0.58598	No-change
EcolC_0125	aldehyde dehydrogenase	58.0931	46.2634	-0.328496	11.8297	0.446656	No-change
EcolC_4174	ubiquinone biosynthesis protein UbiJ	216.478	172.417	-0.328319	44.061	0.643026	No-change
EcolC_1184	formate transporter	43.3466	34.5317	-0.327996	8.81487	0.390626	No-change
EcolC_1065	ribosome association toxin RatA	450.655	359.068	-0.327767	91.5872	0.685061	No-change
EcolC_1269	inorganic ion transporter	49.8397	39.7174	-0.327525	10.1223	0.416217	No-change
EcolC_1398	nucleoside triphosphatase	112.304	89.518	-0.327162	22.7862	0.562694	No-change
EcolC_3695	hypothetical protein	144.319	115.085	-0.32656	29.2338	0.597647	No-change
EcolC_1873	CTP pyrophosphohydrolase	44.0384	35.1178	-0.32656	8.92059	0.392907	No-change
EcolC_2231	tellurite resistance protein TehA	60.3871	48.1709	-0.326079	12.2162	0.453117	No-change
EcolC_1715	flagellar capping protein	14.9242	11.9068	-0.325873	3.01744	0.207416	No-change
EcolC_2271	AraC family transcriptional regulator	55.1947	44.0377	-0.325791	11.157	0.435515	No-change
EcolC_2530	flagella synthesis chaperone protein FlgN	38.4157	30.6596	-0.32536	7.75617	0.366086	No-change
EcolC_0752	Fe(2+)-trafficking protein	40.0013	31.9466	-0.324385	8.05472	0.368331	No-change
EcolC_0201	transcriptional regulator	26.7645	21.3752	-0.324385	5.38934	0.296322	No-change
EcolC_0037	purine ribonucleoside efflux pump NepI	26.6606	21.2954	-0.324169	5.36523	0.295725	No-change
EcolC_0835	D-phenylhydantoinase	20.3046	16.2222	-0.32383	4.08232	0.2508	No-change
EcolC_0692	hypothetical protein	325.373	260.065	-0.323222	65.3079	0.660127	No-change
EcolC_1965	hypothetical protein	72.1593	57.6945	-0.322751	14.4648	0.478577	No-change
EcolC_0665	3',5'-cyclic-nucleotide phosphodiesterase	977.43	781.798	-0.322199	195.633	0.691557	No-change
EcolC_1525	hypothetical protein	36.2957	29.0389	-0.321811	7.25678	0.349224	No-change
EcolC_3382	flagellar M-ring protein FliF	7.36051	5.88888	-0.321811	1.47162	0.115572	No-change
EcolC_0265	sn-glycerol 3-phosphate ABC transporter permease	7.16475	5.73226	-0.321811	1.43249	0.113064	No-change
EcolC_0784	phosphoglycerate kinase	871.491	697.655	-0.320972	173.836	0.689981	No-change
EcolC_3296	membrane protein	93.4205	74.7893	-0.320907	18.6312	0.523083	No-change
EcolC_2290	methylated-DNA--protein-cysteine methyltransferase	60.8319	48.7	-0.320907	12.1319	0.446011	No-change
EcolC_4105	transcriptional regulatory protein CpxR	497.682	398.606	-0.320261	99.0762	0.6778	No-change
EcolC_1631	DNA gyrase inhibitor	143.405	114.866	-0.320141	28.5389	0.586482	No-change
EcolC_1726	UvrABC system protein C	157.191	125.909	-0.320137	31.2821	0.597862	No-change
EcolC_1092	CDP-diacylglycerol--serine O-phosphatidyltransferase	622.773	498.897	-0.319963	123.876	0.683962	No-change
EcolC_3816	L-ribulose-5-phosphate 3-epimerase UlaE	15.4446	12.3751	-0.319663	3.06951	0.208395	No-change
EcolC_1395	undecaprenyl-phosphate 4-deoxy-4-formamido-L-arabinose transferase	13.6276	10.9192	-0.319663	2.70839	0.189838	No-change
EcolC_2356	peptidase	101.641	81.4547	-0.319419	20.1868	0.536171	No-change
EcolC_1304	dsdX permease	25.0778	20.0991	-0.319275	4.97863	0.283723	No-change
EcolC_2482	N-acetyl-D-glucosamine kinase	199.625	160.006	-0.319163	39.6185	0.623931	No-change
EcolC_0068	ribonuclease PH	163.34	130.968	-0.318663	32.3719	0.602018	No-change
EcolC_0337	hypothetical protein	19.7342	15.8321	-0.317842	3.90206	0.243492	No-change
EcolC_0011	D-galactonate dehydratase 2	18.6521	14.964	-0.317842	3.68811	0.235073	No-change
EcolC_3030	apo-citrate lyase phosphoribosyl-dephospho-CoA transferase	12.9416	10.3826	-0.317842	2.55896	0.182374	No-change
EcolC_0896	RecBCD enzyme subunit RecD	84.956	68.1685	-0.31761	16.7875	0.50535	No-change
EcolC_3293	2-methylisocitrate lyase	20.6516	16.5757	-0.31719	4.07598	0.2508	No-change
EcolC_0323	shikimate kinase	429.223	344.583	-0.316878	84.6405	0.672212	No-change
EcolC_4198	diaminopimelate epimerase	95.5126	76.6835	-0.316776	18.8291	0.524767	No-change
EcolC_2307	sugar ABC transporter ATP-binding protein	10.3941	8.34506	-0.316776	2.04908	0.15295	No-change
EcolC_3525	3-methyl-2-oxobutanoate hydroxymethyltransferase	136.694	109.8	-0.316075	26.8943	0.578732	No-change
EcolC_0188	biofilm formation regulator HmsP	61.4932	49.4281	-0.315095	12.0651	0.444961	No-change
EcolC_0260	leucine/isoleucine/valine transporter permease subunit	67.5858	54.3317	-0.314925	13.2541	0.457726	No-change
EcolC_3827	hypothetical protein	14.1343	11.3625	-0.314925	2.77184	0.192142	No-change
EcolC_3304	DUF2877 domain-containing protein	9.52102	7.65388	-0.314925	1.86714	0.141306	No-change
EcolC_3640	transposase	7.39098	5.94155	-0.314925	1.44942	0.114151	No-change
EcolC_0101	serine acetyltransferase	441.91	355.319	-0.314638	86.5911	0.664414	No-change
EcolC_1160	23S rRNA (adenine(2503)-C(2))-methyltransferase RlmN	153.315	123.289	-0.314455	30.026	0.585383	No-change
EcolC_3455	S-adenosyl-L-methionine (SAM)-dependent methyltransferase PhcB	140.502	113.042	-0.313738	27.4606	0.574528	No-change
EcolC_1731	non-heme ferritin	991.103	797.626	-0.313323	193.477	0.682458	No-change
EcolC_3802	3-ketoacyl-ACP reductase	23.5064	18.9259	-0.31269	4.58048	0.267948	No-change
EcolC_1817	hypothetical protein	131.11	105.615	-0.31197	25.4956	0.564927	No-change
EcolC_1740	flagellar transcriptional regulator FlhD	811.021	653.759	-0.310981	157.262	0.679592	No-change
EcolC_3421	hypothetical protein	37.7977	30.4905	-0.309937	7.30717	0.347683	No-change
EcolC_0543	nuclease	277.536	223.964	-0.309405	53.5715	0.639921	No-change
EcolC_4048	UDP-N-acetylenolpyruvoylglucosamine reductase	119.704	96.6129	-0.309189	23.0916	0.550657	No-change
EcolC_1225	ethanolamine utilization protein EutH	14.4671	11.6773	-0.309072	2.78983	0.193253	No-change
EcolC_0036	DUF1198 domain-containing protein	53.0442	42.8212	-0.308872	10.2231	0.409183	No-change
EcolC_2044	DUF1161 domain-containing protein	188.18	151.997	-0.308071	36.1831	0.606998	No-change
EcolC_0808	6-phospho-beta-glucosidase	71.5554	57.798	-0.308042	13.7575	0.464999	No-change
EcolC_4209	polymerase	33.2797	26.8819	-0.308005	6.39776	0.323812	No-change
EcolC_0328	phosphoglycolate phosphatase	88.4165	71.4442	-0.307498	16.9723	0.50203	No-change
EcolC_2889	integrase	33.3509	26.9622	-0.306787	6.3887	0.323513	No-change
EcolC_1773	zinc transporter	112.37	90.8649	-0.306463	21.5052	0.539993	No-change
EcolC_3307	LysR family transcriptional regulator	64.2705	51.9774	-0.30627	12.293	0.444077	No-change
EcolC_3485	CDP-diglyceride synthase	290.656	235.076	-0.306185	55.5798	0.642369	No-change
EcolC_3566	UDP-N-acetylmuramate--L-alanine ligase	152.678	123.507	-0.305899	29.171	0.58192	No-change
EcolC_1189	hydrogenase-4 component G	23.3609	18.8979	-0.30587	4.463	0.263375	No-change
EcolC_2751	late control protein D	14.3532	11.6122	-0.305731	2.741	0.190471	No-change
EcolC_1293	lipoprotein	30.5893	24.7586	-0.305094	5.83063	0.307595	No-change
EcolC_2572	poly-beta-1,6-N-acetyl-D-glucosamine export protein	13.9317	11.2762	-0.305094	2.65553	0.186649	No-change
EcolC_0147	xylose ABC transporter ATP-binding protein	28.0775	22.7293	-0.304861	5.34821	0.289933	No-change
EcolC_2970	acyl-CoA esterase	118.851	96.2407	-0.304429	22.6098	0.539145	No-change
EcolC_0111	hypothetical protein	1573.15	1274.6	-0.303602	298.541	0.674982	No-change
EcolC_0353	acetylornithine aminotransferase	159.034	128.901	-0.303072	30.133	0.576702	No-change
EcolC_3236	exonuclease subunit SbcC	56.7359	45.9934	-0.302836	10.7425	0.412993	No-change
EcolC_1970	LysR family transcriptional regulator	61.4862	49.8511	-0.302637	11.6351	0.427848	No-change
EcolC_0565	PTS N-acetylgalactosamine transporter subunit IID	13.299	10.7833	-0.302511	2.51563	0.178326	No-change
EcolC_0646	glutamate--ammonia-ligase adenylyltransferase	43.8137	35.536	-0.302102	8.27774	0.365966	No-change
EcolC_0928	GTP pyrophosphokinase	230.329	186.898	-0.301439	43.4301	0.614569	No-change
EcolC_4130	hypothetical protein	90.5438	73.4772	-0.301319	17.0666	0.495677	No-change
EcolC_2028	NAD(P) transhydrogenase subunit beta	314.82	255.504	-0.301183	59.3162	0.636136	No-change
EcolC_3224	protein translocase subunit SecF	314.249	255.129	-0.300681	59.12	0.63598	No-change
EcolC_1997	electron transporter RsxE	24.5715	19.9529	-0.300389	4.61861	0.266754	No-change
EcolC_1971	PurR family transcriptional regulator	407.637	331.077	-0.300116	76.5594	0.649188	No-change
EcolC_0198	trehalase	28.6013	23.2455	-0.299129	5.35579	0.290208	No-change
EcolC_0978	Insertion element protein	38.4574	31.2647	-0.298728	7.19272	0.340196	No-change
EcolC_1178	uracil phosphoribosyltransferase	181.607	147.658	-0.298561	33.949	0.590853	No-change
EcolC_2520	flagellar P-ring protein	28.3905	23.0871	-0.298323	5.30343	0.288417	No-change
EcolC_0639	transcriptional activator TtdR	33.4114	27.17	-0.298323	6.24134	0.315309	No-change
EcolC_2039	Tat proofreading chaperone DmsD	166.142	135.126	-0.29811	31.0159	0.580177	No-change
EcolC_3322	intimin-like protein SinH	19.273	15.6896	-0.296768	3.58335	0.227191	No-change
EcolC_3396	transpeptidase	228.748	186.222	-0.296738	42.5262	0.612706	No-change
EcolC_3726	membrane protein	70.9873	57.793	-0.296667	13.1943	0.45049	No-change
EcolC_0143	alpha-amylase	529.843	431.421	-0.296469	98.4222	0.658252	No-change
EcolC_2931	succinate dehydrogenase iron-sulfur subunit	480.055	391.059	-0.295816	88.9968	0.654992	No-change
EcolC_1709	hypothetical protein	254.408	207.243	-0.295816	47.1643	0.621328	No-change
EcolC_2300	L-Ala-D/L-Glu epimerase	95.2413	77.5846	-0.295816	17.6566	0.50123	No-change
EcolC_3248	phosphate starvation-inducible protein PsiF	53.9509	43.949	-0.295816	10.0019	0.400024	No-change
EcolC_3363	rod-binding protein	7.21593	5.87818	-0.295816	1.33775	0.106819	No-change
EcolC_1530	hypothetical protein	6.80748	5.54545	-0.295816	1.26203	0.101564	No-change
EcolC_1554	galactitol-specific phosphotransferase enzyme IIB component	3.79786	3.09378	-0.295816	0.704079	0.0624075	No-change
EcolC_0158	transposase	18.9893	15.4689	-0.295816	3.5204	0.224946	No-change
EcolC_2907	2,3-bisphosphoglycerate-dependent phosphoglycerate mutase	358.784	292.445	-0.294949	66.3388	0.633449	No-change
EcolC_1086	outer membrane protein assembly factor BamD	788.179	642.478	-0.294877	145.701	0.658526	No-change
EcolC_0451	biotin carboxyl carrier protein of acetyl-CoA carboxylase	887.513	723.54	-0.294696	163.973	0.660556	No-change
EcolC_3600	dnaJ-like protein DjlA	157.053	128.045	-0.294598	29.0077	0.564975	No-change
EcolC_3228	S-adenosylmethionine--tRNA ribosyltransferase-isomerase	118.648	96.7347	-0.294588	21.9137	0.528385	No-change
EcolC_3896	lysine decarboxylase inducible	29.3273	23.9109	-0.294577	5.41642	0.28967	No-change
EcolC_2744	ribosomal protein S6--L-glutamate ligase	67.3646	54.9248	-0.294533	12.4398	0.435336	No-change
EcolC_2495	thiamine kinase	100.236	81.7601	-0.293929	18.4757	0.502747	No-change
EcolC_3769	magnesium-transporting ATPase	57.31	46.7508	-0.293797	10.5592	0.405553	No-change
EcolC_0169	pyruvate-inducible inner membrane protein transporter	29.7232	24.2493	-0.293645	5.47387	0.291271	No-change
EcolC_3558	8-oxo-dGTP diphosphatase	86.5911	70.6512	-0.293506	15.94	0.478397	No-change
EcolC_3863	entericidin B	229.732	187.442	-0.293506	42.2897	0.604156	No-change
EcolC_3663	Trp operon repressor	299.891	244.699	-0.293429	55.192	0.623251	No-change
EcolC_1247	RpoE-regulated lipoprotein	242.41	197.853	-0.293023	44.5574	0.60855	No-change
EcolC_3413	copper resistance protein D	29.3293	23.9393	-0.292956	5.3899	0.288846	No-change
EcolC_3217	transcription antitermination protein NusB	415.947	339.57	-0.292691	76.377	0.640279	No-change
EcolC_3458	2,5-diketo-D-gluconic acid reductase	25.8481	21.111	-0.292064	4.73711	0.269059	No-change
EcolC_2281	tRNA 2-thiocytidine biosynthesis protein TtcA	173.229	141.538	-0.291489	31.6907	0.575328	No-change
EcolC_3538	polyamine aminopropyltransferase	209.237	171.108	-0.290232	38.1291	0.594626	No-change
EcolC_0428	protein smf	48.8759	39.9716	-0.290147	8.90428	0.375914	No-change
EcolC_3341	sigma factor-binding protein Crl	197.092	161.211	-0.289915	35.8805	0.58887	No-change
EcolC_3423	metal RND transporter	361.801	295.955	-0.28982	65.8463	0.633174	No-change
EcolC_1916	50S ribosomal protein L20	5006.28	4095.58	-0.289669	910.694	0.66771	No-change
EcolC_0377	bacterioferritin	210.124	171.909	-0.289597	38.2152	0.594937	No-change
EcolC_1818	cyclic-di-GMP phosphodiesterase	30.3258	24.8141	-0.28939	5.51178	0.292381	No-change
EcolC_3125	iron export permease FetB	28.3086	23.1736	-0.288761	5.13506	0.281861	No-change
EcolC_1718	flagellar biosynthesis protein FliZ	20.0007	16.3726	-0.288761	3.62803	0.22792	No-change
EcolC_1110	ribonuclease 3	257.803	211.045	-0.288718	46.7578	0.612503	No-change
EcolC_1504	protein SanA	44.4982	36.4325	-0.288524	8.06577	0.357726	No-change
EcolC_1467	microcin C ABC transporter ATPase	179.99	147.37	-0.288468	32.6194	0.578756	No-change
EcolC_0831	molybdenum cofactor cytidylyltransferase	59.9929	49.1272	-0.288269	10.8657	0.411094	No-change
EcolC_4095	universal stress protein D	72.1593	59.0901	-0.288269	13.0692	0.443731	No-change
EcolC_1172	membrane protein	19.2984	15.8061	-0.287997	3.49227	0.222522	No-change
EcolC_2552	glucan biosynthesis protein C	24.8632	20.368	-0.287703	4.49513	0.260521	No-change
EcolC_2862	cyclic pyranopterin monophosphate synthase	335.826	275.162	-0.287432	60.6638	0.62872	No-change
EcolC_1681	hydrolase	143.385	117.5	-0.287235	25.8853	0.551314	No-change
EcolC_1448	cytochrome c-type protein NapC	99.4434	81.5195	-0.28673	17.9239	0.497874	No-change
EcolC_1865	L-asparaginase 1	95.1481	78.0289	-0.286166	17.1192	0.490578	No-change
EcolC_0967	tRNA pseudouridine synthase D	175.862	144.225	-0.286124	31.6372	0.575137	No-change
EcolC_0010	2-dehydro-3-deoxy-6-phosphogalactonate aldolase	12.6104	10.3439	-0.285832	2.26648	0.164127	No-change
EcolC_3190	hypothetical protein	225.207	184.878	-0.284675	40.3286	0.591247	No-change
EcolC_0715	8-amino-7-oxononanoate synthase	17.1632	14.0941	-0.284228	3.06911	0.203666	No-change
EcolC_3298	aldehyde reductase YahK	54.4287	44.7161	-0.283572	9.71258	0.387115	No-change
EcolC_0406	30S ribosomal protein S14	1673.81	1375.18	-0.283521	298.636	0.656031	No-change
EcolC_3782	sugar ABC transporter ATP-binding protein	41.7688	34.3187	-0.283432	7.45014	0.340471	No-change
EcolC_3176	capsular polysaccharide biosynthesis protein	10.1809	8.36622	-0.283216	1.81467	0.136589	No-change
EcolC_0769	endonuclease-1	76.1341	62.5802	-0.282838	13.554	0.445068	No-change
EcolC_2518	flagellar hook protein FlgK	21.8585	17.9671	-0.282838	3.89141	0.236255	No-change
EcolC_1096	methyltransferase	137.645	113.189	-0.282218	24.456	0.535921	No-change
EcolC_4149	coproporphyrinogen III oxidase	207.497	170.698	-0.281645	36.7991	0.582864	No-change
EcolC_3935	membrane protein	47.8875	39.4105	-0.281069	8.47701	0.363542	No-change
EcolC_2442	protein UmuD	37.6259	30.9654	-0.281069	6.66051	0.321567	No-change
EcolC_1256	sulfate ABC transporter permease	390.698	321.589	-0.280837	69.1094	0.626093	No-change
EcolC_1871	NADP-specific glutamate dehydrogenase	401.869	330.975	-0.280002	70.8937	0.627454	No-change
EcolC_1895	PTS N'-diacetylchitobiose transporter subunit IIC	32.4956	26.7632	-0.279991	5.73234	0.296382	No-change
EcolC_4240	transporter	116.577	96.0143	-0.279957	20.5623	0.512013	No-change
EcolC_3254	hypothetical protein	37.3647	30.8	-0.278743	6.56463	0.318689	No-change
EcolC_3606	diadenosine tetraphosphatase	196.961	162.382	-0.278521	34.5794	0.576726	No-change
EcolC_1179	uracil permease	41.4496	34.1754	-0.278399	7.27418	0.336267	No-change
EcolC_1257	sulfate/thiosulfate import ATP-binding protein CysA	739.928	610.102	-0.278336	129.827	0.64668	No-change
EcolC_0672	transcriptional regulator	25.9117	21.3752	-0.277669	4.53655	0.260174	No-change
EcolC_1126	serine hydroxymethyltransferase	1521.9	1255.62	-0.277482	266.288	0.655457	No-change
EcolC_3350	hypothetical protein	13.5884	11.2124	-0.27728	2.376	0.169262	No-change
EcolC_3826	isovaleryl CoA dehydrogenase	22.4998	18.5727	-0.276735	3.92719	0.237927	No-change
EcolC_1929	phosphoenolpyruvate synthase	1246.54	1029.33	-0.27623	217.215	0.654072	No-change
EcolC_3164	ammonia channel	33.8089	27.9179	-0.276211	5.89098	0.300884	No-change
EcolC_3400	hypothetical protein	58.0014	47.8997	-0.276072	10.1017	0.393265	No-change
EcolC_1966	multidrug resistance protein MdtK	70.8988	58.5572	-0.275916	12.3417	0.428803	No-change
EcolC_0546	nucleoside-diphosphate-sugar epimerase	30.6337	25.3011	-0.275916	5.33254	0.284918	No-change
EcolC_2698	MFS transporter inner membrane protein	36.9275	30.5036	-0.275715	6.42387	0.315094	No-change
EcolC_3982	zinc uptake regulation protein	460.645	380.629	-0.275269	80.0156	0.632637	No-change
EcolC_0930	mRNA interferase MazF	95.7498	79.1293	-0.275057	16.6205	0.479269	No-change
EcolC_1447	periplasmic nitrate reductase electron transfer subunit	40.8903	33.7995	-0.274754	7.09074	0.32792	No-change
EcolC_0735	transposase	26.6963	22.0701	-0.274547	4.62621	0.260664	No-change
EcolC_4185	threonine efflux protein	179.875	148.729	-0.274309	31.1461	0.555863	No-change
EcolC_0933	enolase	671.265	555.067	-0.27422	116.198	0.632995	No-change
EcolC_2146	LsrR family transcriptional regulator	66.4864	54.9924	-0.273827	11.494	0.410831	No-change
EcolC_1741	flagellar transcriptional regulator FlhC	785.527	649.874	-0.273501	135.653	0.636291	No-change
EcolC_0458	rod shape-determining protein MreD	134.579	111.343	-0.273448	23.2365	0.520826	No-change
EcolC_3648	sodium:alanine symporter	53.2496	44.0555	-0.273448	9.19409	0.372761	No-change
EcolC_0727	hypothetical protein	16.0354	13.2667	-0.273448	2.76868	0.187772	No-change
EcolC_3952	nitrite reductase subunit F	9.01991	7.46253	-0.273448	1.55738	0.120719	No-change
EcolC_3881	Insertion element protein	4.96224	4.10546	-0.273448	0.856782	0.0737401	No-change
EcolC_3810	50S ribosomal protein L9	745.165	616.719	-0.272947	128.446	0.635144	No-change
EcolC_2699	isochorismatase	57.3131	47.4614	-0.272112	9.85175	0.384297	No-change
EcolC_1197	glycine cleavage system transcriptional regulator	178.32	147.724	-0.271568	30.5965	0.553941	No-change
EcolC_4079	insertion element protein;	93.5692	77.5144	-0.271568	16.0547	0.466503	No-change
EcolC_1449	cytochrome C biogenesis protein CcmA	116.646	96.6618	-0.271117	19.984	0.499976	No-change
EcolC_1982	oxidoreductase	225.649	187.011	-0.270958	38.638	0.577609	No-change
EcolC_0658	zinc transporter ZupT	160.82	133.284	-0.270941	27.5358	0.542023	No-change
EcolC_3687	hypothetical protein	63.9386	53.0152	-0.270281	10.9234	0.401827	No-change
EcolC_3279	transcriptional regulator	17.9119	14.8518	-0.270281	3.0601	0.201481	No-change
EcolC_3749	hypothetical protein	38.024	31.5321	-0.270089	6.49191	0.313446	No-change
EcolC_1313	phosphohistidine phosphatase	869.475	721.165	-0.269814	148.309	0.637807	No-change
EcolC_0149	xylose isomerase	24.7076	20.4936	-0.269778	4.21395	0.245761	No-change
EcolC_1196	peroxiredoxin	245.433	203.583	-0.269712	41.8501	0.584165	No-change
EcolC_1153	protein IscX	87.2373	72.3805	-0.269344	14.8568	0.454072	No-change
EcolC_0889	prepilin peptidase-dependent protein A	24.8191	20.5923	-0.269344	4.22677	0.246549	No-change
EcolC_2323	4-aminobutyrate aminotransferase PuuE	23.0841	19.1528	-0.269344	3.9313	0.23561	No-change
EcolC_2101	tail protein	7.88786	6.54453	-0.269344	1.34333	0.106449	No-change
EcolC_3453	hydroxyacylglutathione hydrolase	91.3445	75.8098	-0.268933	15.5347	0.46144	No-change
EcolC_3632	Insertion element protein	82.1871	68.2138	-0.268849	13.9733	0.444065	No-change
EcolC_2664	aminopeptidase N	182.511	151.51	-0.26857	31.0009	0.555278	No-change
EcolC_3153	MexE family multidrug efflux RND transporter periplasmic adaptor subunit	151.208	125.539	-0.268401	25.6692	0.533747	No-change
EcolC_2213	hypothetical protein	190.574	158.259	-0.268071	32.3159	0.559983	No-change
EcolC_2224	protease	89.0108	73.9172	-0.268071	15.0936	0.456544	No-change
EcolC_3565	D-alanine--D-alanine ligase B	174.875	145.279	-0.267494	29.5955	0.549988	No-change
EcolC_1584	colanic acid biosynthesis glycosyltransferase WcaC	8.70888	7.23913	-0.26667	1.46974	0.114664	No-change
EcolC_4102	ATP-dependent 6-phosphofructokinase	247.275	205.553	-0.266604	41.7217	0.583986	No-change
EcolC_0096	2,3-bisphosphoglycerate-independent phosphoglycerate mutase	140.395	116.707	-0.266598	23.6878	0.523298	No-change
EcolC_3605	protein ApaG	265.157	220.432	-0.266514	44.7251	0.58973	No-change
EcolC_0648	membrane protein	23.4453	19.4967	-0.266069	3.94859	0.236351	No-change
EcolC_0434	hypothetical protein	148.999	123.918	-0.265915	25.0808	0.530344	No-change
EcolC_1468	microcin C ABC transporter permease	57.6008	47.9106	-0.265745	9.69024	0.381908	No-change
EcolC_1567	multidrug resistance protein MdtA	42.4094	35.2884	-0.26519	7.121	0.328517	No-change
EcolC_4164	fatty acid oxidation complex subunit alpha	19.4731	16.2052	-0.265023	3.26787	0.210222	No-change
EcolC_0926	signal transduction histidine kinase	88.9624	74.0369	-0.264952	14.9255	0.445617	No-change
EcolC_0329	tryptophan--tRNA ligase	179.213	149.148	-0.264937	30.0657	0.539873	No-change
EcolC_3608	glutathione-regulated potassium-efflux system protein KefC	28.0038	23.3092	-0.264725	4.69464	0.257452	No-change
EcolC_3785	gamma-glutamylcyclotransferase YtfP	700.705	583.306	-0.264553	117.399	0.619358	No-change
EcolC_3526	pantothenate synthetase	190.816	158.856	-0.264462	31.9599	0.546549	No-change
EcolC_3643	hypothetical protein	17.6389	14.6954	-0.263395	2.94349	0.192656	No-change
EcolC_1884	succinylornithine aminotransferase	9.75125	8.12402	-0.263395	1.62724	0.123836	No-change
EcolC_2062	hypothetical protein	5.62945	4.69003	-0.263395	0.939412	0.078696	No-change
EcolC_0045	hypothetical protein	5.22205	4.35062	-0.263395	0.871428	0.0740148	No-change
EcolC_1607	hypothetical protein	135.495	113.011	-0.261772	22.4836	0.505589	No-change
EcolC_3053	enterobactin exporter EntS	14.3626	11.9819	-0.261465	2.38074	0.16562	No-change
EcolC_2833	glutamine ABC transporter permease	110.863	92.5145	-0.261025	18.3484	0.477538	No-change
EcolC_2018	fumarate hydratase	458.192	382.376	-0.260959	75.8157	0.605923	No-change
EcolC_3062	4'-phosphopantetheinyl transferase	20.9606	17.4946	-0.260769	3.46598	0.214163	No-change
EcolC_0263	sn-glycerol-3-phosphate-binding periplasmic protein UgpB	20.0534	16.7374	-0.260769	3.31597	0.208299	No-change
EcolC_2305	LacI family transcriptional regulator	34.8878	29.1261	-0.260411	5.76171	0.287987	No-change
EcolC_1684	amino acid exporter for phenylalanine, threonine	35.257	29.4388	-0.260192	5.81822	0.289682	No-change
EcolC_1404	2-keto-3-deoxy-L-rhamnonate aldolase	37.4259	31.2552	-0.259939	6.17066	0.298925	No-change
EcolC_3662	non-canonical purine NTP phosphatase	152.198	127.107	-0.259904	25.0909	0.519071	No-change
EcolC_0957	CRISPR-associated endonuclease Cas1	20.9875	17.5289	-0.259797	3.45862	0.213626	No-change
EcolC_1781	phosphogluconate dehydratase	49.2212	41.118	-0.259509	8.10318	0.343575	No-change
EcolC_4167	3-octaprenyl-4-hydroxybenzoate carboxy-lyase	395.427	330.352	-0.259406	65.0747	0.598961	No-change
EcolC_2540	biofilm formation regulatory protein BssS	827.709	691.55	-0.25929	136.159	0.622403	No-change
EcolC_1246	membrane protein	93.8071	78.3757	-0.25929	15.4314	0.451158	No-change
EcolC_0524	phosphoglucosamine mutase	148.849	124.384	-0.259045	24.4647	0.51605	No-change
EcolC_2781	hypothetical protein;	105.046	87.7825	-0.259016	17.2635	0.468545	No-change
EcolC_2366	tryptophan synthase subunit beta	149.758	125.17	-0.258744	24.588	0.516766	No-change
EcolC_3970	hypothetical protein	138.861	116.082	-0.258503	22.7795	0.50732	No-change
EcolC_0034	adenine deaminase	52.0674	43.5374	-0.258124	8.52996	0.352962	No-change
EcolC_1231	hypothetical protein	26.2397	21.9477	-0.257681	4.292	0.244089	No-change
EcolC_3167	multidrug ABC transporter ATP-binding protein	41.0246	34.3142	-0.257681	6.71033	0.312754	No-change
EcolC_0974	class II aldolase	9.48573	7.93416	-0.257681	1.55157	0.118713	No-change
EcolC_1334	tRNA pseudouridine synthase A	93.9934	78.6287	-0.257503	15.3647	0.450418	No-change
EcolC_0814	flavodoxin-2	395.217	330.647	-0.257352	64.5697	0.598591	No-change
EcolC_1001	nitric oxide reductase FlRd-NAD+ reductase	19.2807	16.1339	-0.25706	3.14677	0.201457	No-change
EcolC_0943	flavoprotein	36.7082	30.7222	-0.256822	5.98602	0.294196	No-change
EcolC_4132	membrane protein	51.5778	43.1773	-0.256475	8.40043	0.350275	No-change
EcolC_2174	peptide ABC transporter ATP-binding protein	21.0173	17.5965	-0.256288	3.42078	0.212049	No-change
EcolC_2289	transporter	21.5485	18.0445	-0.256031	3.50404	0.215357	No-change
EcolC_3393	endopeptidase	21.4061	17.9298	-0.255659	3.47625	0.214545	No-change
EcolC_1851	aldo-keto reductase	92.9209	77.8601	-0.255119	15.0608	0.446919	No-change
EcolC_0695	hypothetical protein	72.1593	60.4656	-0.25507	11.6937	0.405398	No-change
EcolC_2425	Fis family transcriptional regulator	33.8247	28.3576	-0.254339	5.46705	0.275364	No-change
EcolC_3017	lipoyl synthase	1025.69	860.048	-0.254108	165.644	0.611739	No-change
EcolC_3475	acetyl-CoA carboxylase carboxyltransferase subunit alpha	348.394	292.302	-0.253262	56.0925	0.577956	No-change
EcolC_1897	transcriptional regulator	19.0707	16.0075	-0.252604	3.06313	0.194984	No-change
EcolC_4093	fructose 1,6-bisphosphatase	153.623	128.972	-0.252341	24.6515	0.506246	No-change
EcolC_2967	hypothetical protein	24.9277	20.9299	-0.252189	3.99788	0.229699	No-change
EcolC_1877	thiamine ABC transporter permease	91.6085	76.9215	-0.252095	14.687	0.434655	No-change
EcolC_0493	hypothetical protein	4009.8	3369.85	-0.250844	639.945	0.618354	No-change
EcolC_4157	hypothetical protein	230.108	193.49	-0.250052	36.6179	0.54797	No-change
EcolC_1284	aminopeptidase	4.58471	3.85654	-0.249522	0.728166	0.0639002	No-change
EcolC_3478	lipid-A-disaccharide synthase	256.797	216.019	-0.249467	40.7774	0.556855	No-change
EcolC_3797	iron-sulfur cluster repair protein YtfE	47.0178	39.5647	-0.248995	7.45315	0.323979	No-change
EcolC_2891	hydratase	28.1364	23.6803	-0.248748	4.45605	0.24557	No-change
EcolC_1340	amidophosphoribosyltransferase	579.271	487.621	-0.248476	91.6492	0.598997	No-change
EcolC_1185	hydrogenase	22.3683	18.8347	-0.248063	3.5336	0.213208	No-change
EcolC_2272	hypothetical protein	72.8213	61.3434	-0.247453	11.4779	0.394889	No-change
EcolC_1011	murein transglycosylase	43.8537	36.9416	-0.247453	6.91212	0.311906	No-change
EcolC_4024	membrane protein	256.302	215.926	-0.247306	40.3756	0.55615	No-change
EcolC_3657	sensor histidine kinase	46.6377	39.291	-0.247298	7.34671	0.321806	No-change
EcolC_3091	fimbrial chaperone SfmC	9.05896	7.634	-0.246906	1.42496	0.109613	No-change
EcolC_0985	hydrogenase isoenzymes nickel incorporation protein HypB	281.942	237.602	-0.246854	44.3403	0.563315	No-change
EcolC_0081	LPS core heptose(I) kinase RfaP	111.765	94.1945	-0.246761	17.571	0.461882	No-change
EcolC_1005	glucitol operon repressor	42.2328	35.5994	-0.246508	6.63333	0.305469	No-change
EcolC_0202	transcriptional regulator	19.0049	16.0259	-0.245967	2.97902	0.191533	No-change
EcolC_0875	racemase	50.9176	42.9412	-0.2458	7.97635	0.335133	No-change
EcolC_2351	hypothetical protein	225.498	190.253	-0.24519	35.2442	0.544578	No-change
EcolC_3130	transporter	37.1679	31.3685	-0.244742	5.79942	0.28106	No-change
EcolC_3016	LysR family transcriptional regulator	25.1877	21.2576	-0.244742	3.93011	0.225496	No-change
EcolC_0691	oxidoreductase	37.1804	31.3835	-0.244536	5.79688	0.28106	No-change
EcolC_2508	3-oxoacyl-ACP reductase	1643.46	1387.37	-0.244388	256.095	0.604239	No-change
EcolC_0250	membrane protein	32.8726	27.7581	-0.243977	5.1145	0.263148	No-change
EcolC_0086	beta1,3-glucosyltransferase	69.7393	58.9162	-0.243308	10.8231	0.379377	No-change
EcolC_3646	molybdenum cofactor biosynthesis protein MogA	136.219	115.089	-0.243175	21.1297	0.4786	No-change
EcolC_1829	ribonuclease D	98.1521	82.9581	-0.242636	15.194	0.43315	No-change
EcolC_4140	sugar kinase	25.5815	21.6254	-0.242377	3.95615	0.226427	No-change
EcolC_2913	tol-pal system protein YbgF	247.091	209.02	-0.241398	38.0704	0.5409	No-change
EcolC_0529	transcription termination/antitermination protein NusA	586.44	496.119	-0.241295	90.3203	0.587007	No-change
EcolC_0283	glycogen synthase	240.028	203.061	-0.241284	36.9662	0.538476	No-change
EcolC_3986	diacylglycerol kinase	104.426	88.4116	-0.240168	16.014	0.440626	No-change
EcolC_1742	motility protein A	23.1592	19.6105	-0.239963	3.54875	0.212025	No-change
EcolC_1070	protein GrpE	787.921	667.232	-0.239861	120.688	0.594686	No-change
EcolC_1330	arabinose efflux transporter	38.1912	32.3449	-0.239699	5.84624	0.282422	No-change
EcolC_1574	diguanylate cyclase	105.107	89.023	-0.239611	16.0842	0.441342	No-change
EcolC_0836	peptidase	20.1832	17.0962	-0.239478	3.08698	0.194543	No-change
EcolC_0163	glyoxylate/hydroxypyruvate reductase B	101.689	86.1379	-0.239445	15.5512	0.436697	No-change
EcolC_2162	hypothetical protein	15.2346	12.9119	-0.238651	2.32271	0.159637	No-change
EcolC_1875	thiosulfate sulfurtransferase	223.098	189.086	-0.238636	34.0121	0.531455	No-change
EcolC_1108	elongation factor 4	307.278	260.477	-0.238391	46.8015	0.55646	No-change
EcolC_2282	ATP-dependent RNA helicase DbpA	62.0759	52.6212	-0.238388	9.45465	0.358228	No-change
EcolC_1753	flagellar biosynthesis protein FlhA	21.7623	18.4488	-0.238304	3.3135	0.203021	No-change
EcolC_0576	glycerate 2-kinase	55.3473	46.9331	-0.237907	8.41421	0.339742	No-change
EcolC_3552	protein transport protein HofB	51.3861	43.5774	-0.2378	7.80875	0.327526	No-change
EcolC_4218	LPS biosynthesis protein	177.193	150.323	-0.237259	26.8704	0.507117	No-change
EcolC_2621	hydrogenase 1 maturation protease	15.4627	13.1209	-0.236922	2.34177	0.160545	No-change
EcolC_2378	hypothetical protein;	813.658	690.432	-0.236922	123.226	0.595056	No-change
EcolC_1133	hypothetical protein	19.3417	16.4124	-0.236922	2.92923	0.187951	No-change
EcolC_0486	hypothetical protein	18.9418	16.0731	-0.236922	2.86867	0.185419	No-change
EcolC_3613	protein FixB	12.4096	10.5302	-0.236922	1.87938	0.136363	No-change
EcolC_0342	fructoselysine transporter	11.649	9.88483	-0.236922	1.7642	0.129604	No-change
EcolC_2462	two-component-system connector protein YcgZ	10.9609	9.30091	-0.236922	1.65999	0.123597	No-change
EcolC_0988	formate hydrogenlyase subunit 2	6.36699	5.40274	-0.236922	0.964258	0.0794364	No-change
EcolC_0061	bifunctional (p)ppGpp synthetase II/ guanosine-3',5'-bis pyrophosphate 3'-pyrophosphohydrolase	325.076	275.931	-0.236467	49.1445	0.559422	No-change
EcolC_3465	proline--tRNA ligase	195.825	166.318	-0.235624	29.5074	0.516933	No-change
EcolC_1910	membrane protein	44.7787	38.0455	-0.235086	6.73317	0.304406	No-change
EcolC_0276	thermoresistant gluconokinase	69.5031	59.0522	-0.235086	10.4509	0.373442	No-change
EcolC_2824	transpeptidase	223.059	189.557	-0.234796	33.5023	0.51974	No-change
EcolC_2728	NAD(P)H-dependent oxidoreductase	253.176	215.183	-0.234575	37.9927	0.53032	No-change
EcolC_3580	acetolactate synthase isozyme 3 large subunit	72.9122	61.9764	-0.234441	10.9358	0.375722	No-change
EcolC_3893	Insertion element protein	35.6661	30.3172	-0.234415	5.34887	0.266456	No-change
EcolC_2243	aldehyde dehydrogenase	34.5763	29.3909	-0.234415	5.18543	0.262479	No-change
EcolC_3281	beta-galactosidase	12.3903	10.5377	-0.233647	1.85257	0.13438	No-change
EcolC_4247	low affinity potassium transport system protein kup	89.3014	75.954	-0.233558	13.3475	0.406735	No-change
EcolC_2445	hypothetical protein	71.8313	61.1197	-0.232975	10.7116	0.372212	No-change
EcolC_2302	transcriptional regulator	172.536	146.811	-0.232937	25.725	0.493396	No-change
EcolC_0113	PTS mannitol transporter subunit IIABC	1848.54	1572.97	-0.232903	275.579	0.592524	No-change
EcolC_2353	transcriptional regulator	365.015	310.639	-0.232716	54.3759	0.554072	No-change
EcolC_0119	hypothetical protein	17.2052	14.6431	-0.232622	2.56209	0.17048	No-change
EcolC_1205	succinyl-diaminopimelate desuccinylase	117.067	99.6632	-0.2322	17.4037	0.44551	No-change
EcolC_3576	transcriptional regulator MraZ	615.948	524.426	-0.23207	91.5222	0.575806	No-change
EcolC_1074	30S ribosomal protein S16	2636.86	2245.92	-0.23151	390.932	0.593719	No-change
EcolC_3710	Pyoverdin chromophore biosynthetic protein pvcC	12.7421	10.8594	-0.230663	1.88274	0.135992	No-change
EcolC_0963	hypothetical protein	274.606	234.039	-0.230618	40.5676	0.535336	No-change
EcolC_3592	membrane protein	107.814	91.9185	-0.230122	15.8959	0.432696	No-change
EcolC_0661	membrane protein	1513.73	1291.1	-0.229511	222.634	0.591294	No-change
EcolC_0819	lysine--tRNA ligase	327.854	279.678	-0.229287	48.176	0.547289	No-change
EcolC_3111	allantoinase	23.5233	20.0687	-0.229145	3.45462	0.206508	No-change
EcolC_2775	phage capsid protein	7.56344	6.45267	-0.229145	1.11076	0.089336	No-change
EcolC_1853	glyceraldehyde-3-phosphate dehydrogenase	4224.36	3604.81	-0.22881	619.551	0.594411	No-change
EcolC_2519	peptidoglycan hydrolase FlgJ	24.1297	20.5923	-0.228702	3.53735	0.209912	No-change
EcolC_1888	succinylglutamate desuccinylase	13.851	11.8291	-0.227645	2.02186	0.143731	No-change
EcolC_0717	short-chain dehydrogenase	7.33422	6.26363	-0.227645	1.07059	0.0866492	No-change
EcolC_3018	preprotein translocase subunit TatE	1310.54	1119.45	-0.227375	191.093	0.58985	No-change
EcolC_2441	protein UmuC	25.4178	21.7131	-0.227272	3.70468	0.215465	No-change
EcolC_0281	glycogen debranching protein	177.986	152.203	-0.225765	25.7828	0.493635	No-change
EcolC_2153	fimbrial-like adhesin protein	20.384	17.4353	-0.225427	2.9487	0.187569	No-change
EcolC_2133	succinate dehydrogenase	34.1315	29.2004	-0.225113	4.93104	0.25523	No-change
EcolC_4266	phosphate-binding protein	49.4925	42.35	-0.224849	7.14255	0.303881	No-change
EcolC_1013	protein RecA	541.398	463.28	-0.224806	78.1183	0.556652	No-change
EcolC_0177	hypothetical protein;	641.416	549.038	-0.224354	92.3777	0.562037	No-change
EcolC_2553	cardiolipin synthase C	44.6268	38.202	-0.224263	6.42482	0.288166	No-change
EcolC_1107	protein RseC	400.033	342.587	-0.223646	57.4455	0.543408	No-change
EcolC_1563	signal transduction histidine kinase	16.498	14.1302	-0.223502	2.36772	0.159243	No-change
EcolC_1493	colicin I receptor	32.1674	27.554	-0.223339	4.61343	0.242286	No-change
EcolC_3329	fimbria adhesin EcpD	33.1827	28.4255	-0.223247	4.75724	0.246561	No-change
EcolC_2392	regulator of RpoS	109.093	93.4769	-0.222875	15.6159	0.421328	No-change
EcolC_1124	nitrogen regulatory protein P-II 1	254.154	217.831	-0.222495	36.3232	0.514151	No-change
EcolC_0913	L-1,2-propanediol oxidoreductase	510.94	437.993	-0.222247	72.9472	0.554168	No-change
EcolC_4152	DNA polymerase I	96.782	82.9683	-0.222177	13.8136	0.403881	No-change
EcolC_2244	hypothetical protein	51.3493	44.0313	-0.221815	7.31801	0.307595	No-change
EcolC_1209	protein AegA	32.581	27.9436	-0.221513	4.6374	0.243026	No-change
EcolC_3666	transcriptional regulator	102.533	87.9581	-0.221198	14.5748	0.41156	No-change
EcolC_2448	hypothetical protein	52.2128	44.8032	-0.220803	7.40963	0.309374	No-change
EcolC_2562	curli production assembly/transport component CsgG	36.3392	31.1882	-0.220528	5.15103	0.25732	No-change
EcolC_1577	protein AsmA	296.577	254.555	-0.220432	42.0224	0.524755	No-change
EcolC_0162	DUF3053 domain-containing protein	240.835	206.79	-0.219879	34.0451	0.508861	No-change
EcolC_2316	sucrose phosphorylase	10.695	9.18465	-0.219644	1.51038	0.113649	No-change
EcolC_1572	chaperone	36.7996	31.6066	-0.219465	5.19302	0.258311	No-change
EcolC_0708	hypothetical protein	9.91029	8.51453	-0.219	1.39576	0.10738	No-change
EcolC_4169	DNase TatD	100.912	86.7087	-0.218854	14.2037	0.407905	No-change
EcolC_3532	ABC transporter ATPase	47.8727	41.1377	-0.21874	6.73493	0.295582	No-change
EcolC_1121	sensor histidine kinase	108.845	93.5445	-0.218554	15.3008	0.418498	No-change
EcolC_2958	potassium-transporting ATPase A chain	9.95746	8.55917	-0.218307	1.39829	0.10738	No-change
EcolC_3761	hypothetical protein	95.0973	81.7495	-0.218195	13.3478	0.398495	No-change
EcolC_0153	O-acetyltransferase	26.5164	22.7956	-0.218125	3.72072	0.213016	No-change
EcolC_0837	diaminopropionate ammonia-lyase	30.202	25.9656	-0.218041	4.23637	0.230284	No-change
EcolC_1267	DNA ligase	93.85	80.6937	-0.2179	13.1563	0.396406	No-change
EcolC_3170	insertion element protein;	17.9881	15.4744	-0.217159	2.5137	0.166217	No-change
EcolC_1128	hypothetical protein	13.1918	11.3507	-0.216865	1.84114	0.13272	No-change
EcolC_4094	ferredoxin--NADP reductase	136.494	117.446	-0.216847	19.0485	0.4476	No-change
EcolC_1488	carbohydrate kinase	82.0986	70.6434	-0.216803	11.4552	0.375591	No-change
EcolC_2968	phosphoglucomutase	586.64	504.803	-0.216755	81.8372	0.558276	No-change
EcolC_3145	nucleoid-associated protein	372.604	320.628	-0.216744	51.9764	0.537999	No-change
EcolC_3247	diguanylate cyclase	30.0664	25.875	-0.216589	4.19132	0.228768	No-change
EcolC_2675	protein SmtA	158.365	136.297	-0.216494	22.0674	0.465047	No-change
EcolC_0979	DNA mismatch repair protein MutS	104.268	89.7386	-0.216491	14.5291	0.411249	No-change
EcolC_2251	hypothetical protein	33.9683	29.238	-0.216346	4.73034	0.245797	No-change
EcolC_3553	protein transport protein HofC	19.7943	17.0408	-0.216089	2.75346	0.176427	No-change
EcolC_4106	sensor protein CpxA	325.504	280.272	-0.215849	45.2322	0.530129	No-change
EcolC_2633	methylglyoxal synthase	367.871	316.961	-0.214896	50.9103	0.522749	No-change
EcolC_0547	permease	75.6945	65.219	-0.214896	10.4755	0.353857	No-change
EcolC_2326	transcriptional regulator	55.4773	47.7997	-0.214896	7.6776	0.308813	No-change
EcolC_3049	enterobactin synthase component B	9.8399	8.47814	-0.214896	1.36176	0.104168	No-change
EcolC_2490	TetR family transcriptional regulator	64.6356	55.7173	-0.214202	8.91824	0.331132	No-change
EcolC_1461	nucleoid-associated protein	159.996	137.988	-0.213488	22.0076	0.453284	No-change
EcolC_3129	transcriptional regulator	236.109	203.683	-0.213129	32.4262	0.491187	No-change
EcolC_3151	mechanosensitive channel MscK	103.443	89.2738	-0.212531	14.1695	0.398245	No-change
EcolC_1729	tyrosine transporter TyrP	78.5893	67.8391	-0.212216	10.7502	0.357953	No-change
EcolC_1158	penicillin-binding protein 1C	48.5741	41.9325	-0.212119	6.64162	0.287987	No-change
EcolC_0115	membrane protein	17.5162	15.122	-0.212048	2.39428	0.158371	No-change
EcolC_1094	DTW domain-containing protein YfiP	120.162	103.751	-0.211857	16.4111	0.417877	No-change
EcolC_1986	membrane protein	75.0077	64.776	-0.211579	10.2317	0.350346	No-change
EcolC_0509	phospholipid ABC transporter-binding protein	140.637	121.462	-0.211467	19.1746	0.43764	No-change
EcolC_2010	maltose regulon regulatory protein MalI	58.2744	50.3415	-0.211113	7.93287	0.313542	No-change
EcolC_0470	malate dehydrogenase	1213.11	1048.4	-0.210516	164.706	0.558419	No-change
EcolC_3332	hypothetical protein	90.8151	78.4952	-0.210328	12.3199	0.377968	No-change
EcolC_0142	valine--pyruvate aminotransferase	188.684	163.126	-0.209985	25.558	0.468904	No-change
EcolC_2721	aquaporin Z	45.4106	39.2723	-0.209516	6.13827	0.276487	No-change
EcolC_1200	phosphoribosylaminoimidazole-succinocarboxamide synthase	757.369	655.429	-0.208557	101.94	0.54951	No-change
EcolC_3272	3-(3-hydroxy-phenyl)propionate transporter	21.4334	18.5512	-0.208353	2.88227	0.179592	No-change
EcolC_1857	transporter	9.41208	8.14639	-0.208353	1.26569	0.0988655	No-change
EcolC_2767	virion morphogenesis protein	9.31087	8.05879	-0.208353	1.25208	0.0976475	No-change
EcolC_2335	peptide transport system ATP-binding protein SapF	60.8928	52.7178	-0.207979	8.17492	0.317781	No-change
EcolC_3093	bifunctional protein FolD	375.778	325.435	-0.207508	50.3421	0.522307	No-change
EcolC_3573	peptidoglycan synthase FtsI	208.27	180.387	-0.207355	27.8824	0.477323	No-change
EcolC_3768	2-iminobutanoate/2-iminopropanoate deaminase	3626.42	3143.57	-0.206143	482.851	0.564366	No-change
EcolC_0563	N-acetylglucosamine-6-phosphate deacetylase	42.3793	36.7386	-0.206061	5.64065	0.264867	No-change
EcolC_2522	flagellar basal body rod protein FlgG	20.459	17.7359	-0.206061	2.72307	0.172809	No-change
EcolC_1921	glutathione peroxidase	68.6297	59.5006	-0.205931	9.12917	0.334392	No-change
EcolC_1022	multidrug export protein EmrA	52.2278	45.289	-0.205657	6.93879	0.294292	No-change
EcolC_2688	3-phosphoshikimate 1-carboxyvinyltransferase	108.07	93.7349	-0.205311	14.3354	0.400131	No-change
EcolC_0643	multifunctional CCA protein	314.321	272.737	-0.204725	41.5835	0.496322	No-change
EcolC_1550	fructose-bisphosphate aldolase	396.568	344.15	-0.204531	52.418	0.509888	No-change
EcolC_1973	superoxide dismutase [Fe]	1886.93	1637.71	-0.204361	249.219	0.546537	No-change
EcolC_1558	lipid kinase	29.3448	25.4721	-0.204186	3.87267	0.210891	No-change
EcolC_3692	hypothetical protein	27.859	24.1824	-0.204186	3.67659	0.205219	No-change
EcolC_1969	Bcr/CflA family drug resistance efflux transporter	21.7907	18.9149	-0.204186	2.87575	0.176988	No-change
EcolC_0315	intracellular growth attenuator protein IgaA	213.944	185.757	-0.203818	28.1871	0.465644	No-change
EcolC_2057	Qin prophage; uncharacterized protein	47.1811	40.9777	-0.20337	6.20339	0.272403	No-change
EcolC_0555	fimbrial protein	10.5751	9.18465	-0.20337	1.39041	0.10523	No-change
EcolC_1994	glutathione S-transferase	192.187	166.961	-0.203	25.226	0.455278	No-change
EcolC_3482	chaperone protein Skp	883.283	767.429	-0.202843	115.854	0.537043	No-change
EcolC_3150	hypothetical protein	245.876	213.628	-0.202829	32.2479	0.477669	No-change
EcolC_3721	hypothetical protein	31.014	26.9487	-0.202707	4.06535	0.217459	No-change
EcolC_0664	dehydrogenase	175.025	152.166	-0.201916	22.859	0.445343	No-change
EcolC_2354	DNA topoisomerase 1	246.058	213.983	-0.201501	32.0748	0.477227	No-change
EcolC_0418	DNA-directed RNA polymerase subunit alpha	2421.93	2106.35	-0.201413	315.581	0.547588	No-change
EcolC_1294	hypothetical protein	16.4154	14.2776	-0.201298	2.13782	0.144805	No-change
EcolC_0256	amino acid ABC transporter substrate-binding protein	29.6088	25.757	-0.201065	3.85187	0.210353	No-change
EcolC_2603	electron transporter YccM	22.1718	19.2929	-0.200659	2.87894	0.176988	No-change
EcolC_0290	rhomboid protease GlpG	89.613	77.9866	-0.20048	11.6263	0.361285	No-change
EcolC_0040	membrane protein	56.6966	49.3824	-0.199264	7.31416	0.295617	No-change
EcolC_3741	D-mannonate oxidoreductase	111.792	97.413	-0.198634	14.3792	0.391163	No-change
EcolC_0097	hypothetical protein	459.013	400.043	-0.198382	58.9706	0.515644	No-change
EcolC_0079	LPS core heptosyltransferase RfaQ	124.85	108.815	-0.198319	16.0351	0.404992	No-change
EcolC_1203	hydrolase	90.4314	78.8382	-0.197928	11.5932	0.360903	No-change
EcolC_2444	hypothetical protein	80.8765	70.5184	-0.197721	10.3581	0.344746	No-change
EcolC_3670	lipoate-protein ligase A	48.9576	42.6991	-0.197326	6.25847	0.273454	No-change
EcolC_1793	hypothetical protein	505.115	440.863	-0.19628	64.2516	0.519405	No-change
EcolC_0059	ATP-dependent DNA helicase RecG	126.643	110.533	-0.19628	16.1092	0.405529	No-change
EcolC_0593	hypothetical protein	74.5251	65.0454	-0.19628	9.47975	0.332816	No-change
EcolC_2655	fimbrial protein	23.2237	20.2696	-0.19628	2.9541	0.179854	No-change
EcolC_3644	hypothetical protein	16.9787	14.8189	-0.19628	2.15972	0.145808	No-change
EcolC_2250	membrane protein	15.0034	13.0949	-0.19628	1.90846	0.13395	No-change
EcolC_3933	protein PhnO	13.9342	12.1617	-0.19628	1.77246	0.126558	No-change
EcolC_0558	PTS N-acetylgalactosamine transporter subunit IID	11.4799	10.0196	-0.19628	1.46026	0.109315	No-change
EcolC_0442	acrEF/envCD operon repressor	9.14235	7.97943	-0.19628	1.16293	0.0915811	No-change
EcolC_3446	hypothetical protein	8.0177	6.99783	-0.19628	1.01987	0.082577	No-change
EcolC_0716	hypothetical protein	6.08572	5.31161	-0.19628	0.774116	0.0660258	No-change
EcolC_2880	hypothetical protein;	5.37356	4.69003	-0.19628	0.683528	0.0598997	No-change
EcolC_0580	transcriptional regulator	109.968	96.0134	-0.195776	13.9546	0.386888	No-change
EcolC_0075	50S ribosomal protein L33	461.304	402.813	-0.195609	58.4914	0.515309	No-change
EcolC_0569	DeoR family transcriptional regulator	174.519	152.397	-0.195544	22.1214	0.442059	No-change
EcolC_2391	UTP--glucose-1-phosphate uridylyltransferase	114.074	99.6671	-0.194775	14.4065	0.380857	No-change
EcolC_4170	preprotein translocase subunit TatC	322.349	281.71	-0.194411	40.6386	0.47958	No-change
EcolC_1125	flavohemoprotein	69.2511	60.5215	-0.194388	8.72956	0.313685	No-change
EcolC_0295	transcriptional regulator	2924.77	2556.39	-0.194217	368.383	0.530822	No-change
EcolC_3860	BlaEC family class C beta-lactamase	56.6966	49.568	-0.193854	7.12861	0.285431	No-change
EcolC_2136	hypothetical protein	109.837	96.0319	-0.193783	13.8054	0.375305	No-change
EcolC_4122	protein FdhD	91.8863	80.3492	-0.193566	11.5371	0.351146	No-change
EcolC_3740	Uxu operon transcriptional regulator	89.2202	78.0339	-0.193268	11.1862	0.346955	No-change
EcolC_0502	3-deoxy-D-manno-octulosonate 8-phosphate phosphatase KdsC	203.115	177.667	-0.19312	25.4479	0.442548	No-change
EcolC_2192	hypothetical protein	63.6842	55.7243	-0.192628	7.95986	0.300502	No-change
EcolC_2661	alkanesulfonate monooxygenase	12.0895	10.5792	-0.192528	1.51033	0.1107	No-change
EcolC_3875	divalent-cation tolerance protein CutA	159.006	139.152	-0.192423	19.8543	0.418092	No-change
EcolC_2647	ABC transporter ATP-binding protein	100.978	88.3806	-0.192234	12.597	0.362885	No-change
EcolC_0457	rod shape-determining protein MreC	199.811	174.908	-0.192039	24.9029	0.440375	No-change
EcolC_1088	hypothetical protein	78.074	68.3579	-0.191734	9.71607	0.328194	No-change
EcolC_3777	ribosome-associated UPF0307 family protein	196.085	171.713	-0.191479	24.3719	0.438261	No-change
EcolC_0773	biosynthetic arginine decarboxylase	271.008	237.379	-0.19114	33.6286	0.466468	No-change
EcolC_3659	protein CreA	58.9148	51.6201	-0.190699	7.29478	0.288643	No-change
EcolC_0968	5'/3'-nucleotidase SurE	193.466	169.518	-0.190642	23.9481	0.436769	No-change
EcolC_2667	phosphoporin protein E	16863.8	14781.5	-0.19014	2082.33	0.53241	No-change
EcolC_1356	acetate kinase	1202.59	1054.15	-0.190069	148.444	0.524098	No-change
EcolC_0388	type II secretion system protein D	24.5672	21.5384	-0.189825	3.02884	0.179627	No-change
EcolC_3445	antitoxin	21.6478	18.9816	-0.189617	2.66617	0.165632	No-change
EcolC_2543	cytochrome B561	13.7446	12.0518	-0.189617	1.69281	0.120588	No-change
EcolC_1859	hypothetical protein	9.31087	8.16413	-0.189617	1.14674	0.0901361	No-change
EcolC_2267	1,2-phenylacetyl-CoA epoxidase subunit A	8.37979	7.34772	-0.189617	1.03207	0.082374	No-change
EcolC_3015	octanoyltransferase	143.307	125.667	-0.189507	17.6403	0.405171	No-change
EcolC_3243	hypothetical protein	1099.3	964.388	-0.188901	134.913	0.522642	No-change
EcolC_0318	DNA utilization protein HofM	36.0796	31.6517	-0.188901	4.42791	0.22343	No-change
EcolC_3136	protein UshA	84.2076	73.8773	-0.188821	10.3304	0.335789	No-change
EcolC_4101	sulfate-binding protein	624.506	548.63	-0.186882	75.8759	0.509028	No-change
EcolC_1224	ethanolamine utilization protein EutG	9.29324	8.16413	-0.186882	1.12911	0.0888942	No-change
EcolC_0680	cell division protein FtsP	131.143	115.286	-0.185924	15.8571	0.392429	No-change
EcolC_1387	o-succinylbenzoate synthase	98.6851	86.7535	-0.185911	11.9316	0.355433	No-change
EcolC_1090	alpha-ketoglutarate permease	37.8295	33.2599	-0.185727	4.56956	0.227717	No-change
EcolC_4137	molecular chaperone GroES	14.1321	12.4279	-0.185392	1.70419	0.121161	No-change
EcolC_2061	hypothetical protein	10.4099	9.15454	-0.185392	1.25532	0.0968832	No-change
EcolC_0133	3-keto-L-gulonate-6-phosphate decarboxylase sgbH	7.18328	6.31705	-0.185392	0.866231	0.072343	No-change
EcolC_2158	AraC family transcriptional regulator	6.25002	5.49633	-0.185392	0.753689	0.0643181	No-change
EcolC_3770	trehalose repressor	68.734	60.4559	-0.18514	8.27806	0.306031	No-change
EcolC_2048	membrane protein	146.305	128.754	-0.184362	17.5509	0.393575	No-change
EcolC_0055	alpha-xylosidase	22.8707	20.1516	-0.182605	2.71909	0.165333	No-change
EcolC_0572	galactarate dehydrogenase	80.8349	71.2336	-0.18242	9.60128	0.319238	No-change
EcolC_3840	GTPase HflX	418.591	368.935	-0.182177	49.6566	0.476403	No-change
EcolC_1925	hypothetical protein	44.8924	39.5765	-0.181829	5.31596	0.242035	No-change
EcolC_2128	MarR family transcriptional regulator	40.8073	35.9785	-0.181693	4.82882	0.230607	No-change
EcolC_1352	phosphodiesterase	143.534	126.588	-0.181249	16.9457	0.389766	No-change
EcolC_2013	beta-glucuronidase	16.9646	14.9631	-0.181121	2.00152	0.134894	No-change
EcolC_3450	DNA polymerase III subunit epsilon	231.669	204.368	-0.180899	27.3015	0.435765	No-change
EcolC_1311	3-ketoacyl-CoA thiolase	52.0141	45.9022	-0.180339	6.11188	0.259147	No-change
EcolC_4029	NADH pyrophosphatase	50.6234	44.7129	-0.179113	5.91049	0.254944	No-change
EcolC_3303	NAD(P)-binding succinyl-CoA synthase	9.50936	8.40146	-0.178708	1.1079	0.0872104	No-change
EcolC_1095	thioredoxin	117.001	103.393	-0.178385	13.6082	0.36396	No-change
EcolC_2579	ferrous iron permease EfeU	13.8066	12.202	-0.178246	1.60466	0.114879	No-change
EcolC_0954	CRISPR-associated protein CasC	18.0398	15.947	-0.177902	2.09284	0.138894	No-change
EcolC_3850	phosphatidylserine decarboxylase proenzyme	244.403	216.109	-0.177501	28.2938	0.438751	No-change
EcolC_2513	hypothetical protein	2147.78	1899.43	-0.177278	248.347	0.512909	No-change
EcolC_3737	transcriptional regulator	65.0383	57.5249	-0.177102	7.51337	0.286124	No-change
EcolC_2992	glutamate/aspartate transporter permease GltK	51.3133	45.3926	-0.176875	5.92067	0.255123	No-change
EcolC_1532	MolR family transcriptional regulator	16.0861	14.2308	-0.176801	1.85533	0.128194	No-change
EcolC_3392	hypothetical protein	36.5143	32.3123	-0.176381	4.20206	0.2131	No-change
EcolC_2901	transcriptional regulator ModE	111.12	98.3421	-0.176234	12.7777	0.355756	No-change
EcolC_2215	gamma-aminobutyraldehyde dehydrogenase	59.2466	52.4395	-0.176077	6.80703	0.27374	No-change
EcolC_0476	30S ribosomal protein S9	2393.37	2119.06	-0.175621	274.314	0.513458	No-change
EcolC_0516	transporter	113.393	100.404	-0.175522	12.9895	0.357667	No-change
EcolC_1783	phosphoribosylglycinamide formyltransferase	131.099	116.105	-0.175219	14.9933	0.37546	No-change
EcolC_3724	hypothetical protein	38.714	34.2894	-0.175095	4.42466	0.219155	No-change
EcolC_0272	acetyltransferase	44.2695	39.2179	-0.174801	5.05159	0.231705	No-change
EcolC_1020	S-ribosylhomocysteine lyase	213.541	189.247	-0.174247	24.2946	0.41261	No-change
EcolC_0830	selenate reductase	28.5703	25.3223	-0.174112	3.24807	0.181228	No-change
EcolC_4208	UDP-N-acetyl-D-mannosaminuronic acid transferase	42.945	38.0773	-0.17356	4.86773	0.227335	No-change
EcolC_3484	zinc metallopeptidase RseP	341.757	303.032	-0.173497	38.7242	0.447361	No-change
EcolC_3397	glutamine amidotransferase	161.513	143.223	-0.173383	18.2896	0.386661	No-change
EcolC_2653	fimbrial-like adhesin protein	13.0055	11.5342	-0.173197	1.47124	0.107249	No-change
EcolC_3781	sugar ABC transporter permease	21.3727	18.9619	-0.172668	2.41083	0.150979	No-change
EcolC_0258	leucine-specific-binding protein	119.745	106.244	-0.172588	13.5013	0.353308	No-change
EcolC_3598	RNA polymerase-associated protein RapA	48.6275	43.1461	-0.172542	5.48139	0.240936	No-change
EcolC_2726	low specificity L-threonine aldolase	72.5914	64.4576	-0.171448	8.13381	0.289718	No-change
EcolC_1520	transcriptional regulator	81.0313	71.9715	-0.171053	9.05978	0.304168	No-change
EcolC_2795	recombinase	28.9871	25.7484	-0.170925	3.23863	0.180881	No-change
EcolC_1396	UDP-4-amino-4-deoxy-L-arabinose--oxoglutarate aminotransferase	26.7749	23.7834	-0.170925	2.99147	0.172904	No-change
EcolC_2483	lipoprotein-releasing system protein LolE	149.211	132.544	-0.170884	16.6671	0.377108	No-change
EcolC_1697	flagellar motor switch protein FliM	13.5703	12.0634	-0.169808	1.50683	0.109195	No-change
EcolC_0326	DNA adenine methylase	124.404	110.611	-0.169535	13.7928	0.355923	No-change
EcolC_1882	membrane protein	84.0336	74.7173	-0.169523	9.31625	0.307464	No-change
EcolC_2690	UPF0702 family inner membrane protein	44.3576	39.4423	-0.169439	4.91534	0.228409	No-change
EcolC_3907	sugar:sodium symporter	66.0699	58.7508	-0.169385	7.31912	0.276558	No-change
EcolC_0492	monofunctional biosynthetic peptidoglycan transglycosylase	443.052	393.995	-0.169298	49.0569	0.46027	No-change
EcolC_4219	undecaprenyl-phosphate alpha-N-acetylglucosaminyl 1-phosphate transferase	240.792	214.242	-0.168548	26.5504	0.420444	No-change
EcolC_1210	GDP-mannose pyrophosphatase NudK	71.7834	63.9099	-0.167612	7.87358	0.285574	No-change
EcolC_3083	bacteriophage N4 adsorption protein B	20.0227	17.8276	-0.167529	2.19517	0.142465	No-change
EcolC_3119	tRNA 2-selenouridine synthase	70.9731	63.2105	-0.167107	7.76256	0.284082	No-change
EcolC_1417	ribonucleoside-diphosphate reductase 1 subunit alpha	112.027	99.8017	-0.166707	12.2251	0.341354	No-change
EcolC_1761	tRNA (mo5U34)-methyltransferase	89.0855	79.3735	-0.166533	9.71199	0.312837	No-change
EcolC_2258	beta-ketoadipyl-CoA thiolase	24.4121	21.7507	-0.166533	2.66138	0.160939	No-change
EcolC_3203	cytochrome bo(3) ubiquinol oxidase subunit 3	16.8958	15.0539	-0.166533	1.84196	0.126093	No-change
EcolC_2185	lipoprotein	5.95128	5.30248	-0.166533	0.648801	0.0572247	No-change
EcolC_3383	flagellar hook-basal body protein FliE	5.06381	4.51176	-0.166533	0.55205	0.0498686	No-change
EcolC_2438	fatty acid metabolism regulator protein	431.152	384.225	-0.166246	46.9271	0.458204	No-change
EcolC_0175	dipeptide transport ATP-binding protein DppF	105.546	94.0947	-0.165692	11.4517	0.332959	No-change
EcolC_0669	modulator of drug activity B	59.8848	53.4035	-0.165253	6.48122	0.261237	No-change
EcolC_1728	hypothetical protein	228.179	203.552	-0.164773	24.6276	0.400418	No-change
EcolC_0681	Radical SAM superfamily protein	102.291	91.2508	-0.164766	11.0399	0.31974	No-change
EcolC_3943	hypothetical protein	12.3172	10.9883	-0.16471	1.32893	0.0994626	No-change
EcolC_2358	cob(I)alamin adenolsyltransferase/cobinamide ATP-dependent adenolsyltransferase	62.2694	55.5741	-0.16411	6.69529	0.259864	No-change
EcolC_0475	50S ribosomal protein L13	3675.08	3282.32	-0.163056	392.752	0.47952	No-change
EcolC_1266	FtsZ stabilizer	957.152	854.926	-0.162948	102.226	0.466957	No-change
EcolC_3641	molecular chaperone DnaJ	184.131	164.495	-0.162682	19.6352	0.381228	No-change
EcolC_0718	acyl-CoA synthetase	13.3256	11.9048	-0.16265	1.42074	0.104192	No-change
EcolC_2019	fumarate hydratase	44.0973	39.4076	-0.162216	4.68968	0.218402	No-change
EcolC_2034	transporter	159.683	142.736	-0.161862	16.947	0.367327	No-change
EcolC_3191	peptidyl-prolyl cis-trans isomerase	456.662	408.246	-0.161687	48.4158	0.443432	No-change
EcolC_2984	tRNA-2-methylthio-N(6)-dimethylallyladenosine synthase	142.496	127.464	-0.160832	15.0319	0.354765	No-change
EcolC_3974	aromatic amino acid aminotransferase	152.477	136.431	-0.160419	16.046	0.3615	No-change
EcolC_3917	YjcZ family protein; yhjH motility defect suppressor	32.5086	29.09	-0.160301	3.41866	0.183294	No-change
EcolC_3126	iron export ATP-binding protein FetA	31.6096	28.2855	-0.160301	3.32412	0.180559	No-change
EcolC_1053	DNA primase	3.06074	2.73887	-0.160301	0.321873	0.0318605	No-change
EcolC_3499	deoxyguanosinetriphosphate triphosphohydrolase	41.2135	36.8838	-0.160129	4.32968	0.209112	No-change
EcolC_0887	diacylglyceryl transferase	139.376	124.811	-0.159243	14.5655	0.351672	No-change
EcolC_0749	ornithine decarboxylase	28.5799	25.5932	-0.159243	2.98675	0.170253	No-change
EcolC_2707	leucine-responsive regulatory protein	1005.86	901.32	-0.158312	104.536	0.467399	No-change
EcolC_2187	nitrite extrusion protein 2	18.2346	16.3459	-0.157752	1.88873	0.127132	No-change
EcolC_3626	4-hydroxy-3-methylbut-2-enyl diphosphate reductase	97.1988	87.1528	-0.157391	10.046	0.308717	No-change
EcolC_2935	citrate synthase	515.568	462.494	-0.156726	53.0735	0.447253	No-change
EcolC_3779	fructose 1,6-bisphosphatase	571.64	512.796	-0.156722	58.8442	0.451481	No-change
EcolC_0026	transcriptional regulator	131.712	118.183	-0.156366	13.5292	0.343504	No-change
EcolC_1306	membrane protein	35.2676	31.659	-0.155726	3.60856	0.188942	No-change
EcolC_4053	transcriptional regulator	730.497	655.98	-0.155229	74.518	0.459518	No-change
EcolC_3910	arginine decarboxylase	77.7833	69.8859	-0.15446	7.89746	0.271841	No-change
EcolC_1751	protein phosphatase CheZ	17.1169	15.379	-0.15446	1.7379	0.118605	No-change
EcolC_0709	ATP-binding protein	9.69729	8.71271	-0.15446	0.984581	0.0785885	No-change
EcolC_2047	hypothetical protein	743.114	667.74	-0.154296	75.3736	0.441581	No-change
EcolC_4220	transcription termination factor Rho	1114.52	1001.91	-0.15366	112.603	0.450227	No-change
EcolC_1024	L-valine exporter, norvaline resistance protein	407.184	366.074	-0.153547	41.1105	0.418486	No-change
EcolC_1682	DNA-cytosine methyltransferase	79.482	71.4578	-0.153537	8.02424	0.273465	No-change
EcolC_3038	alkyl hydroperoxide reductase subunit C	9321.98	8383.05	-0.153162	938.934	0.461512	No-change
EcolC_0514	50S ribosomal protein L21	2570.67	2312.41	-0.152748	258.261	0.459135	No-change
EcolC_2811	cyclic di-GMP phosphodiesterase	20.5511	18.4866	-0.152736	2.0645	0.132888	No-change
EcolC_3951	formate-dependent nitrite reductase complex subunit NrfG	37.3488	33.6001	-0.152594	3.74864	0.188918	No-change
EcolC_3255	microcin B17 transporter	41.1326	37.0094	-0.152389	4.12315	0.198806	No-change
EcolC_3869	chaperonin GroEL	488.291	439.525	-0.151796	48.766	0.426463	No-change
EcolC_3750	LPS export ABC transporter permease LptG	267.249	240.582	-0.151657	26.6673	0.391617	No-change
EcolC_0032	hypothetical protein	31.1597	28.0549	-0.151426	3.10475	0.170385	No-change
EcolC_1659	MATE family multidrug exporter	38.9893	35.1091	-0.151234	3.88021	0.19219	No-change
EcolC_0174	dipeptide transport ATP-binding protein DppD	62.9194	56.676	-0.150766	6.24335	0.244053	No-change
EcolC_3002	hypothetical protein	396.204	356.889	-0.150766	39.3144	0.416312	No-change
EcolC_2948	hypothetical protein	55.1806	49.7052	-0.150766	5.47545	0.230045	No-change
EcolC_1727	CDP-diacylglycerol--glycerol-3-phosphate 3-phosphatidyltransferase	260.641	234.886	-0.150102	25.7547	0.389252	No-change
EcolC_4068	PTS fructose transporter subunit IIA	60.2192	54.2709	-0.150045	5.94831	0.23893	No-change
EcolC_0292	Fis family transcriptional regulator	23.5567	21.2298	-0.150045	2.32687	0.143563	No-change
EcolC_1905	2-deoxyglucose-6-phosphate phosphatase	95.7809	86.3275	-0.149918	9.45343	0.29311	No-change
EcolC_2400	nitrate/nitrite transporter NarK	23.0163	20.7446	-0.149918	2.27168	0.141354	No-change
EcolC_4141	DeoR family transcriptional regulator	114.687	103.371	-0.149866	11.3156	0.31267	No-change
EcolC_2823	ABC transporter ATP-binding protein	431.325	388.973	-0.149107	42.3523	0.419943	No-change
EcolC_1127	hypothetical protein	57.111	51.5079	-0.148975	5.60309	0.232374	No-change
EcolC_0738	transporter	29.3671	26.486	-0.148975	2.88117	0.163387	No-change
EcolC_2600	torCAD operon transcriptional regulatory protein torR	57.4775	51.8476	-0.148722	5.62996	0.233067	No-change
EcolC_3312	oxygen-dependent choline dehydrogenase	15.9346	14.3788	-0.148218	1.55579	0.110055	No-change
EcolC_3221	hypothetical protein	35.2779	31.8401	-0.147917	3.43774	0.180248	No-change
EcolC_0619	2,4-dienoyl-CoA reductase [NADPH]	61.5445	55.5719	-0.147273	5.97254	0.239312	No-change
EcolC_0932	CTP synthase	918.511	829.377	-0.147268	89.1335	0.445641	No-change
EcolC_1113	pyridoxine 5'-phosphate synthase	138.7	125.273	-0.146892	13.427	0.331395	No-change
EcolC_2625	hydrogenase-1 small chain	34.2418	30.9274	-0.146873	3.31439	0.176594	No-change
EcolC_0894	protease 3	63.692	57.5304	-0.146786	6.16154	0.242919	No-change
EcolC_0790	acetyl-CoA hydrolase	19.4669	17.5868	-0.146527	1.88007	0.125006	No-change
EcolC_2472	adenylosuccinate lyase	224.057	202.424	-0.146484	21.6328	0.375663	No-change
EcolC_3571	UDP-N-acetylmuramoyl-tripeptide--D-alanyl-D- alanine ligase	118.673	107.215	-0.146478	11.4574	0.314151	No-change
EcolC_0306	transcription accessory protein	68.7098	62.0854	-0.146262	6.6244	0.25154	No-change
EcolC_0631	G/U mismatch DNA glycosylase	128.947	116.52	-0.146203	12.4273	0.322952	No-change
EcolC_4110	l-rhamnose-proton symporter	174.646	157.816	-0.146191	16.8301	0.354	No-change
EcolC_0009	2-dehydro-3-deoxygalactonokinase	19.7022	17.8051	-0.146069	1.89713	0.126093	No-change
EcolC_0184	cellulose synthase catalytic subunit [UDP-forming]	34.5505	31.2257	-0.145972	3.32478	0.176917	No-change
EcolC_2069	transposase	132.621	119.946	-0.144933	12.6758	0.314378	No-change
EcolC_2672	chromosome partition protein MukB	199.348	180.308	-0.144823	19.0396	0.3516	No-change
EcolC_3967	membrane protein	137.41	124.286	-0.144821	13.1238	0.317662	No-change
EcolC_3058	enterobactin synthase subunit F	18.0119	16.2967	-0.144371	1.71521	0.116265	No-change
EcolC_0221	universal stress protein A	1648.22	1491.33	-0.144303	156.883	0.436088	No-change
EcolC_3685	DNA polymerase III subunit psi	239.485	216.705	-0.144207	22.7806	0.365309	No-change
EcolC_3866	EF-P beta-lysylation protein EpmB	107.713	97.4698	-0.144165	10.2432	0.292501	No-change
EcolC_1628	membrane protein	418.714	378.988	-0.143813	39.726	0.399857	No-change
EcolC_3581	transcriptional regulator	72.1593	65.3131	-0.143813	6.8462	0.249045	No-change
EcolC_3234	phosphate regulon transcriptional regulatory protein PhoB	62.1197	56.226	-0.143813	5.89368	0.232231	No-change
EcolC_2602	sensor histidine kinase	41.6211	37.6723	-0.143813	3.94886	0.190375	No-change
EcolC_1232	hypothetical protein	11.8079	10.6876	-0.143813	1.12029	0.0864223	No-change
EcolC_2195	tautomerase PptA	8.54518	7.73444	-0.143813	0.810734	0.0678768	No-change
EcolC_1222	aldehyde dehydrogenase	6.93839	6.2801	-0.143813	0.658288	0.0579532	No-change
EcolC_1723	transcriptional regulator	40.4212	36.5862	-0.143813	3.83501	0.187461	No-change
EcolC_3375	lysine-N-methylase	20.9495	18.9619	-0.143813	1.98761	0.128278	No-change
EcolC_2021	sensor protein RstB	284.813	257.847	-0.143497	26.9655	0.376893	No-change
EcolC_1782	ketohydroxyglutarate aldolase	121.727	110.216	-0.143313	11.5108	0.30461	No-change
EcolC_3668	phosphoserine phosphatase	56.521	51.1838	-0.1431	5.33722	0.222009	No-change
EcolC_0087	ligase	40.568	36.7386	-0.143046	3.82941	0.187258	No-change
EcolC_0289	thiosulfate sulfurtransferase GlpE	84.0755	76.1736	-0.142394	7.90186	0.264509	No-change
EcolC_3085	hypothetical protein	24.2961	22.0184	-0.142011	2.27763	0.139623	No-change
EcolC_2580	proline:sodium symporter	26.1093	23.6646	-0.141833	2.44469	0.145629	No-change
EcolC_3225	preprotein translocase subunit SecD	375.586	340.424	-0.14181	35.1619	0.39354	No-change
EcolC_0301	pimeloyl-ACP methyl ester esterase	48.5741	44.0291	-0.14173	4.54499	0.205111	No-change
EcolC_1260	pyridoxine kinase	106.46	96.5035	-0.141663	9.95681	0.289635	No-change
EcolC_2025	arginine/ornithine antiporter transporter	128.353	116.352	-0.141615	12.0005	0.308562	No-change
EcolC_1315	fimbrial protein SteB	26.8347	24.3258	-0.141615	2.50895	0.148197	No-change
EcolC_2711	leucyl/phenylalanyl-tRNA--protein transferase	95.4959	86.6093	-0.140917	8.88658	0.278039	No-change
EcolC_2944	hypothetical protein	57.332	52.0044	-0.140707	5.32761	0.221818	No-change
EcolC_0983	hydrogenase isoenzymes formation protein HypD	231.527	210.019	-0.14066	21.508	0.361034	No-change
EcolC_0640	glycerol-3-phosphate acyltransferase	176.545	160.152	-0.140596	16.3932	0.338608	No-change
EcolC_3909	melibiose operon regulatory protein	486.777	441.591	-0.140552	45.1866	0.405756	No-change
EcolC_3949	hypothetical protein	210.517	191.041	-0.140055	19.4761	0.353427	No-change
EcolC_0018	transporter	155.65	141.251	-0.140045	14.3991	0.327048	No-change
EcolC_3968	single-stranded DNA-binding protein	744.974	676.072	-0.140012	68.9015	0.420468	No-change
EcolC_2798	phosphatase	36.6102	33.2268	-0.139898	3.38339	0.175484	No-change
EcolC_1769	crossover junction endodeoxyribonuclease RuvC	297.761	270.261	-0.1398	27.4997	0.378182	No-change
EcolC_3798	D-serine/D-alanine/glycine transporter	91.9226	83.4614	-0.139312	8.46126	0.272474	No-change
EcolC_4172	protein translocase TatA	807.382	733.139	-0.139164	74.2428	0.422689	No-change
EcolC_0886	phosphoenolpyruvate-protein phosphotransferase	123.798	112.423	-0.139049	11.3749	0.303344	No-change
EcolC_1458	membrane protein	50.1941	45.5831	-0.13902	4.61104	0.20695	No-change
EcolC_3372	flagella basal body P-ring formation protein FlgA	21.7064	19.7134	-0.138947	1.99305	0.128278	No-change
EcolC_1502	NAD-dependent dihydropyrimidine dehydrogenase subunit PreT	191.143	173.641	-0.138548	17.5024	0.344602	No-change
EcolC_0635	tRNA N6-adenosine threonylcarbamoyltransferase	87.1035	79.1293	-0.138519	7.9742	0.265441	No-change
EcolC_2168	diguanylate phosphodiesterase	17.5888	15.9813	-0.138275	1.60753	0.111142	No-change
EcolC_1109	signal peptidase I	379.447	344.778	-0.138231	34.6691	0.392739	No-change
EcolC_2609	membrane protein	236.994	215.389	-0.137904	21.6046	0.361345	No-change
EcolC_4252	protein MioC	885.901	805.271	-0.137673	80.6308	0.424743	No-change
EcolC_0056	hypothetical protein	113.303	102.997	-0.13758	10.3057	0.293313	No-change
EcolC_3908	alpha-galactosidase	115.104	104.689	-0.136826	10.4148	0.294244	No-change
EcolC_0774	agmatinase	114.703	104.352	-0.136441	10.3507	0.293695	No-change
EcolC_3437	hypothetical protein	615.026	559.595	-0.136266	55.4317	0.413446	No-change
EcolC_0296	glycogen phosphorylase	383.403	348.971	-0.135754	34.4319	0.392441	No-change
EcolC_2360	hypothetical protein	34.4812	31.3906	-0.135477	3.09059	0.167112	No-change
EcolC_3299	metallo-dependent hydrolase domain deaminase	32.5578	29.6459	-0.135169	2.91186	0.161607	No-change
EcolC_1522	transcriptional regulator	185.209	168.691	-0.134766	16.5174	0.321435	No-change
EcolC_2685	30S ribosomal protein S1	2165.17	1972.43	-0.134505	192.738	0.413112	No-change
EcolC_0512	sugar fermentation stimulation protein B	73.7111	67.1566	-0.134353	6.55449	0.232923	No-change
EcolC_0182	hypothetical protein	21.7623	19.8272	-0.134353	1.93514	0.121758	No-change
EcolC_3433	hypothetical protein	68.2053	62.1537	-0.134045	6.05167	0.224588	No-change
EcolC_2987	magnesium and cobalt efflux protein CorC	436.65	397.981	-0.133778	38.6691	0.37626	No-change
EcolC_0331	PRD domain protein	28.6252	26.1117	-0.132586	2.51343	0.142429	No-change
EcolC_1869	DNA topoisomerase 3	164.4	149.988	-0.132361	14.4117	0.310091	No-change
EcolC_2043	dimethyl sulfoxide reductase subunit A	73.854	67.392	-0.1321	6.46204	0.231383	No-change
EcolC_3489	uridylate kinase	261.503	238.649	-0.131935	22.8537	0.345665	No-change
EcolC_0170	phosphoethanolamine transferase EptB	620.263	566.061	-0.131921	54.2015	0.389372	No-change
EcolC_2735	arginine ABC transporter permease ArtM	1112.48	1015.83	-0.131123	96.6517	0.404084	No-change
EcolC_0686	AraC family transcriptional regulator	57.0036	52.056	-0.130989	4.94761	0.205207	No-change
EcolC_1084	P-protein	157.371	143.727	-0.130838	13.6439	0.305147	No-change
EcolC_2396	respiratory nitrate reductase subunit gamma	21.7116	19.8323	-0.130613	1.87929	0.119119	No-change
EcolC_4288	tRNA modification GTPase MnmE	152.565	139.364	-0.130564	13.2008	0.302173	No-change
EcolC_1967	riboflavin synthase	154.097	140.774	-0.130458	13.323	0.302878	No-change
EcolC_3098	UDP-2,3-diacylglucosamine hydrolase	78.7464	71.9528	-0.130164	6.79364	0.237079	No-change
EcolC_0035	adenine permease	20.5938	18.8234	-0.129683	1.77039	0.114652	No-change
EcolC_2801	undecaprenyl pyrophosphate phosphatase	187.832	171.693	-0.129609	16.1387	0.319525	No-change
EcolC_2749	transporter	192.724	176.241	-0.128991	16.4836	0.321173	No-change
EcolC_2045	lipoprotein	51.2939	46.9192	-0.128611	4.37476	0.192524	No-change
EcolC_0053	integrase	43.4428	39.7377	-0.128611	3.70515	0.176403	No-change
EcolC_0145	xylose operon regulatory protein	95.8451	87.6865	-0.12835	8.1586	0.255804	No-change
EcolC_4214	glucose-1-phosphate thymidylyltransferase 2	48.3516	44.2363	-0.128334	4.11534	0.186625	No-change
EcolC_4051	tRNA/tmRNA (uracil-C(5))-methyltransferase	226.899	207.618	-0.128115	19.2805	0.333819	No-change
EcolC_2006	oxidoreductase	145.774	133.402	-0.127951	12.3718	0.295868	No-change
EcolC_2983	2-octaprenyl-3-methyl-6-methoxy-1,4-benzoquinol hydroxylase	130.881	119.775	-0.127922	11.1054	0.286028	No-change
EcolC_1142	stationary phase-inducible protein CsiE	53.5702	49.0422	-0.127409	4.52807	0.196167	No-change
EcolC_3882	DNA helicase	66.9392	61.2831	-0.127362	5.65612	0.218223	No-change
EcolC_1155	protein SseB	41.5125	38.0152	-0.126967	3.49724	0.171292	No-change
EcolC_1383	isochorismate synthase MenF	111.413	102.052	-0.126612	9.3609	0.270014	No-change
EcolC_1354	membrane protein	156.028	142.93	-0.126493	13.0976	0.301158	No-change
EcolC_1214	NADP-dependent malic enzyme	207.648	190.267	-0.126111	17.3805	0.325794	No-change
EcolC_2700	dimethyl sulfoxide reductase subunit C	180.398	165.324	-0.125891	15.0745	0.313829	No-change
EcolC_0906	ribosomal RNA large subunit methyltransferase M	119.938	109.916	-0.125891	10.0223	0.276296	No-change
EcolC_2268	enoyl-CoA hydratase	10.5805	9.69641	-0.125891	0.884132	0.0706234	No-change
EcolC_0712	hypothetical protein	7.71757	7.07267	-0.125891	0.644896	0.0553021	No-change
EcolC_1221	ethanolamine utilization protein EutN	7.51659	6.88849	-0.125891	0.628102	0.054502	No-change
EcolC_2284	diguanylate cyclase	49.3352	45.2305	-0.125321	4.10467	0.186148	No-change
EcolC_0067	hypothetical protein	153.589	140.831	-0.125107	12.7577	0.298842	No-change
EcolC_0610	membrane protein	74.9045	68.6852	-0.125052	6.21924	0.227263	No-change
EcolC_0121	glutathione S-transferase	57.2298	52.4837	-0.124896	4.74605	0.195498	No-change
EcolC_0066	DNA damage-inducible protein D	135.135	123.976	-0.124336	11.1585	0.27509	No-change
EcolC_3507	iron(3+)-hydroxamate-binding protein FhuD	17.2502	15.8335	-0.123635	1.41672	0.0977669	No-change
EcolC_4030	regulator of sigma D	157.026	144.182	-0.123114	12.8441	0.287067	No-change
EcolC_2648	ribosomal RNA large subunit methyltransferase K/L	99.2575	91.141	-0.123076	8.11648	0.246477	No-change
EcolC_0461	membrane protein	87.0809	79.9724	-0.122854	7.10849	0.233664	No-change
EcolC_2386	hypothetical protein	92.2035	84.7029	-0.12241	7.50062	0.238524	No-change
EcolC_2962	KDP operon transcriptional regulatory protein KdpE	45.9776	42.2657	-0.121445	3.71194	0.171913	No-change
EcolC_0816	thiol:disulfide interchange protein DsbC	97.1258	89.2888	-0.121376	7.83701	0.243157	No-change
EcolC_1347	transposase	57.5816	52.9432	-0.121164	4.63847	0.193229	No-change
EcolC_0636	L-tartrate/succinate antiporter	22.9194	21.0795	-0.120729	1.83991	0.115668	No-change
EcolC_1233	hypothetical protein	173.023	159.133	-0.120729	13.8898	0.293838	No-change
EcolC_3650	hypothetical protein	90.3813	83.1257	-0.120729	7.25558	0.235849	No-change
EcolC_3031	2-(5''-triphosphoribosyl)-3'-dephosphocoenzyme-A synthase	7.6346	7.02171	-0.120729	0.612886	0.0532123	No-change
EcolC_1552	tagatose-1,6-bisphosphate aldolase	8.91278	8.20292	-0.119739	0.709865	0.0599594	No-change
EcolC_0949	sulfite reductase subunit beta	372.549	342.937	-0.119489	29.6126	0.34459	No-change
EcolC_2990	amino acid transporter	234.101	215.582	-0.118896	18.5192	0.316324	No-change
EcolC_1307	lipoprotein	119.979	110.507	-0.11864	9.47171	0.261273	No-change
EcolC_3342	esterase	114.759	105.701	-0.118623	9.05837	0.257308	No-change
EcolC_1162	4-hydroxy-3-methylbut-2-en-1-yl diphosphate synthase (flavodoxin)	373.178	343.747	-0.118514	29.4303	0.344244	No-change
EcolC_0478	stringent starvation protein B	940.244	866.234	-0.118278	74.0097	0.378338	No-change
EcolC_3295	periplasmic protein, function unknown, YhcN family	98.8268	91.0478	-0.118278	7.77898	0.242465	No-change
EcolC_0824	guanine/hypoxanthine permease GhxQ	29.9081	27.554	-0.118278	2.35417	0.134058	No-change
EcolC_1672	zinc/cadmium-binding protein	13.5299	12.4649	-0.118278	1.06498	0.0803917	No-change
EcolC_3924	transcriptional regulator	6.26175	5.76887	-0.118278	0.492883	0.0444829	No-change
EcolC_0308	transcriptional regulator	230.609	212.472	-0.118179	18.1374	0.314796	No-change
EcolC_2601	periplasmic protein TorT	90.6724	83.5455	-0.118102	7.12692	0.233914	No-change
EcolC_1955	pyruvate kinase I	230.573	212.476	-0.117925	18.0971	0.314581	No-change
EcolC_1819	L-serine dehydratase 1	251.209	231.574	-0.117415	19.6351	0.320062	No-change
EcolC_1806	hypothetical protein	66.7473	61.5372	-0.117252	5.21016	0.20418	No-change
EcolC_3219	diaminohydroxyphosphoribosylaminopyrimidine deaminase	180.594	166.522	-0.117042	14.0725	0.295008	No-change
EcolC_2453	hypothetical protein	44.9934	41.493	-0.116846	3.50042	0.167053	No-change
EcolC_2619	hydrogenase-1 operon protein HyaF	13.3722	12.3318	-0.116846	1.04033	0.0791856	No-change
EcolC_2474	sensor protein PhoQ	194.993	179.846	-0.116663	15.1474	0.300991	No-change
EcolC_0508	phospholipid-binding protein	148.403	136.903	-0.116363	11.4997	0.277633	No-change
EcolC_2785	hypothetical protein	8.42736	7.77679	-0.115907	0.650575	0.0559231	No-change
EcolC_0879	bifunctional protein Aas	42.9949	39.6981	-0.115095	3.2968	0.162193	No-change
EcolC_0450	biotin carboxylase	747.249	690.033	-0.114925	57.2167	0.350573	No-change
EcolC_1192	oxidoreductase	13.7599	12.7078	-0.11475	1.05205	0.0789826	No-change
EcolC_0638	tartrate dehydratase subunit alpha	10.2067	9.42635	-0.11475	0.780386	0.0639121	No-change
EcolC_2959	potassium-transporting ATPase B chain	9.08594	8.39125	-0.11475	0.694692	0.0584786	No-change
EcolC_0951	helicase	29.7079	27.4403	-0.114548	2.26756	0.12835	No-change
EcolC_2642	3-hydroxydecanoyl-ACP dehydratase	1087.39	1004.9	-0.113828	82.4979	0.358837	No-change
EcolC_1275	diguanylate cyclase	57.8263	53.4471	-0.113613	4.37914	0.181801	No-change
EcolC_3506	iron-hydroxamate transporter permease subunit	49.6709	45.9094	-0.113613	3.76154	0.168307	No-change
EcolC_1394	bifunctional polymyxin resistance protein ArnA	36.6801	33.904	-0.11354	2.77605	0.143969	No-change
EcolC_3206	transporter	58.5204	54.0986	-0.113348	4.42177	0.182601	No-change
EcolC_2429	periplasmic trehalase	29.0677	26.8724	-0.113291	2.19529	0.126272	No-change
EcolC_3061	outer membrane receptor FepA	15.7456	14.5577	-0.113163	1.18786	0.085646	No-change
EcolC_3631	30S ribosomal protein S20	6431.2	5946.64	-0.113011	484.551	0.372653	No-change
EcolC_2296	transcriptional regulator	44.7387	41.3922	-0.112167	3.34659	0.158968	No-change
EcolC_3107	transposase	101.95	94.3744	-0.111391	7.5754	0.230595	No-change
EcolC_2941	endonuclease 8	48.1062	44.5316	-0.111391	3.57454	0.16396	No-change
EcolC_0795	hypothetical protein	30.9254	28.6275	-0.111391	2.29792	0.129377	No-change
EcolC_1601	dTDP-glucose 4,6-dehydratase	266.91	247.224	-0.11053	19.6851	0.304227	No-change
EcolC_2023	hypothetical protein	93.4205	86.5981	-0.109403	6.82234	0.221364	No-change
EcolC_0689	biopolymer transporter ExbB	111.921	103.768	-0.109115	8.15269	0.23721	No-change
EcolC_0826	xanthine permease XanQ	19.0055	17.6219	-0.109048	1.3836	0.0944113	No-change
EcolC_3792	3'(2'),5'-bisphosphate nucleotidase CysQ	248.321	230.248	-0.109017	18.073	0.298842	No-change
EcolC_1069	NAD kinase	115.75	107.332	-0.108938	8.41847	0.240459	No-change
EcolC_4250	aspartate--ammonia ligase	122.082	113.213	-0.108817	8.86953	0.244996	No-change
EcolC_0676	antitoxin	30.613	28.3889	-0.108817	2.2241	0.127012	No-change
EcolC_3220	NrdR family transcriptional regulator	129.887	120.503	-0.108189	9.38406	0.24951	No-change
EcolC_2632	hypothetical protein	29.3861	27.263	-0.108189	2.12309	0.123227	No-change
EcolC_0995	hydrogenase 3 maturation protease	98.3572	91.2615	-0.108025	7.09572	0.224934	No-change
EcolC_3202	cytochrome bo(3) ubiquinol oxidase subunit 1	26.9511	25.0088	-0.107905	1.94224	0.117196	No-change
EcolC_1136	3-phenylpropionate-dihydrodiol/cinnamic acid-dihydrodiol dehydrogenase	9.05319	8.40514	-0.107154	0.648051	0.0557798	No-change
EcolC_1164	ancillary SecYEG translocon subunit	177.784	165.058	-0.107154	12.7262	0.273358	No-change
EcolC_0982	hydrogenase isoenzymes formation protein HypE	216.05	200.591	-0.107108	15.459	0.288118	No-change
EcolC_3778	UDP-N-acetylmuramate:L-alanyl-gamma-D-glutamyl- meso-diaminopimelate ligase	209.23	194.281	-0.106944	14.9489	0.285634	No-change
EcolC_2411	2-dehydro-3-deoxyphosphooctonate aldolase	375.228	348.566	-0.106338	26.6626	0.321292	No-change
EcolC_3418	peptidase M23	33.4397	31.0635	-0.106338	2.37613	0.131598	No-change
EcolC_2759	tail assembly protein	20.4631	19.009	-0.106338	1.45405	0.0974803	No-change
EcolC_0961	sulfate adenylyltransferase subunit 1	396.118	368.004	-0.106211	28.1145	0.323704	No-change
EcolC_1571	hypothetical protein	24.6204	22.875	-0.106083	1.7454	0.10984	No-change
EcolC_0127	hypothetical protein	15.2315	14.1526	-0.105991	1.07891	0.0804395	No-change
EcolC_2140	autoinducer 2-degrading protein LsrG	51.3298	47.7223	-0.105132	3.60748	0.164867	No-change
EcolC_0436	amino acid ABC transporter permease	9.01991	8.38599	-0.105132	0.633923	0.0543348	No-change
EcolC_4032	thiamine-phosphate synthase	7.8286	7.2784	-0.105132	0.550197	0.0487342	No-change
EcolC_1841	hypothetical protein	107.617	100.081	-0.104735	7.53582	0.218641	No-change
EcolC_3488	ribosome-recycling factor	645.942	600.854	-0.10439	45.0879	0.32171	No-change
EcolC_2996	J domain-containing HscC co-chaperone; Hsc56	17.2944	16.0921	-0.103948	1.20225	0.0840339	No-change
EcolC_2446	hypothetical protein	111.184	103.468	-0.103768	7.71628	0.220958	No-change
EcolC_2686	cytidylate kinase	411.751	383.177	-0.10376	28.5737	0.304395	No-change
EcolC_2718	MacA family efflux pump subunit	54.1195	50.3674	-0.103656	3.75201	0.161189	No-change
EcolC_3800	hypothetical protein	257.131	239.405	-0.103052	17.7263	0.280033	No-change
EcolC_1490	membrane protein	72.3654	67.3891	-0.102786	4.97634	0.185085	No-change
EcolC_2666	asparagine--tRNA ligase	334.529	311.688	-0.102026	22.8404	0.29385	No-change
EcolC_0770	protein SprT	380.26	354.334	-0.101877	25.9262	0.300334	No-change
EcolC_2906	aldose 1-epimerase	284.27	264.899	-0.101819	19.371	0.285144	No-change
EcolC_3494	2,3,4,5-tetrahydropyridine-2,6-dicarboxylate N-succinyltransferase	319.338	297.65	-0.101468	21.6881	0.291163	No-change
EcolC_2277	DUF333 domain-containing protein	632.407	589.469	-0.101438	42.9382	0.320158	No-change
EcolC_2693	formate acetyltransferase 1	625.918	583.569	-0.101069	42.3483	0.31968	No-change
EcolC_4127	protein FdhE	265.593	247.689	-0.100684	17.9034	0.280547	No-change
EcolC_0352	anthranilate synthase subunit II	41.0694	38.302	-0.100645	2.76742	0.138178	No-change
EcolC_0842	xanthine dehydrogenase subunit A	60.5723	56.4988	-0.100439	4.07354	0.167853	No-change
EcolC_3006	nicotinate-nucleotide adenylyltransferase	180.735	168.586	-0.100398	12.1498	0.254789	No-change
EcolC_4042	50S ribosomal protein L11	1926.1	1796.85	-0.100209	129.246	0.341187	No-change
EcolC_1799	hypothetical protein	159.155	148.5	-0.0999746	10.6555	0.245546	No-change
EcolC_0460	ribonuclease G	160.223	149.504	-0.0999011	10.7194	0.24594	No-change
EcolC_0843	hypothetical protein	326.148	304.406	-0.099534	21.7429	0.291211	No-change
EcolC_0028	acetolactate synthase isozyme 1 large subunit	302.864	282.685	-0.0994743	20.1789	0.287473	No-change
EcolC_0139	2,3-diketo-L-gulonate reductase	18.2023	16.9902	-0.0994188	1.21211	0.084631	No-change
EcolC_1350	disulfide-bond oxidoreductase YfcG	16.0354	14.9676	-0.0994188	1.06781	0.0780272	No-change
EcolC_3386	hypothetical protein	6.98316	6.51814	-0.0994188	0.465016	0.0424051	No-change
EcolC_2180	transcriptional regulator	118.493	110.603	-0.0994188	7.89058	0.222665	No-change
EcolC_1752	flagellar biosynthesis protein FlhB	11.3043	10.5516	-0.0994188	0.752767	0.0614402	No-change
EcolC_2662	aliphatic sulfonate ABC transporter permease	9.8399	9.18465	-0.0994188	0.655249	0.0558753	No-change
EcolC_1025	hypothetical protein	471.969	440.863	-0.0983595	31.1053	0.308216	No-change
EcolC_0471	serine endoprotease DegS	117.766	110.009	-0.0982906	7.75613	0.221352	No-change
EcolC_4253	tRNA uridine 5-carboxymethylaminomethyl modification enzyme MnmG	132.407	123.745	-0.0976047	8.66158	0.230726	No-change
EcolC_1798	hypothetical protein	75.2823	70.3808	-0.0971297	4.90155	0.183711	No-change
EcolC_1174	exopolyphosphatase	120.031	112.217	-0.0971197	7.81433	0.221949	No-change
EcolC_2121	hypothetical protein	45.8816	42.8971	-0.0970362	2.98452	0.143802	No-change
EcolC_0322	porin	20.5104	19.1762	-0.0970362	1.33416	0.0899809	No-change
EcolC_0507	outer membrane lipid asymmetry maintenance protein MlaD	105.494	98.6352	-0.0969831	6.85855	0.211177	No-change
EcolC_2145	autoinducer 2 import ATP-binding protein LsrA	20.7176	19.3739	-0.0967447	1.34373	0.0904466	No-change
EcolC_2780	hypothetical protein	34.5245	32.3046	-0.0958784	2.21984	0.122618	No-change
EcolC_1596	colanic acid biosynthesis pyruvyl transferase WcaK	12.5054	11.7013	-0.0958784	0.804065	0.0639838	No-change
EcolC_3975	alanine racemase biosynthetic	107.237	100.419	-0.0947685	6.81784	0.200931	No-change
EcolC_3776	metalloprotease PmbA	107.519	100.685	-0.0947423	6.83396	0.201075	No-change
EcolC_0525	preprotein translocase subunit SecG	1376.88	1289.49	-0.0945968	87.385	0.312646	No-change
EcolC_3846	carbohydrate kinase	49.2829	46.1569	-0.0945417	3.12603	0.142608	No-change
EcolC_2473	transcriptional regulator	261.255	244.705	-0.0944142	16.5499	0.259613	No-change
EcolC_2882	hypothetical protein	21.476	20.1188	-0.0941822	1.35721	0.0896226	No-change
EcolC_3368	flagellar hook protein FlgE	13.4961	12.6432	-0.0941822	0.852912	0.0663124	No-change
EcolC_0408	50S ribosomal protein L6	966.448	905.669	-0.0937086	60.7792	0.306616	No-change
EcolC_4050	vitamin B12 transporter BtuB	222.344	208.365	-0.0936857	13.9798	0.249893	No-change
EcolC_3467	lipoprotein involved with copper homeostasis and adhesion	118.743	111.301	-0.0933782	7.44218	0.207368	No-change
EcolC_2154	fimbrial-like adhesin protein	27.0597	25.3671	-0.0931868	1.69259	0.101827	No-change
EcolC_2683	hypothetical protein	27.7168	25.9847	-0.0931011	1.73215	0.10338	No-change
EcolC_2678	3-deoxy-manno-octulosonate cytidylyltransferase	179.094	167.906	-0.0930661	11.1883	0.235622	No-change
EcolC_0014	hypothetical protein	83.2059	78.0128	-0.0929738	5.19304	0.180607	No-change
EcolC_0144	protein bax	1974.28	1851.09	-0.0929488	123.186	0.316826	No-change
EcolC_0771	galactose-proton symporter	7032.66	6594.15	-0.0928845	438.513	0.323322	No-change
EcolC_1930	short chain acyl-CoA synthetase	48.3691	45.3712	-0.0923084	2.99788	0.139599	No-change
EcolC_3934	phosphonate metabolism protein PhnP	29.0919	27.2998	-0.0917244	1.79205	0.105541	No-change
EcolC_1630	D-alanyl-D-alanine carboxypeptidase	18.9209	17.7554	-0.0917244	1.16552	0.0813948	No-change
EcolC_1017	fructose-1-phosphate phosphatase YqaB	199.679	187.386	-0.0916657	12.2925	0.241712	No-change
EcolC_2423	ribosome-binding ATPase YchF	189.715	178.041	-0.0916282	11.6745	0.238309	No-change
EcolC_4043	transcription termination/antitermination protein NusG	805.25	755.766	-0.0914977	49.4843	0.302078	No-change
EcolC_4151	GTP-binding protein	214.426	201.279	-0.0912839	13.1471	0.246095	No-change
EcolC_1119	murein transglycosylase	53.5286	50.259	-0.0909273	3.26958	0.145701	No-change
EcolC_3415	copper resistance protein B	21.7202	20.3967	-0.0907016	1.3235	0.0880225	No-change
EcolC_2727	hypothetical protein	78.2104	73.4772	-0.0900629	4.73315	0.173633	No-change
EcolC_3510	bifunctional glycosyl transferase/transpeptidase	125.446	117.911	-0.0893651	7.53476	0.208144	No-change
EcolC_2430	hypothetical protein	66.2167	62.2395	-0.0893651	3.97722	0.159601	No-change
EcolC_0592	hypothetical protein	7.88295	7.40947	-0.0893651	0.473479	0.0423573	No-change
EcolC_1156	3-mercaptopyruvate sulfurtransferase	400.714	376.766	-0.0889046	23.9481	0.277717	No-change
EcolC_0977	DeoR family transcriptional regulator	176.734	166.185	-0.08879	10.5491	0.23198	No-change
EcolC_1576	deoxycytidine triphosphate deaminase	511.438	481.011	-0.088491	30.4275	0.286995	No-change
EcolC_4272	PTS beta-glucoside EIIBCA component	13.6019	12.794	-0.0883466	0.807952	0.0641748	No-change
EcolC_3845	tRNA threonylcarbamoyladenosine biosynthesis protein TsaE	37.0168	34.8301	-0.0878441	2.18666	0.118199	No-change
EcolC_4184	homoserine/homoserine lactone efflux protein	134.209	126.367	-0.0868691	7.84267	0.211488	No-change
EcolC_2947	deoxyribodipyrimidine photolyase	30.5113	28.7384	-0.0863626	1.77288	0.10486	No-change
EcolC_3919	protein PhnA	275.107	259.138	-0.0862713	15.9688	0.257523	No-change
EcolC_4052	hypothetical protein	553.822	521.688	-0.0862356	32.1342	0.289085	No-change
EcolC_2581	bifunctional proline dehydrogenase/pyrroline-5-carboxylate dehydrogenase	17.5345	16.5199	-0.0859983	1.01468	0.0742178	No-change
EcolC_0466	p-hydroxybenzoic acid efflux pump subunit AaeB	26.5097	24.9778	-0.0858774	1.53196	0.095892	No-change
EcolC_2551	glucan biosynthesis protein G	141.923	133.751	-0.0855497	8.17115	0.214557	No-change
EcolC_0965	2-C-methyl-D-erythritol 4-phosphate cytidylyltransferase	81.9023	77.1976	-0.0853484	4.70472	0.173036	No-change
EcolC_2404	hypothetical protein	814.544	767.775	-0.0853092	46.7691	0.300776	No-change
EcolC_3861	hypothetical protein	54.7275	51.5992	-0.0849192	3.12837	0.13487	No-change
EcolC_3447	hypothetical protein	11.8799	11.2008	-0.0849192	0.679086	0.0554932	No-change
EcolC_1023	transcriptional regulator	332.666	313.835	-0.0840708	18.8316	0.245952	No-change
EcolC_3127	protein QmcA	208.46	196.66	-0.0840708	11.8005	0.221412	No-change
EcolC_1079	diguanylate cyclase	59.9857	56.59	-0.0840708	3.39567	0.140148	No-change
EcolC_1393	4-deoxy-4-formamido-L-arabinose- phosphoundecaprenol deformylase ArnD	16.5213	15.5861	-0.0840708	0.93524	0.06845	No-change
EcolC_0314	GMP/IMP nucleotidase YrfG	203.534	192.095	-0.0834521	11.4393	0.219775	No-change
EcolC_0815	tyrosine recombinase XerD	148.663	140.319	-0.0833275	8.34322	0.201433	No-change
EcolC_2745	nitroreductase A	57.4879	54.2695	-0.083117	3.21841	0.136542	No-change
EcolC_2595	curved DNA-binding protein	229.17	216.363	-0.0829674	12.8075	0.226069	No-change
EcolC_3057	hypothetical protein	10.4994	9.91359	-0.0828223	0.585773	0.0498806	No-change
EcolC_1170	GMP synthase [glutamine-hydrolyzing]	617.058	582.649	-0.0827783	34.4087	0.267638	No-change
EcolC_2274	hypothetical protein	81.3432	76.8171	-0.0825942	4.5261	0.160067	No-change
EcolC_2717	MacB family efflux pump subunit	58.4835	55.2494	-0.0820696	3.23405	0.136828	No-change
EcolC_1064	SsrA-binding protein	524.387	495.629	-0.0813723	28.7584	0.26181	No-change
EcolC_2696	LysR family transcriptional regulator	16.6705	15.7624	-0.0808031	0.908021	0.0669931	No-change
EcolC_3333	aldehyde oxidoreductase	13.1769	12.4592	-0.0808031	0.717731	0.0575949	No-change
EcolC_0590	pirin-like protein YhaK	12.9517	12.2462	-0.0808031	0.705462	0.0569859	No-change
EcolC_2126	hypothetical protein	27.6775	26.17	-0.0808031	1.50756	0.0909362	No-change
EcolC_0953	CRISPR-associated protein	12.5494	11.8659	-0.0808031	0.683554	0.0554932	No-change
EcolC_3993	maltoporin	4714.73	4458.27	-0.0806891	256.454	0.294017	No-change
EcolC_0899	murein transglycosylase	277.202	262.189	-0.0803296	15.0128	0.234786	No-change
EcolC_4010	transporter	73.0878	69.155	-0.0797964	3.93277	0.149916	No-change
EcolC_3796	membrane protein	22.1856	20.9935	-0.0796826	1.19213	0.0789229	No-change
EcolC_4134	aldose epimerase	24.3781	23.0857	-0.0785853	1.29239	0.0830905	No-change
EcolC_0876	LysR family transcriptional regulator	43.018	40.7422	-0.0784185	2.27586	0.114772	No-change
EcolC_2493	hypothetical protein	416.61	394.585	-0.0783626	22.0254	0.252508	No-change
EcolC_3037	alkyl hydroperoxide reductase subunit F	208.34	197.366	-0.0780602	10.9731	0.217459	No-change
EcolC_1381	protein ElaA	53.8852	51.0523	-0.077911	2.83282	0.128529	No-change
EcolC_4236	ATP-dependent protease	32.735	31.014	-0.077911	1.72093	0.098161	No-change
EcolC_1388	O-succinylbenzoic acid--CoA ligase	59.707	56.5709	-0.0778389	3.13606	0.135109	No-change
EcolC_1941	transporter	12.8283	12.1555	-0.0777237	0.672826	0.0549558	No-change
EcolC_4255	ATP synthase I	687.502	651.459	-0.0776881	36.0424	0.269083	No-change
EcolC_0004	DNA gyrase subunit B	340.986	323.117	-0.0776558	17.869	0.243325	No-change
EcolC_2032	peptidase	125.62	119.065	-0.0773175	6.55508	0.185216	No-change
EcolC_2802	deoxyribose operon repressor	251.844	238.728	-0.077163	13.1161	0.227442	No-change
EcolC_3706	2-oxo-hept-3-ene-1,7-dioate hydratase	7.80828	7.40255	-0.0769814	0.405725	0.0372821	No-change
EcolC_2634	DNA helicase IV	72.0539	68.3284	-0.0765909	3.72549	0.146179	No-change
EcolC_1766	aspartate--tRNA ligase	280.09	265.687	-0.0761664	14.4037	0.232684	No-change
EcolC_1087	ribosomal large subunit pseudouridine synthase D	139.022	131.899	-0.0758792	7.12299	0.190805	No-change
EcolC_3233	phosphate regulon sensor protein PhoR	56.2909	53.407	-0.075872	2.88387	0.129544	No-change
EcolC_3358	flagellin	13.9587	13.25	-0.0751713	0.70869	0.0569859	No-change
EcolC_4224	guanosine-5'-triphosphate,3'-diphosphate pyrophosphatase	263.126	249.823	-0.0748516	13.3037	0.209995	No-change
EcolC_1595	colanic acid exporter	10.8312	10.2838	-0.0748168	0.54738	0.0461906	No-change
EcolC_2046	spermidine N(1)-acetyltransferase	251.593	238.899	-0.0746886	12.6936	0.207583	No-change
EcolC_1157	hypothetical protein	82.4553	78.3194	-0.0742417	4.13585	0.144411	No-change
EcolC_1130	heme ABC transporter ATP-binding protein	21.3328	20.2645	-0.0741154	1.06825	0.0713876	No-change
EcolC_2919	acyl-CoA thioester hydrolase YbgC	175.32	166.548	-0.0740521	8.77196	0.189658	No-change
EcolC_3148	hypothetical protein	119.693	113.715	-0.0739167	5.97803	0.166945	No-change
EcolC_3435	hypothetical protein	479.587	455.767	-0.0734967	23.8202	0.233126	No-change
EcolC_0062	DNA-directed RNA polymerase subunit omega	341.188	324.258	-0.0734236	16.9297	0.220683	No-change
EcolC_4083	primosome assembly protein PriA	53.2581	50.6221	-0.0732331	2.63598	0.117722	No-change
EcolC_2810	hypothetical protein	27.2023	25.8746	-0.07219	1.32766	0.0812157	No-change
EcolC_2402	transcriptional regulator	50.5447	48.0819	-0.0720683	2.46288	0.113494	No-change
EcolC_1348	epimerase	154.731	147.201	-0.0719729	7.5298	0.180308	No-change
EcolC_1459	hypothetical protein	292.079	277.887	-0.0718631	14.1925	0.212897	No-change
EcolC_3292	2-methylcitrate synthase	11.2865	10.739	-0.0717352	0.547473	0.0461906	No-change
EcolC_1239	ethanolamine ammonia-lyase light chain	11.2139	10.6741	-0.0711851	0.539887	0.0455219	No-change
EcolC_0186	endonuclease III	33.0486	31.4618	-0.0709866	1.58677	0.0894793	No-change
EcolC_3892	transposase	37.514	35.7275	-0.0703959	1.78654	0.0959159	No-change
EcolC_3282	lactose permease	16.0546	15.2931	-0.0701032	0.761471	0.0580845	No-change
EcolC_2659	FMN reductase	23.3014	22.1962	-0.0701032	1.10519	0.0729042	No-change
EcolC_0825	guanine deaminase	20.5465	19.5828	-0.0693075	0.963725	0.0669931	No-change
EcolC_3004	hypothetical protein	232.472	221.568	-0.0693075	10.904	0.200346	No-change
EcolC_2830	threonine/homoserine exporter RhtA	22.9154	21.8446	-0.0690452	1.07087	0.0713876	No-change
EcolC_2208	TonB-dependent receptor	24.1903	23.0599	-0.0690452	1.13045	0.0737282	No-change
EcolC_1531	hypothetical protein	17.7568	16.9283	-0.0689351	0.828506	0.061261	No-change
EcolC_2593	glucose-1-phosphatase	1076.29	1026.37	-0.068509	49.915	0.250872	No-change
EcolC_1560	peptidase	97.7488	93.2222	-0.0684055	4.52661	0.150203	No-change
EcolC_2163	zinc protease	18.4286	17.5775	-0.0682153	0.851085	0.0621447	No-change
EcolC_4018	acetyltransferase	61.9205	59.0796	-0.0677548	2.84081	0.12208	No-change
EcolC_0463	HTH-type transcriptional activator AaeR	89.3844	85.3284	-0.0669973	4.05601	0.143134	No-change
[truncated: 2,201 more rows]

## Sheet: P2
Locus	Proteins	Suc-T110_12%G_RPKM	RpoBD654Y_12%G_RPKM	M	D	prob	cut-off (q≥0.90，log2|ratio|≥1)
EcolC_3978	phage shock protein G	346.137	697.907	1.01169	351.769	0.91557	Up-regulated
EcolC_1946	hypothetical protein	434.593	881.438	1.02019	446.845	0.918811	Up-regulated
EcolC_2593	glucose-1-phosphatase	505.238	1034.6	1.03404	529.361	0.921526	Up-regulated
EcolC_1779	transcriptional regulator	100.365	205.806	1.03602	105.441	0.903061	Up-regulated
EcolC_3856	fumarate reductase flavoprotein subunit	888.743	1829.18	1.04136	940.441	0.923834	Up-regulated
EcolC_0946	FAD-dependent oxidoreductase	103.745	214.411	1.04734	110.666	0.906805	Up-regulated
EcolC_1382	protein ElaB	752.88	1557.09	1.04836	804.215	0.925783	Up-regulated
EcolC_2011	7-alpha-hydroxysteroid dehydrogenase	95.0672	197.087	1.05182	102.02	0.903827	Up-regulated
EcolC_3036	universal stress protein G	444.449	927.787	1.06177	483.337	0.926286	Up-regulated
EcolC_2908	phospho-2-dehydro-3-deoxyheptonate aldolase Phe-sensitive	195.127	407.35	1.06186	212.223	0.921873	Up-regulated
EcolC_0983	hydrogenase isoenzymes formation protein HypD	94.7512	198.45	1.06656	103.699	0.906996	Up-regulated
EcolC_0783	D-erythrose-4-phosphate dehydrogenase	310.019	649.455	1.06687	339.437	0.926345	Up-regulated
EcolC_0303	ferrous iron transporter C	128.014	268.706	1.06973	140.692	0.915977	Up-regulated
EcolC_0365	protein SlyX	197.103	414.061	1.07089	216.958	0.92332	Up-regulated
EcolC_1893	osmotically-inducible lipoprotein E	457.669	963.104	1.07339	505.435	0.927625	Up-regulated
EcolC_0455	RNase E specificity factor CsrD	88.0659	185.445	1.07434	97.3792	0.904413	Up-regulated
EcolC_1411	glycerol-3-phosphate transporter	282.598	596.621	1.07806	314.023	0.926333	Up-regulated
EcolC_2175	peroxiredoxin OsmC	188.421	398.448	1.08043	210.026	0.9232	Up-regulated
EcolC_4009	peptidase E	188.034	400.946	1.09241	212.912	0.925831	Up-regulated
EcolC_0402	30S ribosomal protein S17	341.456	729.308	1.09483	387.852	0.92961	Up-regulated
EcolC_1067	outer membrane protein assembly factor BamE	1072.47	2293.2	1.09642	1220.73	0.931942	Up-regulated
EcolC_3870	molecular chaperone GroES	320.491	686.716	1.09943	366.224	0.9301	Up-regulated
EcolC_3725	multidrug transporter	86.8439	186.545	1.10303	99.701	0.908862	Up-regulated
EcolC_3002	hypothetical protein	175.676	380.739	1.11589	205.063	0.928462	Up-regulated
EcolC_0075	50S ribosomal protein L33	133.608	289.794	1.11702	156.186	0.924336	Up-regulated
EcolC_0903	DUF903 domain-containing protein	175.259	384.561	1.13372	209.302	0.930077	Up-regulated
EcolC_0693	glyceraldehyde 3-phosphate reductase	319.64	713.045	1.15754	393.404	0.935769	Up-regulated
EcolC_2539	DNA-damage-inducible protein I	179.481	401.444	1.16137	221.963	0.932444	Up-regulated
EcolC_1244	N-acetylmuramoyl-L-alanine amidase	179.183	402.33	1.16694	223.147	0.933066	Up-regulated
EcolC_1502	NAD-dependent dihydropyrimidine dehydrogenase subunit PreT	118.453	268.355	1.17983	149.902	0.927458	Up-regulated
EcolC_0657	hypothetical protein	112.512	257.723	1.19574	145.211	0.928067	Up-regulated
EcolC_1492	lysine-specific permease	69.8033	159.946	1.19622	90.1426	0.912031	Up-regulated
EcolC_4126	formate dehydrogenase cytochrome b556(fdo) subunit	55.4599	128.066	1.20737	72.6061	0.902212	Up-regulated
EcolC_0812	antitoxin CptB	547.827	1273.8	1.21735	725.977	0.942346	Up-regulated
EcolC_2280	universal stress protein F	539.819	1257.65	1.22018	717.828	0.942322	Up-regulated
EcolC_3908	alpha-galactosidase	217.374	508.097	1.22492	290.722	0.939632	Up-regulated
EcolC_1561	hypothetical protein	99.2569	232.122	1.22565	132.865	0.931691	Up-regulated
EcolC_1995	dipeptide and tripeptide permease A	282.273	660.738	1.22699	378.465	0.943674	Up-regulated
EcolC_4110	l-rhamnose-proton symporter	77.6922	182.137	1.22918	104.445	0.924121	Up-regulated
EcolC_1671	cytochrome B561	56.6716	133.401	1.23508	76.7297	0.909328	Up-regulated
EcolC_4228	ketol-acid reductoisomerase	170.457	401.288	1.23523	230.831	0.94115	Up-regulated
EcolC_0596	hypothetical protein	277.082	656.061	1.24351	378.978	0.944092	Up-regulated
EcolC_3198	protein BolA	179.178	425.194	1.24673	246.016	0.942155	Up-regulated
EcolC_1689	hypothetical protein	431.656	1030.22	1.25499	598.562	0.945683	Up-regulated
EcolC_3729	hypothetical protein	93.7825	224.427	1.25886	130.645	0.932672	Up-regulated
EcolC_2420	transporter	80.2804	192.35	1.26062	112.07	0.927936	Up-regulated
EcolC_1740	flagellar transcriptional regulator FlhD	211.524	506.831	1.26068	295.308	0.943961	Up-regulated
EcolC_3859	fumarate reductase subunit D	841.387	2025.99	1.26779	1184.61	0.947381	Up-regulated
EcolC_0298	gluconate transporter	52.8158	128.946	1.28773	76.1304	0.911349	Up-regulated
EcolC_0580	transcriptional regulator	51.2235	125.074	1.28791	73.8509	0.9094	Up-regulated
EcolC_4111	HTH-type transcriptional activator RhaR	58.8413	144.978	1.30093	86.1369	0.919122	Up-regulated
EcolC_1741	flagellar transcriptional regulator FlhC	170.405	426.006	1.32191	255.601	0.946305	Up-regulated
EcolC_1104	ECF RNA polymerase sigma-E factor	743.408	1866.32	1.32797	1122.91	0.950538	Up-regulated
EcolC_3230	maltodextrin glucosidase	53.5924	135.167	1.33465	81.575	0.917962	Up-regulated
EcolC_1610	glycosyl transferase family 2	46.11	117.447	1.34886	71.3369	0.910488	Up-regulated
EcolC_1277	nucleoside permease NupC	56.7956	145.001	1.35222	88.2059	0.923105	Up-regulated
EcolC_3873	aspartate ammonia-lyase	1983.24	5074.28	1.35534	3091.03	0.953301	Up-regulated
EcolC_1790	DNA polymerase III subunit theta	654.559	1707.05	1.38291	1052.49	0.954604	Up-regulated
EcolC_2234	hypothetical protein	943.889	2463.24	1.38387	1519.35	0.95476	Up-regulated
EcolC_3582	leu operon leader peptide	42.5277	111.39	1.38914	68.8623	0.911481	Up-regulated
EcolC_3250	anti-adapter protein IraP	109.627	287.316	1.39003	177.689	0.946747	Up-regulated
EcolC_3742	mannonate dehydratase	41.5318	109.058	1.3928	67.5257	0.910201	Up-regulated
EcolC_1604	dTDP-4-dehydrorhamnose 3,5-epimerase	43.4197	114.936	1.40441	71.5165	0.914327	Up-regulated
EcolC_2956	DUF2517 domain-containing protein	1219	3247.03	1.41342	2028.03	0.955896	Up-regulated
EcolC_2034	transporter	55.0758	146.832	1.41468	91.7565	0.928821	Up-regulated
EcolC_0911	L-fucose-proton symporter	48.8827	130.523	1.41691	81.6403	0.923691	Up-regulated
EcolC_1838	membrane protein	175.337	471.666	1.42763	296.329	0.953791	Up-regulated
EcolC_0757	L-asparaginase	277.994	755.017	1.44146	477.023	0.955979	Up-regulated
EcolC_3983	stress-induced protein, UPF0337 family	737.633	2005.21	1.44278	1267.58	0.957044	Up-regulated
EcolC_0882	hypothetical protein	153.178	419.329	1.45288	266.152	0.95415	Up-regulated
EcolC_3905	fumarate hydratase class I, anaerobic	447.793	1251.75	1.48304	803.956	0.958467	Up-regulated
EcolC_0650	glycogen synthase	766.98	2148.95	1.48637	1381.97	0.959639	Up-regulated
EcolC_1037	DNA-binding protein StpA	53.5954	150.406	1.48868	96.8106	0.935279	Up-regulated
EcolC_2596	chaperone modulatory protein CbpM	96.7297	275.225	1.50858	178.495	0.951949	Up-regulated
EcolC_1354	membrane protein	67.544	193.138	1.51574	125.594	0.945133	Up-regulated
EcolC_3907	sugar:sodium symporter	69.7311	203.963	1.54843	134.232	0.949199	Up-regulated
EcolC_3680	hypothetical protein	45.6779	133.884	1.55142	88.2062	0.933999	Up-regulated
EcolC_0698	Ni/Fe-hydrogenase b-type cytochrome subunit	137.034	401.783	1.55188	264.749	0.958897	Up-regulated
EcolC_2748	hypothetical protein	94.6186	278.959	1.55986	184.341	0.955453	Up-regulated
EcolC_1907	hypothetical protein	623.671	1842.94	1.56316	1219.27	0.963179	Up-regulated
EcolC_3621	transcriptional activatory protein CaiF	121.462	361.837	1.57484	240.375	0.959507	Up-regulated
EcolC_0297	4-alpha-glucanotransferase	102.923	309.641	1.58903	206.717	0.959244	Up-regulated
EcolC_2117	hypothetical protein	1057.98	3224.66	1.60783	2166.67	0.966838	Up-regulated
EcolC_1956	hypothetical protein	263.105	837.244	1.67001	574.139	0.967627	Up-regulated
EcolC_1648	ribulose-phosphate 3-epimerase	150.291	479.002	1.67227	328.711	0.965977	Up-regulated
EcolC_1650	6-phospho 3-hexuloisomerase	117.834	375.924	1.67368	258.089	0.96447	Up-regulated
EcolC_1649	short-chain dehydrogenase	105.15	336.759	1.67926	231.609	0.96453	Up-regulated
EcolC_0832	selenium-dependent hydroxylase accessory protein	35.8314	115.219	1.68508	79.3872	0.935123	Up-regulated
EcolC_2317	thiosulfate sulfurtransferase PspE	612.345	1984.33	1.69624	1371.99	0.969756	Up-regulated
EcolC_1816	Insertion element protein	339.954	1103.44	1.69859	763.482	0.969445	Up-regulated
EcolC_3244	shikimate kinase	499.899	1628.34	1.70369	1128.44	0.969696	Up-regulated
EcolC_1083	chorismate mutase	79.1425	262.406	1.72928	183.264	0.962641	Up-regulated
EcolC_0697	hydrogenase-2 operon protein HybA	190.931	636.571	1.73727	445.64	0.969361	Up-regulated
EcolC_1730	hypothetical protein	60.6375	204.779	1.75578	144.141	0.958945	Up-regulated
EcolC_3243	hypothetical protein	384.123	1302.7	1.76186	918.577	0.970713	Up-regulated
EcolC_3728	hypothetical protein	173.219	587.657	1.76237	414.438	0.969373	Up-regulated
EcolC_3863	entericidin B	130.881	444.207	1.76297	313.326	0.968285	Up-regulated
EcolC_0696	hydrogenase-2 small chain	392.806	1334.31	1.76421	941.507	0.970713	Up-regulated
EcolC_4113	rhamnulokinase	89.9389	313.77	1.80269	223.831	0.968429	Up-regulated
EcolC_2363	anthranilate synthase subunit I	61.2312	215.384	1.81457	154.152	0.963262	Up-regulated
EcolC_1814	mannose permease IIC component	164.748	582.746	1.8226	417.998	0.972435	Up-regulated
EcolC_1796	hypothetical protein	1616.3	5750.89	1.83109	4134.58	0.974312	Up-regulated
EcolC_1082	phospho-2-dehydro-3-deoxyheptonate aldolase	385.076	1376.23	1.83751	991.156	0.974049	Up-regulated
EcolC_1645	PTS galactitol transporter subunit IIA	43.3323	161.619	1.89909	118.287	0.958287	Up-regulated
EcolC_2975	chitoporin	18.2322	68.2206	1.90372	49.9884	0.903958	Up-regulated
EcolC_2005	divisome-associated membrane protein Blr	189.89	712.353	1.90743	522.463	0.975341	Up-regulated
EcolC_3998	D-xylose-proton symporter	20.2208	76.2869	1.91559	56.066	0.916228	Up-regulated
EcolC_3904	anaerobic C4-dicarboxylate transporter DcuB	187.065	710.792	1.92589	523.727	0.975747	Up-regulated
EcolC_1647	PTS galactitol transporter subunit IIC	95.3991	370.577	1.95772	275.178	0.974803	Up-regulated
EcolC_0206	protein HdeD	70.5975	285.501	2.01581	214.904	0.976405	Up-regulated
EcolC_0211	outer membrane protein slp	29.5819	121.676	2.04026	92.094	0.956027	Up-regulated
EcolC_1813	mannose permease IID component	157.782	666.211	2.07805	508.429	0.983042	Up-regulated
EcolC_2160	anaerobic sulfatase maturase	31.3119	133.301	2.08991	101.989	0.96227	Up-regulated
EcolC_2159	sulfatase	244.609	1059.22	2.11446	814.613	0.984884	Up-regulated
EcolC_1646	PTS galactitol transporter subunit IIB	55.3728	259.775	2.23001	204.402	0.981225	Up-regulated
EcolC_0148	D-xylose-binding periplasmic protein	18.1332	86.2067	2.24917	68.0735	0.943076	Up-regulated
EcolC_0200	glutamate decarboxylase alpha	18.3103	104.416	2.51162	86.1058	0.960859	Up-regulated
EcolC_0296	glycogen phosphorylase	82.5294	486.725	2.56013	404.195	0.990313	Up-regulated
EcolC_2164	glutamate decarboxylase beta	16.3736	97.0049	2.56668	80.6312	0.958682	Up-regulated
EcolC_2165	glutamate/gamma-aminobutyrate antiporter	27.6209	165.541	2.58336	137.921	0.979718	Up-regulated
EcolC_0208	acid stress chaperone HdeB	176.51	1063.36	2.59082	886.854	0.992526	Up-regulated
EcolC_3992	maltose regulon periplasmic protein	296.743	2106.44	2.82752	1809.7	0.995635	Up-regulated
EcolC_2421	membrane protein	580.846	4167.32	2.84289	3586.47	0.995838	Up-regulated
EcolC_0205	transcriptional regulator GadE	17.2849	124.982	2.85414	107.697	0.975293	Up-regulated
EcolC_4023	zinc resistance-associated protein	26.4279	201.07	2.92756	174.642	0.987276	Up-regulated
EcolC_0207	acid stress chaperone HdeA	268.883	2064.85	2.94099	1795.97	0.996077	Up-regulated
EcolC_0143	alpha-amylase	57.4449	447.954	2.9631	390.509	0.994583	Up-regulated
EcolC_3995	maltose-binding periplasmic protein	719.272	8575.03	3.57553	7855.76	0.99945	Up-regulated
EcolC_3993	maltoporin	535.995	6437.22	3.58615	5901.23	0.99945	Up-regulated
EcolC_3996	maltose ABC transporter permease	217.604	2659.97	3.61163	2442.36	0.999402	Up-regulated
EcolC_3994	maltose/maltodextrin import ATP-binding protein MalK	243.124	3332.03	3.77664	3088.91	0.999677	Up-regulated
EcolC_3997	maltose ABC transporter permease	280.435	3930.29	3.8089	3649.85	0.999749	Up-regulated
EcolC_0044	hypothetical protein	NA	NA	NA	NA	NA	No-change
EcolC_0046	derepression protein	NA	NA	NA	NA	NA	No-change
EcolC_0047	hypothetical protein	NA	NA	NA	NA	NA	No-change
EcolC_0179	protein BcsF	NA	NA	NA	NA	NA	No-change
EcolC_0728	transposase	NA	NA	NA	NA	NA	No-change
EcolC_0729	transposase	NA	NA	NA	NA	NA	No-change
EcolC_0733	transposase	NA	NA	NA	NA	NA	No-change
EcolC_1054	hypothetical protein	NA	NA	NA	NA	NA	No-change
EcolC_1056	derepression protein	NA	NA	NA	NA	NA	No-change
EcolC_1057	hypothetical protein	NA	NA	NA	NA	NA	No-change
EcolC_1407	hypothetical protein;	NA	NA	NA	NA	NA	No-change
EcolC_2569	transposase	NA	NA	NA	NA	NA	No-change
EcolC_2771	hypothetical protein	NA	NA	NA	NA	NA	No-change
EcolC_2772	tail protein X	NA	NA	NA	NA	NA	No-change
EcolC_2790	hypothetical protein	NA	NA	NA	NA	NA	No-change
EcolC_2879	hypothetical protein	NA	NA	NA	NA	NA	No-change
EcolC_2561	curli production assembly/transport component CsgF	5.91513	0.553325	-3.41821	5.3618	0.391449	No-change
EcolC_3981	hypothetical protein	5.19286	0.809602	-2.68124	4.38326	0.336809	No-change
EcolC_1443	protein NapD	16.8178	4.37001	-1.94428	12.4478	0.6221	No-change
EcolC_0586	L-serine dehydratase TdcG	66.8604	18.4251	-1.85948	48.4353	0.899581	No-change
EcolC_2570	transposase	2.84499	0.798396	-1.83325	2.0466	0.176118	No-change
EcolC_1294	hypothetical protein	26.4975	7.65477	-1.79143	18.8428	0.726082	No-change
EcolC_0585	reactive intermediate deaminase	60.084	17.749	-1.75925	42.3351	0.87955	No-change
EcolC_0583	propionate/acetate kinase	67.7348	21.1842	-1.67691	46.5506	0.890146	No-change
EcolC_3310	transcriptional regulator	55.7923	18.4432	-1.59698	37.3491	0.857116	No-change
EcolC_4233	acetolactate synthase isozyme 2 small subunit	47.6504	16.606	-1.52078	31.0444	0.820868	No-change
EcolC_2859	molybdopterin synthase sulfur carrier subunit	8.02149	2.81386	-1.51132	5.20763	0.373786	No-change
EcolC_2798	phosphatase	70.7336	25.4489	-1.47479	45.2847	0.876465	No-change
EcolC_0093	LPS(HepIII)-glucuronic acid glycosyltransferase	41.2293	15.3824	-1.42239	25.8469	0.782492	No-change
EcolC_1570	Insertion element protein	1.76691	0.661136	-1.41821	1.10578	0.101543	No-change
EcolC_2797	hypothetical protein	62.5399	24.1373	-1.37351	38.4026	0.850036	No-change
EcolC_3133	XRE family transcriptional regulator	101.53	40.2041	-1.33649	61.3255	0.898756	No-change
EcolC_3312	oxygen-dependent choline dehydrogenase	20.5182	8.14689	-1.33258	12.3713	0.600909	No-change
EcolC_0582	threonine/serine transporter TdcC	102.22	40.708	-1.32829	61.5118	0.898254	No-change
EcolC_1137	3-phenylpropionate/cinnamic acid dioxygenase ferredoxin subunit	10.7578	4.31283	-1.31867	6.44496	0.426441	No-change
EcolC_1235	HNH endonuclease	8.72033	3.49601	-1.31867	5.22432	0.37204	No-change
EcolC_3414	copper resistance protein C	28.4858	11.5065	-1.30779	16.9792	0.681296	No-change
EcolC_0167	DNA-3-methyladenine glycosylase	81.7829	33.9559	-1.26814	47.827	0.872004	No-change
EcolC_0592	hypothetical protein	20.0369	8.40217	-1.25382	11.6347	0.582301	No-change
EcolC_3415	copper resistance protein B	44.2725	18.7779	-1.23737	25.4946	0.770641	No-change
EcolC_3925	phosphonate C-P lyase system protein PhnG	5.98956	2.54676	-1.23379	3.4428	0.274205	No-change
EcolC_1751	protein phosphatase CheZ	13.3847	5.7237	-1.22557	7.661	0.471131	No-change
EcolC_3185	insertion element protein;	8.48117	3.63625	-1.22181	4.84493	0.351304	No-change
EcolC_1140	LysR family transcriptional regulator	83.0508	35.737	-1.21658	47.3138	0.866085	No-change
EcolC_2389	thymidine kinase	114.949	49.6569	-1.21092	65.2919	0.894917	No-change
EcolC_2992	glutamate/aspartate transporter permease GltK	86.6054	38.627	-1.16485	47.9784	0.862461	No-change
EcolC_0010	2-dehydro-3-deoxy-6-phosphogalactonate aldolase	9.97819	4.48032	-1.15518	5.49787	0.381571	No-change
EcolC_0761	hypothetical protein	153.421	71.3618	-1.10428	82.0595	0.899797	No-change
EcolC_0158	transposase	32.8881	15.3824	-1.09628	17.5057	0.674492	No-change
EcolC_2542	hypothetical protein	12.9821	6.07201	-1.09628	6.91014	0.436558	No-change
EcolC_2264	phenylacetic acid degradation protein	12.8779	6.02324	-1.09628	6.85463	0.434286	No-change
EcolC_2090	protein convertase	12.6493	5.91632	-1.09628	6.73295	0.429969	No-change
EcolC_1008	PTS sorbitol transporter subunit IIA	11.9352	5.58233	-1.09628	6.35287	0.415738	No-change
EcolC_1750	chemotaxis protein CheY	11.3843	5.32469	-1.09628	6.05966	0.404365	No-change
EcolC_0443	transporter	10.9627	5.12748	-1.09628	5.83523	0.394463	No-change
EcolC_0992	formate hydrogenlyase complex iron-sulfur subunit	9.08511	4.24929	-1.09628	4.83582	0.348206	No-change
EcolC_1032	protein NrdI	8.40207	3.92982	-1.09628	4.47225	0.329371	No-change
EcolC_2088	Qin prophage; uncharacterized protein	8.40207	3.92982	-1.09628	4.47225	0.329371	No-change
EcolC_1680	hypothetical protein;	6.42346	3.00438	-1.09628	3.41908	0.270079	No-change
EcolC_0861	hypothetical protein	4.50522	2.10718	-1.09628	2.39804	0.200885	No-change
EcolC_0045	hypothetical protein	4.32738	2.024	-1.09628	2.30338	0.193973	No-change
EcolC_0860	lytic transglycosylase	3.94657	1.84589	-1.09628	2.10068	0.178761	No-change
EcolC_3578	fruR/shl operon leader peptide	2.83518	1.32607	-1.09628	1.50911	0.133329	No-change
EcolC_2092	Lambda prophage-derived head-to-tail joining protein W	2.3832	1.11467	-1.09628	1.26853	0.113729	No-change
EcolC_2051	hypothetical protein;	2.22217	1.03935	-1.09628	1.18282	0.106231	No-change
EcolC_2878	hypothetical protein	1.34787	0.630428	-1.09628	0.717446	0.0712031	No-change
EcolC_2787	hypothetical protein	1.08185	0.506001	-1.09628	0.575845	0.0611696	No-change
EcolC_2152	fimbrial protein FimD	64.617	30.5239	-1.08197	34.0931	0.807821	No-change
EcolC_4200	protein CyaY	57.631	28.0334	-1.0397	29.5976	0.779168	No-change
EcolC_1172	membrane protein	17.2089	8.49611	-1.01828	8.71278	0.488771	No-change
EcolC_1059	hypothetical protein	5.70508	2.82534	-1.01382	2.87974	0.232038	No-change
EcolC_0261	branched-chain amino acid ABC transporter ATP-binding protein	76.7603	38.1556	-1.00846	38.6047	0.815463	No-change
EcolC_2060	hypothetical protein	7.08795	3.53619	-1.00317	3.55176	0.272016	No-change
EcolC_0949	sulfite reductase subunit beta	737.967	370.418	-0.994403	367.549	0.9105	No-change
EcolC_0451	biotin carboxyl carrier protein of acetyl-CoA carboxylase	1452.21	733.85	-0.984692	718.359	0.909902	No-change
EcolC_2832	glutamine-binding periplasmic protein	470.868	239.076	-0.977851	231.792	0.905657	No-change
EcolC_2030	spermidine export protein MdtJ	85.59	43.4995	-0.976443	42.0905	0.820115	No-change
EcolC_1355	phosphate acetyltransferase	1960.98	997.277	-0.975511	963.706	0.910165	No-change
EcolC_2544	hypothetical protein	29.1197	14.8216	-0.974292	14.2981	0.604592	No-change
EcolC_3574	cell division protein FtsL	152.31	77.5426	-0.973947	74.7671	0.8699	No-change
EcolC_2604	protein GnsA	15.5935	7.95643	-0.970751	7.63707	0.447166	No-change
EcolC_1085	translation inhibitor protein RaiA	10040	5128.79	-0.969069	4911.22	0.90824	No-change
EcolC_4031	phosphomethylpyrimidine synthase	59.3235	30.7892	-0.946179	28.5343	0.753038	No-change
EcolC_1681	hydrolase	176.136	91.499	-0.94486	84.6367	0.869577	No-change
EcolC_1232	hypothetical protein	6.72711	3.49601	-0.944279	3.23111	0.247584	No-change
EcolC_1696	flagellar motor switch protein FliN	5.36219	2.78667	-0.944279	2.57552	0.206553	No-change
EcolC_3651	threonine synthase	315.465	164.581	-0.938681	150.884	0.889333	No-change
EcolC_1258	cysteine synthase B	166.604	87.0322	-0.936804	79.5721	0.86642	No-change
EcolC_4181	EamA-like transporter	242.276	127.931	-0.921289	114.345	0.878426	No-change
EcolC_0791	methylmalonyl-CoA decarboxylase	7.21781	3.81625	-0.919405	3.40156	0.256314	No-change
EcolC_1793	hypothetical protein	456.213	241.627	-0.916929	214.587	0.891306	No-change
EcolC_2320	phage shock protein B	90.9904	48.1983	-0.916733	42.7921	0.808969	No-change
EcolC_2321	phage shock protein A	922.121	489.755	-0.912897	432.366	0.894523	No-change
EcolC_2224	protease	116.192	61.714	-0.912836	54.4776	0.834525	No-change
EcolC_3309	choline transporter	43.7781	23.2552	-0.912657	20.5229	0.680435	No-change
EcolC_1144	inositol-1-monophosphatase	703.167	374.516	-0.90884	328.651	0.893435	No-change
EcolC_4100	CDP-diacylglycerol pyrophosphatase	106.364	56.7685	-0.905852	49.5958	0.825173	No-change
EcolC_0942	flavoprotein	11.0681	5.91632	-0.903637	5.15179	0.343542	No-change
EcolC_1847	membrane protein	11.698	6.25302	-0.903637	5.44499	0.356302	No-change
EcolC_2462	two-component-system connector protein YcgZ	7.28534	3.89429	-0.903637	3.39105	0.254544	No-change
EcolC_2880	hypothetical protein;	6.12279	3.27286	-0.903637	2.84993	0.222937	No-change
EcolC_0163	glyoxylate/hydroxypyruvate reductase B	152.044	81.4086	-0.901239	70.6357	0.850957	No-change
EcolC_0161	XRE family transcriptional regulator	111.04	59.4682	-0.900887	51.5716	0.825891	No-change
EcolC_1196	peroxiredoxin	367.635	196.934	-0.900558	170.7	0.883796	No-change
EcolC_1257	sulfate/thiosulfate import ATP-binding protein CysA	885.777	474.502	-0.900531	411.276	0.891103	No-change
EcolC_2509	malonyl CoA-ACP transacylase	554.854	297.476	-0.899334	257.378	0.888687	No-change
EcolC_1697	flagellar motor switch protein FliM	9.81735	5.28054	-0.894649	4.53681	0.31508	No-change
EcolC_0948	sulfite reductase subunit alpha	1103.81	594.275	-0.893286	509.533	0.8906	No-change
EcolC_4060	phosphoenolpyruvate carboxylase	320.045	172.356	-0.892881	147.689	0.880208	No-change
EcolC_0260	leucine/isoleucine/valine transporter permease subunit	79.7112	42.9697	-0.891463	36.7415	0.783042	No-change
EcolC_0429	protein Smg	219.081	118.289	-0.889146	100.792	0.868847	No-change
EcolC_1440	malate:quinone oxidoreductase	30.5518	16.5312	-0.886065	14.0206	0.587037	No-change
EcolC_1255	sulfate ABC transporter permease	422.044	228.8	-0.883308	193.245	0.883174	No-change
EcolC_0272	acetyltransferase	50.4419	27.3675	-0.882158	23.0744	0.70067	No-change
EcolC_0164	lipoprotein	53.4432	29.0169	-0.881114	24.4263	0.711564	No-change
EcolC_3341	sigma factor-binding protein Crl	249.115	135.457	-0.878975	113.658	0.871813	No-change
EcolC_4106	sensor protein CpxA	520.609	283.131	-0.878731	237.478	0.885805	No-change
EcolC_3203	cytochrome bo(3) ubiquinol oxidase subunit 3	19.2516	10.5051	-0.87389	8.7465	0.468716	No-change
EcolC_3156	hemolysin expression-modulating protein Hha	325.678	177.797	-0.873214	147.881	0.87662	No-change
EcolC_2237	LysR family transcriptional regulator	91.4096	49.9929	-0.870622	41.4167	0.796376	No-change
EcolC_2510	3-oxoacyl-ACP synthase III	463.846	253.955	-0.869073	209.891	0.882205	No-change
EcolC_0432	shikimate dehydrogenase (NADP+)	95.4719	52.4017	-0.865463	43.0702	0.80122	No-change
EcolC_0807	NAD(P)-dependent oxidoreductase	80.2311	44.0384	-0.865398	36.1927	0.777529	No-change
EcolC_0707	ATP-binding protein	6.05084	3.32953	-0.861817	2.72131	0.212605	No-change
EcolC_3746	transposase	4.83649	2.66132	-0.861817	2.17517	0.177338	No-change
EcolC_4241	transcriptional regulator	216.604	119.202	-0.861652	97.4022	0.861409	No-change
EcolC_3404	hypothetical protein	86.9308	48.0701	-0.854728	38.8607	0.78437	No-change
EcolC_0956	CRISPR system Cascade subunit CasE	11.0997	6.15297	-0.85117	4.94676	0.332014	No-change
EcolC_1495	GTP cyclohydrolase 1	1086.93	603.226	-0.849489	483.704	0.883186	No-change
EcolC_1027	glycine/betaine ABC transporter substrate-binding protein	1663.78	925.967	-0.845433	737.814	0.883891	No-change
EcolC_3840	GTPase HflX	671.626	374.654	-0.842099	296.972	0.879813	No-change
EcolC_3799	peptidyl-prolyl cis-trans isomerase	360.657	201.384	-0.840682	159.274	0.872865	No-change
EcolC_0495	glmZ(sRNA)-inactivating NTPase	346.768	194.304	-0.83565	152.463	0.871945	No-change
EcolC_2344	initiation factor function	75.4314	42.337	-0.833248	33.0945	0.758347	No-change
EcolC_3852	hypothetical protein	43.0678	24.1724	-0.833248	18.8954	0.649892	No-change
EcolC_2936	fimbrial protein	21.7514	12.2083	-0.833248	9.54312	0.486235	No-change
EcolC_2081	Lysis protein S homolog from lambdoid prophage Qin	11.4195	6.40935	-0.833248	5.01014	0.33431	No-change
EcolC_2263	phenylacetic acid degradation protein	8.06081	4.52425	-0.833248	3.53657	0.261205	No-change
EcolC_2339	exoribonuclease 2	694.729	390.046	-0.832807	304.683	0.879084	No-change
EcolC_2935	citrate synthase	732.875	411.516	-0.832618	321.359	0.879287	No-change
EcolC_4006	aspartate kinase	177.23	99.8149	-0.828299	77.4155	0.846341	No-change
EcolC_3539	S-adenosylmethionine decarboxylase proenzyme	271.172	152.954	-0.826113	118.218	0.864829	No-change
EcolC_3652	homoserine kinase	164.705	92.9871	-0.824782	71.7179	0.839835	No-change
EcolC_2796	DeoR family transcriptional regulator	116.211	65.7406	-0.821888	50.4702	0.811648	No-change
EcolC_0487	glutamate synthase subunit beta	73.0074	41.4643	-0.816174	31.5432	0.749019	No-change
EcolC_1658	CysB family transcriptional regulator	315.134	179.543	-0.811642	135.592	0.865427	No-change
EcolC_3094	ribosome-associated protein	115.803	66.0795	-0.809401	49.7237	0.80879	No-change
EcolC_0159	protein HokA	277.292	158.349	-0.808302	118.943	0.861899	No-change
EcolC_2688	3-phosphoshikimate 1-carboxyvinyltransferase	180.001	102.969	-0.805796	77.0321	0.842873	No-change
EcolC_0509	phospholipid ABC transporter-binding protein	183.737	105.166	-0.80498	78.5715	0.841605	No-change
EcolC_2872	insertion element protein;	543.855	312.387	-0.799889	231.469	0.871466	No-change
EcolC_3935	membrane protein	42.6051	24.4721	-0.799889	18.133	0.636211	No-change
EcolC_0279	aspartate-semialdehyde dehydrogenase	558.785	321.443	-0.797732	237.342	0.871705	No-change
EcolC_3722	hypothetical protein	19.4339	11.1872	-0.796722	8.24666	0.448948	No-change
EcolC_3472	tRNA(Ile)-lysidine synthetase	66.8396	38.5449	-0.794163	28.2947	0.725006	No-change
EcolC_4251	AsnC family transcriptional regulator	96.7297	55.799	-0.79372	40.9307	0.781536	No-change
EcolC_0262	amino acid ABC transporter ATP-binding protein	106.748	61.7236	-0.790317	45.0245	0.793088	No-change
EcolC_4212	dTDP-4-amino-4,6-dideoxygalactose aminotransferase	42.0915	24.4813	-0.781849	17.6102	0.623667	No-change
EcolC_0661	membrane protein	2044.13	1190.77	-0.779597	853.363	0.869098	No-change
EcolC_3812	primosomal replication protein n	847.26	493.703	-0.779162	353.558	0.867245	No-change
EcolC_1926	hypothetical protein	156.732	91.3332	-0.779092	65.3992	0.822829	No-change
EcolC_1028	glycine/betaine ABC transporter permease	1472.32	859.25	-0.776944	613.072	0.868668	No-change
EcolC_4242	ribokinase	560.159	327.001	-0.776542	233.158	0.864721	No-change
EcolC_4011	methionine synthase	432.862	252.72	-0.776364	180.141	0.861253	No-change
EcolC_2448	hypothetical protein	53.4766	31.2651	-0.774354	22.2115	0.673738	No-change
EcolC_3089	adhesin	5.87288	3.43358	-0.774354	2.4393	0.192645	No-change
EcolC_2265	1,2-phenylacetyl-CoA epoxidase subunit C	5.28323	3.08884	-0.774354	2.19439	0.176453	No-change
EcolC_3850	phosphatidylserine decarboxylase proenzyme	365.537	214.306	-0.770341	151.23	0.85696	No-change
EcolC_1346	histidine ABC transporter ATP-binding protein	387.519	228.054	-0.764894	159.465	0.85348	No-change
EcolC_0431	threonylcarbamoyl-AMP synthase	137.321	80.939	-0.762643	56.3818	0.805417	No-change
EcolC_0174	dipeptide transport ATP-binding protein DppD	52.8917	31.1869	-0.762099	21.7048	0.664685	No-change
EcolC_0039	methionine ABC transporter substrate-binding protein	127.396	75.2218	-0.7601	52.1745	0.798577	No-change
EcolC_2121	hypothetical protein	46.5756	27.5639	-0.756796	19.0117	0.635877	No-change
EcolC_1473	membrane protein	243.897	144.453	-0.755676	99.4444	0.840254	No-change
EcolC_0464	protein AaeX	36.2737	21.4902	-0.755245	14.7835	0.578582	No-change
EcolC_0171	periplasmic dipeptide transporter	319.371	189.267	-0.754808	130.103	0.847405	No-change
EcolC_2325	aldehyde dehydrogenase	6.79643	4.03169	-0.753395	2.76475	0.211815	No-change
EcolC_0259	branched-chain amino acid ABC transporter permease	58.2726	34.598	-0.752128	23.6746	0.680639	No-change
EcolC_3775	cytochrome B562	260.046	154.421	-0.751899	105.625	0.840863	No-change
EcolC_1892	nH(3)-dependent NAD+ synthetase	110.223	65.4868	-0.751147	44.736	0.780758	No-change
EcolC_1524	hypothetical protein	41.1101	24.4721	-0.748359	16.6381	0.604939	No-change
EcolC_1754	flagellar protein flhE	6.90399	4.10981	-0.748359	2.79418	0.21386	No-change
EcolC_1625	LysR family transcriptional regulator	59.1456	35.2307	-0.747435	23.9148	0.682576	No-change
EcolC_3044	oxidoreductase	238.28	141.959	-0.747184	96.3212	0.837252	No-change
EcolC_1870	hypothetical protein	27.7227	16.6237	-0.737828	11.099	0.509172	No-change
EcolC_4136	transporter	11.5246	6.91888	-0.736107	4.60572	0.308742	No-change
EcolC_2338	hypothetical protein	706.307	425.267	-0.731927	281.04	0.853875	No-change
EcolC_3913	metal dependent hydrolase	18.1545	10.9474	-0.729743	7.20712	0.407163	No-change
EcolC_1871	NADP-specific glutamate dehydrogenase	224.821	135.626	-0.72914	89.1947	0.829467	No-change
EcolC_4109	superoxide dismutase [Mn]	49.2527	29.7245	-0.728551	19.5282	0.637694	No-change
EcolC_0100	glycerol-3-phosphate dehydrogenase [NAD(P)+]	693.794	419.171	-0.726967	274.623	0.853743	No-change
EcolC_0194	metabolite transporter	85.3898	51.6236	-0.726033	33.7662	0.738902	No-change
EcolC_0767	glutathione synthetase	115.16	69.6334	-0.725791	45.5268	0.778833	No-change
EcolC_3325	LuxR family transcriptional regulator	15.4447	9.34844	-0.724314	6.09625	0.369027	No-change
EcolC_1084	P-protein	206.507	125.007	-0.724179	81.4996	0.822877	No-change
EcolC_4246	D-ribose pyranase	3510.81	2127.17	-0.722866	1383.64	0.855047	No-change
EcolC_0255	RNA polymerase sigma factor RpoH	3935.61	2388.33	-0.720588	1547.29	0.855094	No-change
EcolC_0888	thymidylate synthase	304.06	184.589	-0.720037	119.471	0.838388	No-change
EcolC_0505	phospholipid import ATP-binding protein	291.121	176.898	-0.7187	114.223	0.836941	No-change
EcolC_2754	hypothetical protein	16.2812	9.89959	-0.717771	6.38166	0.378522	No-change
EcolC_4073	catalase-peroxidase	299.476	182.494	-0.714589	116.982	0.835578	No-change
EcolC_3228	S-adenosylmethionine--tRNA ribosyltransferase-isomerase	166.744	101.688	-0.713485	65.0558	0.806446	No-change
EcolC_2079	cold-shock protein CspB	7798.36	4770.69	-0.708973	3027.67	0.853073	No-change
EcolC_0630	NADPH-dependent ferric-chelate reductase	43.8508	26.8439	-0.708012	17.007	0.603671	No-change
EcolC_1817	hypothetical protein	160.638	98.4002	-0.707085	62.2383	0.802822	No-change
EcolC_2692	formate transporter FocA	1492.04	914.609	-0.706058	577.43	0.852021	No-change
EcolC_0121	glutathione S-transferase	80.1951	49.2541	-0.703271	30.941	0.7185	No-change
EcolC_2874	lambda Kil;	63.9491	39.3107	-0.702003	24.6384	0.678785	No-change
EcolC_2142	autoinducer 2-binding protein LsrB	30.3805	18.7206	-0.698523	11.66	0.515319	No-change
EcolC_1342	lysine/arginine/ornithine-binding periplasmic protein	64.8942	40.0768	-0.69532	24.8173	0.680136	No-change
EcolC_1925	hypothetical protein	65.2269	40.3026	-0.694594	24.9243	0.678797	No-change
EcolC_3007	alpha-ribazole phosphatase	120.106	74.273	-0.693399	45.8331	0.770474	No-change
EcolC_1356	acetate kinase	2680.67	1662.53	-0.689212	1018.14	0.847477	No-change
EcolC_1026	transporter	59.3235	36.801	-0.688858	22.5225	0.659842	No-change
EcolC_2485	transporter	315.931	196.318	-0.686417	119.613	0.830997	No-change
EcolC_0172	peptide ABC transporter permease	39.6592	24.6571	-0.68565	15.0021	0.571382	No-change
EcolC_3738	DNA replication protein	292.478	182.006	-0.684344	110.472	0.82662	No-change
EcolC_1029	glycine/betaine ABC transporter ATP-binding protein	3042.77	1895.18	-0.683045	1147.58	0.845539	No-change
EcolC_3622	carbamoyl-phosphate synthase large chain	694.356	432.971	-0.681404	261.384	0.841701	No-change
EcolC_2112	tail assembly protein	28.2632	17.6257	-0.681245	10.6375	0.490768	No-change
EcolC_2446	hypothetical protein	156.051	97.3174	-0.681245	58.7333	0.791689	No-change
EcolC_2486	membrane protein	10.335	6.44515	-0.681245	3.8898	0.271849	No-change
EcolC_0777	mannitol-specific cryptic phosphotransferase enzyme IIA component	9.99976	6.23612	-0.681245	3.76364	0.265499	No-change
EcolC_3382	flagellar M-ring protein FliF	6.29008	3.92266	-0.681245	2.36742	0.186427	No-change
EcolC_3274	acetaldehyde dehydrogenase	6.22488	3.882	-0.681245	2.34288	0.184525	No-change
EcolC_1282	fructose-like phosphotransferase enzyme IIB component 1	4.52589	2.82246	-0.681245	1.70342	0.142	No-change
EcolC_2204	hypothetical protein	3.6815	2.29589	-0.681245	1.38562	0.119732	No-change
EcolC_0133	3-keto-L-gulonate-6-phosphate decarboxylase sgbH	3.34834	2.08811	-0.681245	1.26022	0.109926	No-change
EcolC_0847	type III secretion system protein SpaQ	2.83518	1.7681	-0.681245	1.06709	0.0961732	No-change
EcolC_4059	acetylornithine deacetylase	159.302	99.5452	-0.678339	59.7566	0.79298	No-change
EcolC_4107	hypothetical protein	196.963	123.401	-0.674569	73.5619	0.803683	No-change
EcolC_0291	transcriptional regulator	104.319	65.3601	-0.674519	38.9589	0.745276	No-change
EcolC_2913	tol-pal system protein YbgF	298.049	186.745	-0.674477	111.303	0.823176	No-change
EcolC_1620	imidazoleglycerol-phosphate dehydratase	85.4537	53.5793	-0.673468	31.8744	0.716001	No-change
EcolC_0017	heat-shock protein IbpB	455.374	285.597	-0.673071	169.777	0.832983	No-change
EcolC_0798	5-formyltetrahydrofolate cyclo-ligase	3425.03	2150.48	-0.671457	1274.55	0.841856	No-change
EcolC_1254	thiosulfate transporter subunit	890.598	559.485	-0.670676	331.113	0.839488	No-change
EcolC_1496	membrane protein	71.996	45.2307	-0.670613	26.7653	0.687228	No-change
EcolC_0287	membrane protein	22.4981	14.158	-0.668189	8.34012	0.432994	No-change
EcolC_3703	betaine-aldehyde dehydrogenase	7.73442	4.87582	-0.665648	2.8586	0.216994	No-change
EcolC_3331	ferredoxin	32.1407	20.2768	-0.664566	11.8638	0.513346	No-change
EcolC_3077	hypothetical protein	5.1874	3.27544	-0.663323	1.91196	0.156087	No-change
EcolC_2374	acyl-CoA thioester hydrolase YciA	87.7841	55.5155	-0.661067	32.2685	0.716384	No-change
EcolC_0612	hypothetical protein	52.8559	33.4401	-0.660486	19.4158	0.62332	No-change
EcolC_3575	ribosomal RNA small subunit methyltransferase H	312.123	197.669	-0.659026	114.454	0.821945	No-change
EcolC_0306	transcription accessory protein	102.297	64.7891	-0.658946	37.5083	0.73846	No-change
EcolC_1628	membrane protein	360.255	228.712	-0.655482	131.542	0.826082	No-change
EcolC_2141	aldolase	36.0418	22.9156	-0.653339	13.1262	0.53425	No-change
EcolC_2029	AI-2 transporter TqsA	77.4539	49.2684	-0.652676	28.1855	0.692167	No-change
EcolC_0488	glutamate synthase subunit alpha	75.3101	47.9249	-0.652068	27.3852	0.686941	No-change
EcolC_2409	hypothetical protein	85.8745	54.6931	-0.650871	31.1814	0.708012	No-change
EcolC_2395	formyltetrahydrofolate deformylase	307.521	195.975	-0.650014	111.546	0.818429	No-change
EcolC_3006	nicotinate-nucleotide adenylyltransferase	190.567	121.478	-0.649599	69.0885	0.795037	No-change
EcolC_2543	cytochrome B561	19.1412	12.2083	-0.648823	6.93295	0.389524	No-change
EcolC_3933	protein PhnO	12.4748	7.95643	-0.648823	4.51837	0.300191	No-change
EcolC_1552	tagatose-1,6-bisphosphate aldolase	8.0072	5.1153	-0.646479	2.8919	0.218488	No-change
EcolC_0353	acetylornithine aminotransferase	189.894	121.321	-0.64637	68.5736	0.794642	No-change
EcolC_3843	DNA mismatch repair protein MutL	189.934	121.486	-0.644706	68.4479	0.792179	No-change
EcolC_0749	ornithine decarboxylase	38.8006	24.8452	-0.64311	13.9554	0.547202	No-change
EcolC_3288	cytosine deaminase	134.665	86.2566	-0.642662	48.4079	0.763932	No-change
EcolC_3255	microcin B17 transporter	80.8062	51.7787	-0.642106	29.0275	0.694678	No-change
EcolC_3311	NAD/NADP-dependent betaine aldehyde dehydrogenase	26.1229	16.7609	-0.640218	9.36204	0.456015	No-change
EcolC_2318	phage shock protein D	74.4427	47.8103	-0.63881	26.6324	0.680244	No-change
EcolC_2146	LsrR family transcriptional regulator	67.7412	43.5352	-0.637852	24.206	0.662951	No-change
EcolC_3148	hypothetical protein	95.9237	61.6518	-0.637743	34.2718	0.720737	No-change
EcolC_0450	biotin carboxylase	1010.94	649.993	-0.637206	360.951	0.832755	No-change
EcolC_1186	hydrogenase-4 component J	9.53279	6.13068	-0.636851	3.40211	0.245994	No-change
EcolC_0555	fimbrial protein	5.67036	3.6467	-0.636851	2.02367	0.163083	No-change
EcolC_0581	L-threonine dehydratase catabolic TdcB	74.4966	48.0118	-0.633784	26.4847	0.675317	No-change
EcolC_0069	orotate phosphoribosyltransferase	66.0836	42.7689	-0.627729	23.3147	0.652452	No-change
EcolC_2075	hypothetical protein	22.9863	14.8862	-0.626797	8.10009	0.421837	No-change
EcolC_3178	glycosyl transferase	6.47796	4.19521	-0.626797	2.28275	0.179921	No-change
EcolC_0175	dipeptide transport ATP-binding protein DppF	82.2203	53.2645	-0.626319	28.9557	0.690457	No-change
EcolC_2931	succinate dehydrogenase iron-sulfur subunit	596.183	387.135	-0.622917	209.048	0.821526	No-change
EcolC_0460	ribonuclease G	195.315	126.984	-0.621162	68.3315	0.784824	No-change
EcolC_4208	UDP-N-acetyl-D-mannosaminuronic acid transferase	46.9355	30.5158	-0.621124	16.4197	0.57839	No-change
EcolC_3701	homoprotocatechuate degradative operon repressor	45.2487	29.4228	-0.620944	15.826	0.570258	No-change
EcolC_3950	proton glutamate symport protein	302.037	196.495	-0.620237	105.543	0.806805	No-change
EcolC_2357	oxoacyl-ACP reductase	100.419	65.3601	-0.619553	35.0591	0.71734	No-change
EcolC_0494	phosphocarrier protein NPr	345.144	224.82	-0.618429	120.324	0.810942	No-change
EcolC_3017	lipoyl synthase	1792.25	1168.97	-0.616534	623.279	0.826644	No-change
EcolC_3461	methionine ABC transporter	503.128	328.464	-0.615188	174.663	0.818823	No-change
EcolC_0040	membrane protein	62.1991	40.7035	-0.61174	21.4956	0.631834	No-change
EcolC_1154	peptidase B	138.891	90.9289	-0.611141	47.9619	0.752595	No-change
EcolC_4191	DUF2628 domain-containing protein	6.47404	4.23925	-0.610856	2.23478	0.176286	No-change
EcolC_1928	phosphoenolpyruvate synthase regulatory protein	156.751	102.642	-0.610856	54.1091	0.763765	No-change
EcolC_1764	hypothetical protein	75.2933	49.3027	-0.610856	25.9906	0.666599	No-change
EcolC_2143	autoinducer 2 import system permease LsrD	19.872	13.0123	-0.610856	6.85964	0.38211	No-change
EcolC_3790	DUF1107 domain-containing protein	755.473	496.028	-0.60696	259.446	0.819613	No-change
EcolC_0744	protein FecR	12.1521	7.98145	-0.606477	4.1706	0.281834	No-change
EcolC_0659	4,5- DOPA-extradiol-dioxygenase	127.26	83.6985	-0.604505	43.5615	0.738723	No-change
EcolC_1115	4Fe-4S binding protein	120.968	79.5643	-0.604429	41.4035	0.732887	No-change
EcolC_2932	succinate dehydrogenase flavoprotein subunit	392.396	258.289	-0.603323	134.107	0.807104	No-change
EcolC_2813	glutathione ABC transporter permease	86.7732	57.1204	-0.603242	29.6528	0.685877	No-change
EcolC_1010	glucitol/sorbitol permease IIC component	23.6165	15.5461	-0.603242	8.07039	0.416133	No-change
EcolC_1850	MltA-interacting protein	218.594	143.94	-0.602784	74.6536	0.783317	No-change
EcolC_4249	protein ViaA	120.612	79.4547	-0.602173	41.1577	0.732397	No-change
EcolC_2467	isocitrate dehydrogenase	745.109	491.168	-0.601234	253.941	0.816276	No-change
EcolC_1573	DNA-3-methyladenine glycosylase 2	43.2891	28.5363	-0.601205	14.7528	0.549737	No-change
EcolC_1622	bifunctional histidinal dehydrogenase/ histidinol dehydrogenase	102.445	67.5413	-0.601003	34.9033	0.71056	No-change
EcolC_1938	3-dehydroquinate dehydratase	56.2218	37.0881	-0.600173	19.1337	0.605322	No-change
EcolC_4197	DUF484 domain-containing protein	107.653	71.046	-0.599561	36.6068	0.717077	No-change
EcolC_0955	CRISPR-associated protein	14.9824	9.91312	-0.595853	5.06924	0.318464	No-change
EcolC_3115	glyoxylate carboligase	7.61299	5.04979	-0.59224	2.5632	0.196723	No-change
EcolC_2202	type IV secretion protein Rhs	6.4326	4.26682	-0.59224	2.16578	0.17216	No-change
EcolC_0511	UDP-N-acetylglucosamine 1-carboxyvinyltransferase	275.438	182.758	-0.591793	92.68	0.791354	No-change
EcolC_4164	fatty acid oxidation complex subunit alpha	17.9083	11.9056	-0.588986	6.00267	0.352009	No-change
EcolC_1862	DeoR family transcriptional regulator	39.3227	26.1441	-0.588881	13.1787	0.522554	No-change
EcolC_3658	transcriptional regulator	53.2644	35.4465	-0.58753	17.818	0.587587	No-change
EcolC_0028	acetolactate synthase isozyme 1 large subunit	531.438	354.506	-0.58409	176.932	0.805956	No-change
EcolC_2718	MacA family efflux pump subunit	58.5709	39.0763	-0.583889	19.4946	0.605083	No-change
EcolC_3113	2-hydroxy-3-oxopropionate reductase	7.85723	5.24998	-0.581709	2.60725	0.199641	No-change
EcolC_3091	fimbrial chaperone SfmC	4.98305	3.32953	-0.581709	1.65352	0.13785	No-change
EcolC_1944	membrane protein	116.996	78.1953	-0.581311	38.8012	0.719505	No-change
EcolC_3012	hypothetical protein	212.686	142.171	-0.581095	70.5145	0.773858	No-change
EcolC_1207	multidrug efflux RND transporter permease subunit	59.4869	39.7898	-0.580173	19.6971	0.60751	No-change
EcolC_0764	hypothetical protein	39.7272	26.5782	-0.579884	13.149	0.520641	No-change
EcolC_2711	leucyl/phenylalanyl-tRNA--protein transferase	129.103	86.4035	-0.579365	42.6999	0.730914	No-change
EcolC_2287	peptidase M20	11.2888	7.56802	-0.576908	3.72081	0.258551	No-change
EcolC_1363	transcriptional regulator	2199.72	1474.85	-0.576756	724.875	0.813872	No-change
EcolC_3702	2-hydroxyhepta-2,4-diene-1,7-dioate isomerase	8.79566	5.90256	-0.57545	2.8931	0.216133	No-change
EcolC_0618	antitoxin HigA	23.069	15.4931	-0.57433	7.5759	0.397823	No-change
EcolC_0656	3,4-dihydroxy-2-butanone 4-phosphate synthase	740.737	498.518	-0.571316	242.219	0.805118	No-change
EcolC_0369	protein TusC	73.3131	49.352	-0.570963	23.9611	0.640636	No-change
EcolC_2653	fimbrial-like adhesin protein	11.9506	8.04895	-0.570214	3.90167	0.265523	No-change
EcolC_2942	LamB/YcsF family protein	166.119	112.072	-0.567787	54.0465	0.750251	No-change
EcolC_0430	ssDNA-binding protein, function unknown	288.452	194.618	-0.567691	93.8348	0.784669	No-change
EcolC_1562	transcriptional regulator	86.9966	58.7213	-0.567074	28.2752	0.669062	No-change
EcolC_2580	proline:sodium symporter	21.7402	14.6791	-0.566602	7.06109	0.382444	No-change
EcolC_3551	prepilin peptidase-dependent protein D	10.0678	6.80176	-0.565768	3.26603	0.235446	No-change
EcolC_0118	type IV secretion protein Rhs	34.149	23.0982	-0.564061	11.0508	0.47741	No-change
EcolC_0672	transcriptional regulator	28.4034	19.228	-0.56285	9.17533	0.436283	No-change
EcolC_0970	lipoprotein NlpD	433.171	293.481	-0.561671	139.69	0.792944	No-change
EcolC_4150	GTPase activator	196.55	133.345	-0.559737	63.2055	0.758012	No-change
EcolC_1792	hypothetical protein	237.054	160.961	-0.558511	76.0938	0.769912	No-change
EcolC_4163	Xaa-Pro dipeptidase	228.328	155.037	-0.558496	73.291	0.767675	No-change
EcolC_2705	hypothetical protein	258.349	175.692	-0.556277	82.6575	0.774707	No-change
EcolC_0346	nitrite reductase small subunit	24.8924	16.9348	-0.555714	7.95759	0.406147	No-change
EcolC_3204	cytochrome bo(3) ubiquinol oxidase subunit 4	16.4441	11.1872	-0.555714	5.25683	0.32137	No-change
EcolC_3498	periplasmic serine endoprotease DegP	728.904	495.962	-0.5555	232.942	0.800825	No-change
EcolC_3120	sugar ABC transporter permease	58.933	40.2236	-0.551033	18.7094	0.586498	No-change
EcolC_3707	4-hydroxy-2-oxo-heptane-1,7-dioate aldolase	11.5671	7.89593	-0.550848	3.67119	0.253456	No-change
EcolC_1701	flagellum-specific ATP synthase	6.64225	4.53412	-0.550848	2.10813	0.167113	No-change
EcolC_1659	MATE family multidrug exporter	33.8164	23.1047	-0.549539	10.7117	0.467962	No-change
EcolC_3934	phosphonate metabolism protein PhnP	26.6485	18.24	-0.546944	8.40843	0.415606	No-change
EcolC_4279	6-phosphogluconate phosphatase	71.8502	49.1961	-0.546448	22.6541	0.624193	No-change
EcolC_1485	Crp/Fnr family transcriptional regulator	20.9288	14.3336	-0.546085	6.59517	0.365044	No-change
EcolC_4140	sugar kinase	23.6486	16.2056	-0.545267	7.44307	0.390277	No-change
EcolC_0294	RNA 3'-terminal phosphate cyclase	154.254	105.726	-0.544979	48.5281	0.728283	No-change
EcolC_3817	3-keto-L-gulonate-6-phosphate decarboxylase ulaD	17.0503	11.6963	-0.543741	5.35397	0.321753	No-change
EcolC_3373	flagellar biosynthesis protein FlgM	13.2613	9.09714	-0.543741	4.1642	0.274767	No-change
EcolC_3379	ATP synthase	5.53051	3.79387	-0.543741	1.73664	0.143399	No-change
EcolC_4055	hydrogen peroxide-inducible genes activator	551.897	379.031	-0.542082	172.866	0.788101	No-change
EcolC_2943	allophanate hydrolase	88.5652	60.8373	-0.541785	27.728	0.654843	No-change
EcolC_3567	UDP-N-acetylglucosamine--N-acetylmuramyl- (pentapeptide) pyrophosphoryl-undecaprenol N-acetylglucosamine transferase	195.62	134.38	-0.54173	61.2393	0.74719	No-change
EcolC_2907	2,3-bisphosphoglycerate-dependent phosphoglycerate mutase	577.18	396.511	-0.541659	180.668	0.788735	No-change
EcolC_1621	histidinol-phosphate aminotransferase	70.2442	48.2586	-0.541593	21.9856	0.614972	No-change
EcolC_3866	EF-P beta-lysylation protein EpmB	100.198	68.8398	-0.541547	31.3587	0.673667	No-change
EcolC_1391	4-amino-4-deoxy-L-arabinose-phosphoundecaprenol flippase subunit ArnE	35.9714	24.7218	-0.541067	11.2496	0.476381	No-change
EcolC_0328	phosphoglycolate phosphatase	104.319	71.7442	-0.540069	32.5749	0.679491	No-change
EcolC_3841	RNA chaperone Hfq	2484.17	1708.5	-0.540037	775.674	0.796376	No-change
EcolC_3776	metalloprotease PmbA	136.365	93.7953	-0.539889	42.57	0.714207	No-change
EcolC_3979	tRNA dihydrouridine synthase A family protein	227.175	156.27	-0.539768	70.9056	0.756924	No-change
EcolC_2842	dehydrogenase	166.712	114.731	-0.539103	51.981	0.734501	No-change
EcolC_2866	malonyl-ACP O-methyltransferase	59.3813	40.8977	-0.537988	18.4836	0.580627	No-change
EcolC_0726	glycolate permease GlcA	13.337	9.18559	-0.537988	4.15139	0.274312	No-change
EcolC_3687	hypothetical protein	98.8725	68.15	-0.536855	30.7225	0.670725	No-change
EcolC_3262	taurine ABC transporter ATP-binding protein	18.3069	12.6184	-0.536855	5.68846	0.333521	No-change
EcolC_0991	formate hydrogenlyase subunit 5	8.79901	6.07201	-0.535167	2.727	0.203946	No-change
EcolC_1317	hypothetical protein	20.3132	14.0252	-0.534403	6.28808	0.352882	No-change
EcolC_3055	ferric anguibactin ABC transporter permease	10.4328	7.20325	-0.534403	3.22953	0.23083	No-change
EcolC_3173	capsular polysaccharide biosynthesis protein	8.04954	5.55776	-0.534403	2.49178	0.190421	No-change
EcolC_2296	transcriptional regulator	48.2359	33.3286	-0.533346	14.9073	0.534119	No-change
EcolC_3157	maltose O-acetyltransferase	100.988	69.8062	-0.532757	31.1818	0.670019	No-change
EcolC_0317	penicillin-binding protein 1A	125.504	86.8538	-0.531075	38.6505	0.699928	No-change
EcolC_0881	protein tas	122.027	84.4482	-0.531064	37.579	0.696496	No-change
EcolC_2522	flagellar basal body rod protein FlgG	15.751	10.9033	-0.530685	4.84775	0.302428	No-change
EcolC_0766	hypothetical protein	165.992	115.005	-0.52941	50.9864	0.729849	No-change
EcolC_1271	hypothetical protein	19.4732	13.4934	-0.529242	5.97986	0.342884	No-change
EcolC_1616	phosphoribosyl-AMP cyclohydrolase	214.821	148.923	-0.528565	65.8976	0.749486	No-change
EcolC_4264	bifunctional protein GlmU	280.125	194.216	-0.528408	85.9088	0.764769	No-change
EcolC_1472	murein DD-endopeptidase MepS/Murein LD-carboxypeptidase	4064.03	2818.49	-0.527991	1245.55	0.793494	No-change
EcolC_2759	tail assembly protein	12.6807	8.80089	-0.526917	3.87984	0.261134	No-change
EcolC_2444	hypothetical protein	121.951	84.655	-0.526633	37.2959	0.695372	No-change
EcolC_4162	hypothetical protein	114.55	79.5257	-0.52648	35.0239	0.686977	No-change
EcolC_3145	nucleoid-associated protein	449.222	312.543	-0.523373	136.679	0.774755	No-change
EcolC_4077	met repressor	1154.19	804.675	-0.520398	349.511	0.785422	No-change
EcolC_0498	RNA polymerase factor sigma-54	648.99	453.589	-0.516811	195.401	0.780722	No-change
EcolC_3966	cyclic-di-GMP phosphodiesterase	17.874	12.5037	-0.515508	5.37029	0.319553	No-change
EcolC_2804	glutathione S-transferase	59.4032	41.5841	-0.514508	17.8191	0.56447	No-change
EcolC_4236	ATP-dependent protease	25.1364	17.5973	-0.514426	7.53912	0.386116	No-change
EcolC_0329	tryptophan--tRNA ligase	225.554	157.957	-0.513939	67.5966	0.742191	No-change
EcolC_4290	hypothetical protein	358.519	251.306	-0.512603	107.213	0.764697	No-change
EcolC_0808	6-phospho-beta-glucosidase	74.8239	52.4547	-0.512426	22.3691	0.608491	No-change
EcolC_4160	protoporphyrinogen IX dehydrogenase [menaquinone]	113.843	79.8703	-0.51132	33.9731	0.674635	No-change
EcolC_1872	DUF1496 domain-containing protein	25.2985	17.749	-0.51132	7.54958	0.386439	No-change
EcolC_3283	galactoside O-acetyltransferase	11.3969	7.99582	-0.51132	3.40105	0.237718	No-change
EcolC_2261	enoyl-CoA hydratase	5.00199	3.5093	-0.51132	1.49269	0.125819	No-change
EcolC_2949	transposase	3.88442	2.72523	-0.51132	1.15919	0.102129	No-change
EcolC_1136	3-phenylpropionate-dihydrodiol/cinnamic acid-dihydrodiol dehydrogenase	9.70867	6.81141	-0.51132	2.89726	0.212796	No-change
EcolC_3444	hypothetical protein	4.44434	3.11806	-0.51132	1.32628	0.114363	No-change
EcolC_2607	cold-shock protein CspG	15101.9	10604.1	-0.510103	4497.77	0.784621	No-change
EcolC_1867	oxidoreductase	158.185	111.188	-0.508605	46.9964	0.713442	No-change
EcolC_2794	hypothetical protein;	181.142	127.386	-0.507913	53.7558	0.725652	No-change
EcolC_0196	LysR family transcriptional regulator	28.6756	20.1776	-0.50707	8.49802	0.410177	No-change
EcolC_4235	IlvGMEDA operon leader peptide	353.796	249.382	-0.504563	104.414	0.758431	No-change
EcolC_0059	ATP-dependent DNA helicase RecG	147.143	103.732	-0.504367	43.4118	0.699856	No-change
EcolC_2577	deferrochelatase/peroxidase EfeB	13.3802	9.43262	-0.504367	3.94756	0.261253	No-change
EcolC_2799	hypothetical protein	56.256	39.6705	-0.50394	16.5855	0.546939	No-change
EcolC_0497	ribosome hibernation promoting factor	929.26	655.356	-0.503805	273.905	0.77546	No-change
EcolC_0544	hypothetical protein	69.9983	49.3693	-0.503707	20.629	0.589644	No-change
EcolC_0503	arabinose 5-phosphate isomerase KdsD	399.356	281.7	-0.503517	117.656	0.762294	No-change
EcolC_1030	ribonucleoside-diphosphate reductase 2 subunit beta	13.6177	9.61402	-0.502275	4.00371	0.263705	No-change
EcolC_3851	miniconductance mechanosensitive channel MscM	109.083	77.051	-0.501539	32.0319	0.661768	No-change
EcolC_2650	cell division protein ZapC	163.532	115.581	-0.500673	47.9513	0.71044	No-change
EcolC_0165	biotin sulfoxide reductase	47.6624	33.7109	-0.499638	13.9515	0.511504	No-change
EcolC_3454	murein transglycosylase	2524.33	1785.96	-0.4992	738.368	0.77863	No-change
EcolC_1263	phosphocarrier protein HPr	8038.47	5690.61	-0.498338	2347.86	0.779168	No-change
EcolC_0474	hypothetical protein	207.737	147.074	-0.498218	60.6633	0.729383	No-change
EcolC_2243	aldehyde dehydrogenase	31.0039	21.952	-0.498096	9.05188	0.420892	No-change
EcolC_2371	outer membrane protein W	1344.86	952.555	-0.497582	392.306	0.777338	No-change
EcolC_2375	transporter	44.2983	31.3927	-0.49682	12.9056	0.494941	No-change
EcolC_2340	RNase II stability modulator	63.0935	44.7299	-0.496252	18.3636	0.566623	No-change
EcolC_1627	membrane protein	186.801	132.472	-0.495813	54.3288	0.721418	No-change
EcolC_0473	hypothetical protein	1115.85	791.675	-0.495159	324.172	0.776477	No-change
EcolC_3785	gamma-glutamylcyclotransferase YtfP	955.63	678.041	-0.495079	277.589	0.775556	No-change
EcolC_1719	cystine transporter subunit	454.799	322.977	-0.493796	131.822	0.762031	No-change
EcolC_1358	hypothetical protein	408.61	290.402	-0.492674	118.208	0.759089	No-change
EcolC_3456	endo/exonuclease/phosphatase	341.199	242.547	-0.492348	98.6518	0.752906	No-change
EcolC_3183	UDP-glucose 4-epimerase	6.04561	4.29803	-0.492211	1.74758	0.143339	No-change
EcolC_0561	tagatose-1,6-bisphosphate aldolase	13.1782	9.37953	-0.490561	3.79863	0.254377	No-change
EcolC_1804	transporter	31.5956	22.5027	-0.489625	9.09288	0.420366	No-change
EcolC_1765	isochorismatase	138.774	98.8871	-0.488882	39.8868	0.687635	No-change
EcolC_2822	sugar phosphatase	139.956	99.8162	-0.487626	40.1397	0.68846	No-change
EcolC_0647	bifunctional protein HldE	93.4009	66.6143	-0.487604	26.7866	0.63199	No-change
EcolC_3572	UDP-N-acetylmuramoylalanyl-D-glutamate--2, 6-diaminopimelate ligase	204.888	146.226	-0.486631	58.6615	0.723942	No-change
EcolC_0921	tRNA pseudouridine synthase C	50.7183	36.246	-0.484685	14.4723	0.512641	No-change
EcolC_4056	argininosuccinate lyase	576.619	412.101	-0.484619	164.518	0.759962	No-change
EcolC_4030	regulator of sigma D	184.608	132.057	-0.483305	52.5511	0.709304	No-change
EcolC_4147	nitrogen regulation protein NR(II)	75.8776	54.278	-0.483305	21.5996	0.590385	No-change
EcolC_3109	glycerate kinase	10.9771	7.85229	-0.483305	3.12476	0.221693	No-change
EcolC_3086	porin thermoregulatory protein EnvY	34.6361	24.8299	-0.480197	9.80619	0.432564	No-change
EcolC_0720	glc operon transcriptional activator	78.6735	56.4023	-0.480125	22.2713	0.595802	No-change
EcolC_3501	vitamin B12-binding protein	73.9059	53.0031	-0.479611	20.9027	0.584645	No-change
EcolC_4265	glutamine--fructose-6-phosphate aminotransferase [isomerizing]	373.091	267.806	-0.478343	105.286	0.749043	No-change
EcolC_0213	arsenate reductase	24.8977	17.874	-0.478153	7.02373	0.365283	No-change
EcolC_3217	transcription antitermination protein NusB	506.242	363.685	-0.477139	142.557	0.757283	No-change
EcolC_2812	glutathione ABC transporter permease GsiD	108.725	78.1772	-0.475871	30.5483	0.646412	No-change
EcolC_3541	aconitate hydratase 2	597.758	430.033	-0.475115	167.725	0.760237	No-change
EcolC_1042	transcriptional regulator	72.5473	52.2028	-0.474794	20.3445	0.577302	No-change
EcolC_2519	peptidoglycan hydrolase FlgJ	17.0201	12.2472	-0.474794	4.77296	0.292107	No-change
EcolC_3706	2-oxo-hept-3-ene-1,7-dioate hydratase	7.97659	5.73971	-0.474794	2.23688	0.172877	No-change
EcolC_3202	cytochrome bo(3) ubiquinol oxidase subunit 1	29.5943	21.313	-0.473587	8.28134	0.397106	No-change
EcolC_0247	zinc/cadmium/mercury/lead-transporting ATPase	77.5092	55.8217	-0.473542	21.6875	0.588675	No-change
EcolC_0759	HemN family oxidoreductase	116.931	84.2178	-0.473456	32.7129	0.653217	No-change
EcolC_0006	sugar phosphate phosphatase	212.984	153.541	-0.472125	59.4434	0.715152	No-change
EcolC_0252	cell division protein FtsY	91.2826	65.8146	-0.471932	25.468	0.615834	No-change
EcolC_2120	dipeptidyl carboxypeptidase II	69.6823	50.2974	-0.470308	19.3849	0.568082	No-change
EcolC_3603	4-hydroxythreonine-4-phosphate dehydrogenase	365.008	263.832	-0.468309	101.176	0.743985	No-change
EcolC_4033	thiamine biosynthesis protein ThiS	7.17796	5.18852	-0.468251	1.98944	0.157498	No-change
EcolC_0301	pimeloyl-ACP methyl ester esterase	49.5881	35.9123	-0.465516	13.6758	0.499414	No-change
EcolC_2385	peptide ABC transporter substrate-binding protein	1458.34	1056.27	-0.465352	402.074	0.763932	No-change
EcolC_3911	transcriptional regulator	12.9481	9.38692	-0.464014	3.56116	0.240935	No-change
EcolC_2538	dihydroorotase	437.958	317.786	-0.462738	120.172	0.743949	No-change
EcolC_3054	iron-enterobactin transporter membrane protein	14.2352	10.3315	-0.46241	3.90367	0.255441	No-change
EcolC_2816	isoaspartyl peptidase	223.68	162.423	-0.461678	61.2568	0.711612	No-change
EcolC_4232	branched-chain-amino-acid aminotransferase	141.101	102.467	-0.461567	38.6337	0.669636	No-change
EcolC_1288	transcriptional regulator	51.0101	37.0434	-0.461567	13.9667	0.500251	No-change
EcolC_3256	D-alanyl-D-alanine- carboxypeptidase/endopeptidase AmpH	136.324	99.0294	-0.461108	37.2944	0.665367	No-change
EcolC_3576	transcriptional regulator MraZ	839.937	610.27	-0.460832	229.666	0.755142	No-change
EcolC_4072	permease	50.0945	36.4187	-0.459973	13.6758	0.495767	No-change
EcolC_4231	dihydroxy-acid dehydratase	110.871	80.6518	-0.4591	30.219	0.636977	No-change
EcolC_2662	aliphatic sulfonate ABC transporter permease	8.40889	6.11801	-0.458852	2.29088	0.175389	No-change
EcolC_3276	2-hydroxy-6-oxononadienedioate/2-hydroxy-6- oxononatrienedioate hydrolase	7.68148	5.58877	-0.458852	2.09271	0.163418	No-change
EcolC_2211	N-acetyltransferase	64.1603	46.6808	-0.458852	17.4795	0.543686	No-change
EcolC_0708	hypothetical protein	9.52767	6.932	-0.458852	2.59567	0.193243	No-change
EcolC_3277	2,3-dihydroxyphenylpropionate/2, 3-dihydroxicinnamic acid 1,2-dioxygenase	4.6983	3.41832	-0.458852	1.27998	0.11038	No-change
EcolC_4291	ribonuclease P protein component	875.005	637.171	-0.457609	237.833	0.755441	No-change
EcolC_2945	Nif3-like dinuclear metal center hexameric protein	52.3823	38.146	-0.457549	14.2363	0.503934	No-change
EcolC_2046	spermidine N(1)-acetyltransferase	240.945	175.623	-0.456222	65.322	0.716037	No-change
EcolC_0794	chromosome initiation inhibitor	145.127	105.819	-0.455721	39.3083	0.671813	No-change
EcolC_4188	hypothetical protein	26.3527	19.228	-0.454736	7.12461	0.363286	No-change
EcolC_3045	hypothetical protein	255.381	186.454	-0.453834	68.9274	0.715236	No-change
EcolC_4046	pantothenate kinase	104.305	76.1654	-0.453604	28.1399	0.623164	No-change
EcolC_3593	arabinose operon regulatory protein	134.695	98.4371	-0.452426	36.2583	0.658096	No-change
EcolC_0361	glutathione-regulated potassium-efflux system ancillary protein KefG	71.4959	52.2501	-0.452426	19.2458	0.559268	No-change
EcolC_2342	DeoR family transcriptional regulator	325.263	237.812	-0.451784	87.451	0.728115	No-change
EcolC_1967	riboflavin synthase	193.64	141.605	-0.45151	52.0356	0.695515	No-change
EcolC_1674	sulfoxide reductase catalytic subunit YedY	19.1438	14.0049	-0.450947	5.13892	0.302822	No-change
EcolC_2785	hypothetical protein	6.9017	5.05262	-0.449919	1.84908	0.148685	No-change
EcolC_3915	sensor protein BasS	107.536	78.7983	-0.448584	28.7378	0.626142	No-change
EcolC_0251	ribosomal RNA small subunit methyltransferase D	139.237	102.034	-0.448493	37.2031	0.661265	No-change
EcolC_0290	rhomboid protease GlpG	100.03	73.3026	-0.448493	26.7272	0.615307	No-change
EcolC_0765	Holliday junction DNA helicase	114.753	84.1054	-0.448268	30.6481	0.635482	No-change
EcolC_4195	flavin mononucleotide phosphatase YigB	113.526	83.3483	-0.445796	30.1776	0.633186	No-change
EcolC_3579	acetolactate synthase isozyme 3 small subunit	95.7565	70.3465	-0.444893	25.41	0.601591	No-change
EcolC_1781	phosphogluconate dehydratase	57.173	42.0215	-0.444206	15.1515	0.508969	No-change
EcolC_3881	Insertion element protein	4.94735	3.63625	-0.444206	1.3111	0.112294	No-change
EcolC_2616	periplasmic AppA protein	26.9118	19.7923	-0.443301	7.11953	0.359902	No-change
EcolC_2197	group II intron reverse transcriptase/maturase	16.5932	12.2083	-0.442733	4.38493	0.272279	No-change
EcolC_1800	hypothetical protein	232.297	170.967	-0.442249	61.3296	0.700765	No-change
EcolC_1831	dioxygenase	13.3745	9.84476	-0.442057	3.52974	0.237061	No-change
EcolC_0917	LOG family protein YgdH	327.074	240.879	-0.44131	86.1953	0.720557	No-change
EcolC_1444	periplasmic nitrate reductase	95.6096	70.4178	-0.441216	25.1918	0.600144	No-change
EcolC_4151	GTP-binding protein	249.778	184.079	-0.440323	65.6993	0.705393	No-change
EcolC_2133	succinate dehydrogenase	30.1889	22.2597	-0.439584	7.92919	0.380985	No-change
EcolC_3580	acetolactate synthase isozyme 3 large subunit	69.637	51.364	-0.439098	18.273	0.544152	No-change
EcolC_4097	membrane protein	39.7118	29.2999	-0.438675	10.412	0.434406	No-change
EcolC_4029	NADH pyrophosphatase	54.4948	40.2447	-0.437319	14.2501	0.496986	No-change
EcolC_2176	protein bdm	21.697	16.0234	-0.437319	5.67365	0.317484	No-change
EcolC_3636	hypothetical protein;	7.51051	5.54655	-0.437319	1.96396	0.154652	No-change
EcolC_2314	sugar ABC transporter permease	5.31356	3.92409	-0.437319	1.38947	0.118177	No-change
EcolC_0496	nitrogen regulatory protein	382.525	282.793	-0.435807	99.7319	0.726597	No-change
EcolC_1618	1-(5-phosphoribosyl)-5-[(5- phosphoribosylamino)methylideneamino] imidazole-4-carboxamide isomerase	70.188	51.9001	-0.435488	18.288	0.544331	No-change
EcolC_2674	chromosome partition protein MukF	58.7288	43.4266	-0.435488	15.3022	0.510871	No-change
EcolC_2220	transcriptional regulator	36.815	27.2226	-0.435488	9.59241	0.418118	No-change
EcolC_2006	oxidoreductase	153.067	113.263	-0.434493	39.8046	0.657594	No-change
EcolC_1513	D-alanyl-D-alanine endopeptidase	188.007	139.128	-0.434375	48.8791	0.677996	No-change
EcolC_3751	LPS export ABC transporter permease LptF	220.001	162.836	-0.434091	57.165	0.690325	No-change
EcolC_2373	intracellular septation protein A	232.044	171.771	-0.433915	60.2734	0.693829	No-change
EcolC_0515	50S ribosomal protein L27	3857.66	2857.38	-0.433035	1000.28	0.742227	No-change
EcolC_4196	tyrosine recombinase XerC	109.994	81.5423	-0.4318	28.4513	0.613645	No-change
EcolC_2668	aspartate aminotransferase	725.692	538.385	-0.430719	187.307	0.734932	No-change
EcolC_2778	phage portal protein	15.1458	11.2445	-0.429706	3.90137	0.251387	No-change
EcolC_3367	flagellar basal body rod protein FlgF	11.3638	8.44158	-0.428858	2.9222	0.207929	No-change
EcolC_3679	hypothetical protein	32.3828	24.0619	-0.428479	8.32094	0.387455	No-change
EcolC_3550	nicotinate-nucleotide pyrophosphorylase [carboxylating]	127.469	94.7207	-0.428395	32.7483	0.633425	No-change
EcolC_1619	imidazole glycerol phosphate synthase subunit HisH	55.0918	40.9938	-0.426431	14.098	0.491222	No-change
EcolC_1433	transcriptional regulator	583.878	434.536	-0.42619	149.342	0.731619	No-change
EcolC_0752	Fe(2+)-trafficking protein	43.7912	32.6041	-0.42559	11.1872	0.446412	No-change
EcolC_0322	porin	20.8206	15.5017	-0.42559	5.31896	0.304198	No-change
EcolC_3042	hypothetical protein	21.5529	16.0545	-0.424905	5.49841	0.30867	No-change
EcolC_1592	mannose-1-phosphate guanyltransferase	9.26909	6.90443	-0.424905	2.36466	0.177266	No-change
EcolC_1801	RNA chaperone ProQ	1240.01	923.936	-0.424485	316.073	0.733772	No-change
EcolC_2727	hypothetical protein	79.6347	59.3369	-0.424469	20.2979	0.55519	No-change
EcolC_2479	spermidine/putrescine ABC transporter permease	39.7139	29.6039	-0.423857	10.11	0.422853	No-change
EcolC_0173	peptide ABC transporter permease	34.9641	26.0633	-0.423857	8.90084	0.398242	No-change
EcolC_3022	phospholipid--lipid A palmitoyltransferase	93.2123	69.5089	-0.423323	23.7034	0.580794	No-change
EcolC_2532	virulence factor MviM	64.8686	48.4447	-0.421182	16.4239	0.516898	No-change
EcolC_2608	cold-shock protein CspH	385.625	288.15	-0.420378	97.4749	0.713824	No-change
EcolC_1124	nitrogen regulatory protein P-II 1	304.87	228.014	-0.419072	76.8559	0.703038	No-change
EcolC_1397	LPS core heptose(II)-phosphate phosphatase	24.5434	18.3671	-0.41821	6.17628	0.329658	No-change
EcolC_3273	4-hydroxy-2-oxovalerate aldolase	8.51393	6.37142	-0.41821	2.14251	0.164996	No-change
EcolC_3804	acyl-CoA hydratase	6.34906	4.75133	-0.41821	1.59773	0.131906	No-change
EcolC_0116	hypothetical protein	5.63153	4.21437	-0.41821	1.41716	0.120354	No-change
EcolC_3717	transposase	4.11101	3.07649	-0.41821	1.03453	0.0926931	No-change
EcolC_0510	acid stress protein IbaG	106.403	79.6267	-0.41821	26.776	0.600084	No-change
EcolC_1693	flagellar biosynthetic protein FliQ	9.13559	6.83664	-0.41821	2.29895	0.174073	No-change
EcolC_2914	peptidoglycan-associated lipoprotein	594.443	445.56	-0.415919	148.883	0.72558	No-change
EcolC_3962	sodium:proton antiporter	103.897	77.891	-0.415618	26.0055	0.595456	No-change
EcolC_3826	isovaleryl CoA dehydrogenase	37.4694	28.0971	-0.415293	9.37232	0.408096	No-change
EcolC_0054	inner membrane symporter YicJ	13.5548	10.1771	-0.413473	3.37765	0.227135	No-change
EcolC_2449	septum site-determining protein MinC	362.903	272.508	-0.413288	90.3955	0.703635	No-change
EcolC_0875	racemase	50.5423	37.9567	-0.413139	12.5857	0.461445	No-change
EcolC_3800	hypothetical protein	221.956	166.824	-0.411951	55.1326	0.675149	No-change
EcolC_2947	deoxyribodipyrimidine photolyase	38.0682	28.6185	-0.411638	9.44968	0.405979	No-change
EcolC_3326	common pilus major fimbrillin subunit EcpA	68.3771	51.4056	-0.411588	16.9715	0.517532	No-change
EcolC_1462	50S ribosomal protein L25	3133.89	2364.04	-0.406702	769.854	0.728785	No-change
EcolC_0887	diacylglyceryl transferase	186.404	140.654	-0.406274	45.7491	0.659567	No-change
EcolC_4224	guanosine-5'-triphosphate,3'-diphosphate pyrophosphatase	366.586	276.728	-0.405681	89.8577	0.703492	No-change
EcolC_1519	osmoprotectant uptake system permease	134.45	101.499	-0.40561	32.9515	0.622806	No-change
EcolC_1293	lipoprotein	23.2362	17.556	-0.404405	5.68013	0.310045	No-change
EcolC_2934	succinate dehydrogenase cytochrome b556 large membrane subunit	764.953	578.835	-0.402218	186.118	0.716061	No-change
EcolC_0718	acyl-CoA synthetase	12.7484	9.64752	-0.402091	3.10092	0.214351	No-change
EcolC_2431	flagellar brake protein YcgR	14.0949	10.6735	-0.401137	3.42138	0.228151	No-change
EcolC_2465	DUF1398 domain-containing protein	12.7898	9.68524	-0.401137	3.10458	0.214351	No-change
EcolC_1759	cytochrome C	9.4094	7.12538	-0.401137	2.28403	0.171753	No-change
EcolC_0785	fructose-bisphosphate aldolase	1799.94	1363.05	-0.401105	436.884	0.722148	No-change
EcolC_0095	peptidase M37	132.727	100.535	-0.400761	32.1918	0.615463	No-change
EcolC_2144	autoinducer 2 import system permease LsrC	32.8402	24.8899	-0.399899	7.95023	0.371347	No-change
EcolC_1534	protein mrp	429.99	326.357	-0.397851	103.633	0.703384	No-change
EcolC_4230	threonine dehydratase	131.935	100.165	-0.397452	31.7702	0.613633	No-change
EcolC_0690	biopolymer transporter ExbD	101.907	77.4538	-0.395843	24.453	0.576046	No-change
EcolC_2083	lysozyme from lambdoid prophage Qin	7.39059	5.61718	-0.395843	1.77341	0.142263	No-change
EcolC_0332	hypothetical protein	6.78105	5.15391	-0.395843	1.62715	0.133557	No-change
EcolC_3051	isochorismate synthase EntC	6.71186	5.10132	-0.395843	1.61054	0.132217	No-change
EcolC_3526	pantothenate synthetase	244.055	185.51	-0.395711	58.5453	0.674193	No-change
EcolC_1174	exopolyphosphatase	141.726	107.737	-0.395592	33.9891	0.622423	No-change
EcolC_0316	ADP compounds hydrolase NudE	240.066	182.615	-0.394624	57.4506	0.666575	No-change
EcolC_2372	hypothetical protein	271.857	206.857	-0.39422	65.0009	0.674492	No-change
EcolC_1024	L-valine exporter, norvaline resistance protein	488.183	371.513	-0.394008	116.67	0.700502	No-change
EcolC_0340	fructoselysine 3-epimerase	12.7634	9.71814	-0.393264	3.04529	0.210954	No-change
EcolC_2260	3-hydroxyadipyl-CoA dehydrogenase	7.42746	5.65531	-0.393264	1.77216	0.141952	No-change
EcolC_3303	NAD(P)-binding succinyl-CoA synthase	6.85169	5.21691	-0.393264	1.63478	0.133305	No-change
EcolC_0916	serine/threonine transporter	167.882	127.889	-0.39256	39.9935	0.635219	No-change
EcolC_3340	phosphoporin protein E	6.30667	4.80701	-0.391738	1.49966	0.124874	No-change
EcolC_3421	hypothetical protein	42.5084	32.4391	-0.390014	10.0693	0.412557	No-change
EcolC_0772	S-adenosylmethionine synthase	2005.53	1531.05	-0.389464	474.483	0.715738	No-change
EcolC_0177	hypothetical protein;	609.8	465.746	-0.388794	144.054	0.705465	No-change
EcolC_3164	ammonia channel	22.9987	17.5697	-0.388463	5.429	0.300203	No-change
EcolC_1170	GMP synthase [glutamine-hydrolyzing]	824.547	630.066	-0.3881	194.482	0.710022	No-change
EcolC_4012	acetate operon repressor	166.533	127.255	-0.388093	39.2788	0.633473	No-change
EcolC_4108	2-keto-3-deoxygluconate permease	20.5551	15.7107	-0.387745	4.84435	0.280961	No-change
EcolC_3307	LysR family transcriptional regulator	49.1735	37.5905	-0.387514	11.583	0.439309	No-change
EcolC_2301	thiol peroxidase	1113.14	851.04	-0.387331	262.096	0.712999	No-change
EcolC_2241	cytochrome B561	157.937	120.8	-0.386732	37.1374	0.626991	No-change
EcolC_1720	D-cysteine desulfhydrase	98.7143	75.5095	-0.386601	23.2048	0.562712	No-change
EcolC_1791	hypothetical protein	636.056	486.7	-0.386121	149.356	0.706231	No-change
EcolC_2765	baseplate assembly protein	32.8029	25.106	-0.385789	7.69686	0.362593	No-change
EcolC_1641	PTS galactitol transporter subunit IIB	19.0405	14.5728	-0.385789	4.46765	0.267986	No-change
EcolC_1744	chemotaxis protein CheA	6.90399	5.28404	-0.385789	1.61995	0.132552	No-change
EcolC_1587	colanic acid biosynthesis acetyltransferase WcaF	4.9422	3.78257	-0.385789	1.15964	0.101638	No-change
EcolC_3005	DNA polymerase III subunit delta	191.449	146.67	-0.384389	44.7792	0.640935	No-change
EcolC_3720	endoribonuclease SymE	67.7957	51.9494	-0.384085	15.8462	0.493853	No-change
EcolC_0101	serine acetyltransferase	405.1	310.456	-0.38389	94.6442	0.687898	No-change
EcolC_1086	outer membrane protein assembly factor BamD	902.752	691.897	-0.383773	210.855	0.705381	No-change
EcolC_1133	hypothetical protein	14.1272	10.8364	-0.382587	3.29077	0.220294	No-change
EcolC_1768	transcriptional regulator	296.259	227.311	-0.382191	68.948	0.672411	No-change
EcolC_1011	murein transglycosylase	64.5043	49.5042	-0.381843	15.0001	0.483616	No-change
EcolC_0368	sulfurtransferase TusD	92.4181	70.95	-0.381374	21.4682	0.546197	No-change
EcolC_4284	multidrug resistance protein MdtL	14.053	10.7912	-0.381012	3.26171	0.219122	No-change
EcolC_1728	hypothetical protein	219.995	169.068	-0.379864	50.9266	0.652093	No-change
EcolC_0256	amino acid ABC transporter substrate-binding protein	22.5659	17.347	-0.379454	5.21885	0.292203	No-change
EcolC_3736	isoaspartyl dipeptidase	79.066	60.7822	-0.379408	18.2838	0.518441	No-change
EcolC_0965	2-C-methyl-D-erythritol 4-phosphate cytidylyltransferase	93.6687	72.0443	-0.378682	21.6244	0.547369	No-change
EcolC_2495	thiamine kinase	90.8908	69.9202	-0.378426	20.9706	0.542574	No-change
EcolC_2432	murein transglycosylase	43.1253	33.1778	-0.378318	9.94754	0.407773	No-change
EcolC_1856	alcohol dehydrogenase	14.1996	10.9262	-0.378053	3.27336	0.219409	No-change
EcolC_1685	membrane protein	42.4536	32.6751	-0.377695	9.7785	0.404317	No-change
EcolC_3532	ABC transporter ATPase	48.1614	37.0871	-0.37696	11.0743	0.427936	No-change
EcolC_2714	Insertion element protein	82.3381	63.4691	-0.375506	18.869	0.523918	No-change
EcolC_2049	starvation-sensing protein RspA	20.9103	16.1421	-0.373392	4.76828	0.27503	No-change
EcolC_2484	lipoprotein-releasing system ATP-binding protein LolD	177.09	136.733	-0.373123	40.3571	0.624492	No-change
EcolC_4146	glutamine synthetase	708.669	547.222	-0.372986	161.447	0.694391	No-change
EcolC_4054	soluble pyridine nucleotide transhydrogenase	454.764	351.293	-0.372446	103.472	0.683844	No-change
EcolC_3462	D-methionine-binding lipoprotein MetQ	1139.29	880.248	-0.372159	259.046	0.699809	No-change
EcolC_4276	6-phosphogluconolactonase	15.6935	12.1272	-0.371917	3.56627	0.230077	No-change
EcolC_1748	chemotaxis protein CheR	6.58908	5.09175	-0.371917	1.49734	0.124516	No-change
EcolC_2775	phage capsid protein	5.35713	4.13975	-0.371917	1.21738	0.105621	No-change
EcolC_0352	anthranilate synthase subunit II	50.2943	38.8652	-0.371917	11.4291	0.430304	No-change
EcolC_1686	hypothetical protein	109.178	84.4773	-0.370043	24.7004	0.562533	No-change
EcolC_1039	transcriptional regulator	143.063	110.754	-0.369301	32.3098	0.599306	No-change
EcolC_2212	hypothetical protein	47.6878	36.9178	-0.369301	10.7699	0.418859	No-change
EcolC_2466	anti-adapter protein IraM	22.0777	17.0916	-0.369301	4.98607	0.282385	No-change
EcolC_2267	1,2-phenylacetyl-CoA epoxidase subunit A	7.69157	5.95449	-0.369301	1.73708	0.139524	No-change
EcolC_4169	DNase TatD	100.806	78.0909	-0.368362	22.7156	0.549916	No-change
EcolC_0550	hypothetical protein	79.7288	61.7628	-0.368362	17.966	0.5105	No-change
EcolC_2147	autoinducer 2 kinase LsrK	29.7294	23.0302	-0.368362	6.69917	0.332002	No-change
EcolC_0036	DUF1198 domain-containing protein	53.906	41.7669	-0.368087	12.1391	0.441019	No-change
EcolC_1078	membrane protein	104.18	80.7339	-0.367828	23.4458	0.5547	No-change
EcolC_2528	flagellar basal body P-ring biosynthesis protein FlgA	15.3229	11.8864	-0.366372	3.43644	0.225054	No-change
EcolC_2503	thymidylate kinase	155.604	120.759	-0.365743	34.8445	0.608371	No-change
EcolC_1238	ethanolamine ammonia-lyase heavy chain	9.5984	7.45404	-0.364771	2.14436	0.161481	No-change
EcolC_3723	GntR family transcriptional regulator	39.1026	30.373	-0.364478	8.72968	0.376238	No-change
EcolC_3823	esterase	36.8347	28.6113	-0.364478	8.22336	0.365451	No-change
EcolC_0341	fructoselysine 6-phosphate deglycase	14.2258	11.0519	-0.364216	3.1739	0.212078	No-change
EcolC_3260	taurine dioxygenase	22.2921	17.3323	-0.363069	4.9598	0.278713	No-change
EcolC_2717	MacB family efflux pump subunit	57.1361	44.4408	-0.362519	12.6953	0.444176	No-change
EcolC_1617	imidazole glycerol phosphate synthase subunit HisF	73.6491	57.3129	-0.361806	16.3361	0.488914	No-change
EcolC_0417	30S ribosomal protein S4	1687.7	1313.82	-0.361287	373.877	0.693387	No-change
EcolC_0064	DNA ligase B	21.8375	17.0002	-0.361255	4.83728	0.274803	No-change
EcolC_1724	hypothetical protein	242.276	188.691	-0.360623	53.5846	0.641282	No-change
EcolC_2581	bifunctional proline dehydrogenase/pyrroline-5-carboxylate dehydrogenase	17.1163	13.333	-0.360366	3.78326	0.236319	No-change
EcolC_2867	8-amino-7-oxononanoate synthase	74.105	57.7341	-0.360149	16.371	0.489297	No-change
EcolC_2226	hypothetical protein	87.8834	68.4754	-0.360006	19.408	0.517998	No-change
EcolC_1819	L-serine dehydratase 1	302.318	235.639	-0.359489	66.679	0.65525	No-change
EcolC_4221	rho operon leader peptide	17897.4	13950.5	-0.359434	3946.91	0.69548	No-change
EcolC_2858	molybdopterin synthase catalytic subunit	98.0109	76.4028	-0.359317	21.6081	0.535554	No-change
EcolC_1040	hypothetical protein	83.7716	65.3028	-0.359317	18.4688	0.509292	No-change
EcolC_0235	nickel-responsive regulator	66.2671	51.6574	-0.359317	14.6097	0.469242	No-change
EcolC_0619	2,4-dienoyl-CoA reductase [NADPH]	38.117	29.7135	-0.359317	8.40351	0.369039	No-change
EcolC_0481	N-acetylneuraminate lyase	14.899	11.6143	-0.359317	3.28472	0.216611	No-change
EcolC_4139	NADH-dependent gamma-hydroxybutyrate dehydrogenase	6.73477	5.24998	-0.359317	1.48479	0.12277	No-change
EcolC_3385	hypothetical protein	5.21114	4.06226	-0.359317	1.14888	0.100562	No-change
EcolC_2082	Qin prophage; uncharacterized protein	4.74348	3.6977	-0.359317	1.04578	0.0940445	No-change
EcolC_2312	Zn-dependent NAD(P)-binding oxidoreductase	4.21642	3.28684	-0.359317	0.92958	0.0853743	No-change
EcolC_1695	flagellar protein FliO	4.04362	3.15214	-0.359317	0.891482	0.0825042	No-change
EcolC_0858	hypothetical protein	3.42584	2.67056	-0.359317	0.755283	0.0731763	No-change
EcolC_2843	family 3 glycosyltransferase	164.953	128.666	-0.358421	36.2867	0.605346	No-change
EcolC_2689	phosphoserine aminotransferase	580.751	452.998	-0.358417	127.754	0.681536	No-change
EcolC_2135	hypothetical protein	218.569	170.489	-0.358413	48.0803	0.632827	No-change
EcolC_3218	6,7-dimethyl-8-ribityllumazine synthase	253.993	198.404	-0.356345	55.5886	0.64371	No-change
EcolC_4042	50S ribosomal protein L11	2702.34	2112.13	-0.355516	590.218	0.694415	No-change
EcolC_3670	lipoate-protein ligase A	54.8135	42.8802	-0.354219	11.9333	0.427003	No-change
EcolC_4092	glycerol kinase	330.352	258.566	-0.353475	71.7867	0.650251	No-change
EcolC_2310	oxidoreductase	10.044	7.86602	-0.352622	2.17794	0.162007	No-change
EcolC_3839	cell division protein FtsH	648.366	507.803	-0.352537	140.562	0.674061	No-change
EcolC_1155	protein SseB	62.5382	48.9981	-0.352012	13.5401	0.449091	No-change
EcolC_3710	Pyoverdin chromophore biosynthetic protein pvcC	9.78437	7.67645	-0.350039	2.10792	0.158168	No-change
EcolC_2324	gamma-glutamylputrescine oxidoreductase	5.96915	4.68318	-0.350039	1.28598	0.109663	No-change
EcolC_3867	hypothetical protein	59.8223	46.9429	-0.349776	12.8794	0.440385	No-change
EcolC_0267	glycerophosphodiester phosphodiesterase	57.6868	45.2789	-0.349401	12.4079	0.433832	No-change
EcolC_3999	protein PsiE	33.6083	26.3859	-0.349048	7.22236	0.337623	No-change
EcolC_4185	threonine efflux protein	165.632	130.045	-0.348975	35.5874	0.594595	No-change
EcolC_2214	hypothetical protein;	76.6649	60.2825	-0.346826	16.3823	0.482624	No-change
EcolC_1494	S-formylglutathione hydrolase YeiG	266.995	210.061	-0.346002	56.9337	0.636379	No-change
EcolC_4171	Sec-independent protein translocase TatB	599.921	472.205	-0.34536	127.716	0.67222	No-change
EcolC_2819	fructose-bisphosphate aldolase	30.5071	24.0133	-0.34531	6.49377	0.318787	No-change
EcolC_0507	outer membrane lipid asymmetry maintenance protein MlaD	110.372	86.9442	-0.34421	23.4276	0.534585	No-change
EcolC_2642	3-hydroxydecanoyl-ACP dehydratase	1408.2	1110.56	-0.342568	297.642	0.675377	No-change
EcolC_0178	membrane protein	14.9758	11.8115	-0.342443	3.16432	0.207965	No-change
EcolC_1699	flagellar hook-length control protein FliK	11.1522	8.79581	-0.342443	2.35641	0.170569	No-change
EcolC_0258	leucine-specific-binding protein	146.219	115.368	-0.341882	30.8505	0.571526	No-change
EcolC_3240	hypothetical protein	55.9798	44.1836	-0.341395	11.7962	0.421801	No-change
EcolC_4198	diaminopimelate epimerase	86.1071	67.9624	-0.341395	18.1447	0.494176	No-change
EcolC_4028	uroporphyrinogen decarboxylase	146.144	115.477	-0.339787	30.6671	0.570808	No-change
EcolC_3125	iron export permease FetB	30.6745	24.2569	-0.338643	6.41757	0.314757	No-change
EcolC_2930	2-oxoglutarate dehydrogenase E1 component	291.644	230.737	-0.337964	60.9078	0.633162	No-change
EcolC_1033	glutaredoxin	13.0349	10.3175	-0.33729	2.71744	0.187922	No-change
EcolC_1195	hydrogenase-4 F-S subunit	10.3773	8.21392	-0.33729	2.1634	0.160548	No-change
EcolC_2764	baseplate assembly protein	8.9072	7.05028	-0.33729	1.85691	0.144092	No-change
EcolC_0710	membrane protein	7.12576	5.64023	-0.33729	1.48553	0.12259	No-change
EcolC_0109	hypothetical protein	419.935	332.439	-0.337078	87.4964	0.652643	No-change
EcolC_0031	sensor protein UhpB	31.0172	24.5628	-0.336597	6.45446	0.315415	No-change
EcolC_3433	hypothetical protein	45.8969	36.3489	-0.336486	9.54803	0.383676	No-change
EcolC_3557	DNA gyrase inhibitor YacG	138.28	109.542	-0.336109	28.738	0.562652	No-change
EcolC_2285	DNA endonuclease SmrA	94.4658	74.8666	-0.33547	19.5992	0.507247	No-change
EcolC_3604	ribosomal RNA small subunit methyltransferase A	520.628	412.912	-0.334421	107.717	0.65055	No-change
EcolC_1076	tRNA (guanine-N(1)-)-methyltransferase	1813.66	1439.4	-0.33344	374.264	0.667006	No-change
EcolC_1441	ecotin	113.494	90.1241	-0.332635	23.3702	0.527182	No-change
EcolC_0462	protease TldD	162.564	129.091	-0.332619	33.473	0.573284	No-change
EcolC_0166	acetyltransferase	29.644	23.5445	-0.33235	6.0995	0.303803	No-change
EcolC_3225	preprotein translocase subunit SecD	422.653	335.744	-0.332113	86.9091	0.64316	No-change
EcolC_3788	peptide methionine sulfoxide reductase MsrA	133.174	105.799	-0.331978	27.3743	0.548828	No-change
EcolC_2514	m(7)GTP pyrophosphatase	246.661	196.348	-0.329117	50.3129	0.61172	No-change
EcolC_3982	zinc uptake regulation protein	426.876	339.844	-0.328943	87.0317	0.643207	No-change
EcolC_1035	hypothetical protein	67.2061	53.5041	-0.328943	13.702	0.441928	No-change
EcolC_2366	tryptophan synthase subunit beta	128.082	102.034	-0.328013	26.0476	0.542143	No-change
EcolC_4152	DNA polymerase I	106.293	84.6945	-0.327712	21.5989	0.515834	No-change
EcolC_0745	RNA polymerase sigma factor FecI	12.7583	10.1666	-0.327608	2.59177	0.180878	No-change
EcolC_2068	hypothetical protein;	120.59	96.1402	-0.326895	24.4495	0.533329	No-change
EcolC_2258	beta-ketoadipyl-CoA thiolase	19.4302	15.4972	-0.326288	3.93294	0.235075	No-change
EcolC_2685	30S ribosomal protein S1	3137.78	2503.23	-0.325953	634.55	0.668166	No-change
EcolC_1399	porin	30.8894	24.6459	-0.325764	6.2435	0.307438	No-change
EcolC_1866	protease	95.7687	76.4152	-0.325695	19.3535	0.498541	No-change
EcolC_1565	multidrug resistance protein MdtC	24.1212	19.2655	-0.324278	4.85563	0.265965	No-change
EcolC_1684	amino acid exporter for phenylalanine, threonine	25.7106	20.5433	-0.323693	5.16726	0.275185	No-change
EcolC_3280	lac repressor	79.058	63.1779	-0.323492	15.8801	0.462401	No-change
EcolC_3571	UDP-N-acetylmuramoyl-tripeptide--D-alanyl-D- alanine ligase	173.516	138.714	-0.322957	34.8021	0.571574	No-change
EcolC_1414	hypothetical protein	88.6615	70.8868	-0.322791	17.7747	0.479945	No-change
EcolC_2433	murein tetrapeptide carboxypeptidase	116.995	93.5555	-0.322558	23.44	0.522423	No-change
EcolC_2134	glutaminase 2	49.4918	39.5762	-0.322558	9.91565	0.383246	No-change
EcolC_2450	septum site-determining protein MinD	344.961	275.862	-0.322486	69.099	0.624767	No-change
EcolC_2537	lipoprotein	282.275	225.801	-0.32205	56.474	0.612963	No-change
EcolC_2354	DNA topoisomerase 1	270.491	216.438	-0.321632	54.0538	0.610189	No-change
EcolC_0548	hypothetical protein	270.214	216.315	-0.320963	53.898	0.609986	No-change
EcolC_1438	alpha-ketoglutarate-dependent dioxygenase	44.7096	35.7978	-0.320714	8.91181	0.365068	No-change
EcolC_4205	protoheme IX biogenesis protein	498.061	398.825	-0.320566	99.2359	0.640959	No-change
EcolC_0327	ribulose-phosphate 3-epimerase	96.0449	76.9122	-0.320498	19.1328	0.491772	No-change
EcolC_2480	spermidine/putrescine-binding periplasmic protein	180.225	144.348	-0.320247	35.8769	0.574719	No-change
EcolC_3650	hypothetical protein	93.0169	74.5815	-0.318675	18.4354	0.485972	No-change
EcolC_1837	hypothetical protein	9.43511	7.56513	-0.318675	1.86998	0.143805	No-change
EcolC_0321	DNA utilization protein HofP	8.52655	6.83664	-0.318675	1.68991	0.133772	No-change
EcolC_1314	fimbrial protein	6.12279	4.90929	-0.318675	1.2135	0.10397	No-change
EcolC_3819	ascorbate-specific phosphotransferase enzyme IIB component	5.64257	4.52425	-0.318675	1.11832	0.0982301	No-change
EcolC_2526	flagellar basal-body rod protein FlgC	4.26327	3.41832	-0.318675	0.844955	0.0788567	No-change
EcolC_3533	carbonic anhydrase	456.49	366.116	-0.318283	90.3741	0.637467	No-change
EcolC_3152	transcriptional regulator	165.963	133.172	-0.317572	32.7912	0.564769	No-change
EcolC_3623	carbamoyl phosphate synthase small subunit	380.832	305.841	-0.316372	74.991	0.629012	No-change
EcolC_2019	fumarate hydratase	33.5557	26.9521	-0.316159	6.60358	0.314064	No-change
EcolC_0606	hypothetical protein	165.347	132.848	-0.315713	32.4983	0.563896	No-change
EcolC_2669	hypothetical protein	1298.78	1044.01	-0.315015	254.764	0.657534	No-change
EcolC_0359	hydrolase	73.7812	59.3194	-0.314751	14.4619	0.44017	No-change
EcolC_1343	histidine-binding periplasmic protein	852.13	685.137	-0.31468	166.993	0.642514	No-change
EcolC_2426	dihydroxyacetone kinase subunit DhaK	2213.27	1780.61	-0.313804	432.655	0.649749	No-change
EcolC_0475	50S ribosomal protein L13	4994.16	4018.8	-0.31348	975.368	0.650957	No-change
EcolC_1595	colanic acid exporter	6.00391	4.83626	-0.312011	1.16765	0.101017	No-change
EcolC_3197	hypothetical protein	84.8304	68.3664	-0.311295	16.4641	0.461409	No-change
EcolC_3481	UDP-3-O-(3-hydroxymyristoyl)glucosamine N-acyltransferase	1159.74	934.865	-0.31097	224.873	0.646365	No-change
EcolC_2807	ribosomal protein S12 methylthiotransferase RimO	95.6136	77.0862	-0.310744	18.5274	0.479311	No-change
EcolC_3261	taurine ABC transporter permease	8.63909	6.96668	-0.310407	1.67241	0.131954	No-change
EcolC_2670	M15A protease-related family periplasmic protein	2343.05	1890.02	-0.309987	453.031	0.649868	No-change
EcolC_0546	nucleoside-diphosphate-sugar epimerase	28.3117	22.856	-0.308827	5.45572	0.279813	No-change
EcolC_3284	MFS transporter	15.2337	12.2981	-0.308827	2.93557	0.19408	No-change
EcolC_1975	glutaredoxin	533.014	430.31	-0.308797	102.704	0.631894	No-change
EcolC_1437	transcriptional regulator	78.0514	63.0463	-0.308012	15.005	0.446137	No-change
EcolC_2621	hydrogenase 1 maturation protease	9.22881	7.45577	-0.307786	1.77304	0.137539	No-change
EcolC_0364	FKBP-type peptidyl-prolyl cis-trans isomerase	1699.5	1373.49	-0.307264	326.01	0.648696	No-change
EcolC_2145	autoinducer 2 import ATP-binding protein LsrA	20.2339	16.3739	-0.305378	3.86002	0.228498	No-change
EcolC_4206	anaerobic sulfatase maturase AslB	28.1385	22.775	-0.305096	5.36353	0.276884	No-change
EcolC_2691	ribosomal protein S12 methylthiotransferase accessory factor YcaO	81.0997	65.6439	-0.305035	15.4558	0.4511	No-change
EcolC_3417	copper resistance protein	28.503	23.0737	-0.304869	5.42938	0.276919	No-change
EcolC_0446	tRNA-dihydrouridine synthase B	844.928	684.088	-0.304646	160.84	0.633413	No-change
EcolC_3201	cytochrome O ubiquinol oxidase	34.8656	28.2336	-0.304391	6.63198	0.307785	No-change
EcolC_1359	sugar phosphatase YfbT	251.208	203.445	-0.304241	47.7625	0.583951	No-change
EcolC_2192	hypothetical protein	57.6646	46.7151	-0.303796	10.9494	0.390445	No-change
EcolC_2505	4-amino-4-deoxychorismate lyase	66.0807	53.5537	-0.303245	12.5271	0.412593	No-change
EcolC_2026	hypothetical protein	185.583	150.406	-0.303202	35.1769	0.556374	No-change
EcolC_2382	peptide ABC transporter ATP-binding protein	542.702	439.856	-0.303131	102.847	0.623511	No-change
EcolC_3524	fimbrial protein	9.97281	8.08511	-0.302733	1.8877	0.143459	No-change
EcolC_3041	hypothetical protein	9.09069	7.36996	-0.302733	1.72073	0.134513	No-change
EcolC_3961	pentapeptide repeat-containing protein;	7.38505	5.98717	-0.302733	1.39788	0.115965	No-change
EcolC_2131	hypothetical protein	6.63067	5.37558	-0.302733	1.25509	0.1069	No-change
EcolC_3949	hypothetical protein	185.174	150.146	-0.302519	35.0284	0.555967	No-change
EcolC_0660	ATP-Grasp family ATPase	970.072	787.406	-0.300984	182.666	0.635028	No-change
EcolC_3667	DNA repair protein RadA	67.4171	54.7228	-0.300973	12.6943	0.414709	No-change
EcolC_3555	dephospho-CoA kinase	90.5615	73.5682	-0.299816	16.9933	0.461158	No-change
EcolC_4278	protein CbrB	19.7745	16.0639	-0.299816	3.71056	0.221873	No-change
EcolC_3513	sugar fermentation stimulation protein A	122.456	99.4949	-0.299566	22.9608	0.505561	No-change
EcolC_2927	succinyl-CoA ligase subunit alpha	439.737	357.509	-0.298661	82.2277	0.615463	No-change
EcolC_2928	succinyl-CoA ligase subunit beta	352.554	286.691	-0.298349	65.8632	0.60403	No-change
EcolC_0132	L-xylulose 5-phosphate 3-epimerase	6.58908	5.35973	-0.297916	1.22935	0.104999	No-change
EcolC_3142	adenylate kinase	1011.5	823.497	-0.296662	188.004	0.635362	No-change
EcolC_4240	transporter	72.0291	58.6536	-0.29636	13.3755	0.422782	No-change
EcolC_2445	hypothetical protein	104.27	84.953	-0.295591	19.3173	0.480483	No-change
EcolC_3709	4-hydroxyphenylacetate catabolism protein	17.1638	13.984	-0.295591	3.1798	0.202595	No-change
EcolC_3958	acetyl-CoA synthetase	18.6349	15.194	-0.294508	3.44094	0.210273	No-change
EcolC_2084	Rz-like protein, Qin prophage	19.9167	16.2423	-0.294222	3.67439	0.218441	No-change
EcolC_3796	membrane protein	19.9167	16.2423	-0.294222	3.67439	0.218441	No-change
EcolC_1239	ethanolamine ammonia-lyase light chain	10.8331	8.83451	-0.294222	1.99857	0.148326	No-change
EcolC_1305	transcriptional regulator	37.1572	30.3211	-0.293319	6.8361	0.309328	No-change
EcolC_0009	2-dehydro-3-deoxygalactonokinase	15.4338	12.5999	-0.29268	2.83389	0.186977	No-change
EcolC_2841	hypothetical protein	163.495	133.491	-0.292506	30.0043	0.531213	No-change
EcolC_2761	phage tail protein	12.3157	10.0602	-0.291833	2.25545	0.161217	No-change
EcolC_0479	transporter	38.5858	31.5407	-0.290855	7.0451	0.314195	No-change
EcolC_1088	hypothetical protein	96.3729	78.8035	-0.290369	17.5695	0.459412	No-change
EcolC_0886	phosphoenolpyruvate-protein phosphotransferase	143.254	117.165	-0.290033	26.089	0.514614	No-change
EcolC_0029	acetolactate synthase isozyme 1 small subunit	168.679	137.966	-0.289964	30.7126	0.533628	No-change
EcolC_3627	peptidyl-prolyl cis-trans isomerase	244.468	199.972	-0.289852	44.4967	0.569158	No-change
EcolC_3974	aromatic amino acid aminotransferase	138.618	113.436	-0.289235	25.1818	0.510237	No-change
EcolC_0964	cell division protein FtsB	335.206	274.369	-0.288927	60.8364	0.590038	No-change
EcolC_1530	hypothetical protein	6.2053	5.07911	-0.288927	1.1262	0.0984214	No-change
EcolC_2998	hypothetical protein	3.55547	2.91019	-0.288927	0.645281	0.0656422	No-change
EcolC_4078	hypothetical protein	231.675	189.818	-0.287487	41.8572	0.564135	No-change
EcolC_0289	thiosulfate sulfurtransferase GlpE	97.3066	79.7346	-0.287331	17.5719	0.459412	No-change
EcolC_0755	hypothetical protein	273.816	224.386	-0.287225	49.4302	0.577111	No-change
EcolC_3975	alanine racemase biosynthetic	108.713	89.0899	-0.287197	19.6235	0.476345	No-change
EcolC_0826	xanthine permease XanQ	14.2609	11.6933	-0.286385	2.56762	0.175712	No-change
EcolC_3008	ribosome silencing factor RsfS	472.379	387.463	-0.285885	84.9156	0.607068	No-change
EcolC_1325	membrane protein	143.429	117.647	-0.285868	25.7816	0.512999	No-change
EcolC_0060	tRNA (guanosine(18)-2'-O)-methyltransferase	214.845	176.229	-0.285844	38.616	0.557295	No-change
EcolC_1034	DUF883 domain-containing protein	372.981	306.25	-0.284391	66.7308	0.58559	No-change
EcolC_2080	hypothetical protein;	336.356	276.185	-0.284355	60.1711	0.579909	No-change
EcolC_0350	hypothetical protein	48.4512	39.8295	-0.282695	8.62172	0.34243	No-change
EcolC_0876	LysR family transcriptional regulator	34.7855	28.5955	-0.282695	6.18995	0.291294	No-change
EcolC_1007	sorbitol-6-phosphate dehydrogenase	20.8713	17.1573	-0.282695	3.71397	0.217938	No-change
EcolC_2865	ATP-dependent dethiobiotin synthetase BioD 1	54.2072	44.5818	-0.282028	9.62534	0.360189	No-change
EcolC_1905	2-deoxyglucose-6-phosphate phosphatase	82.589	67.9448	-0.281585	14.6441	0.426046	No-change
EcolC_2048	membrane protein	81.466	67.0335	-0.281314	14.4324	0.42375	No-change
EcolC_1285	aminopeptidase YpdE	5.94077	4.89037	-0.280707	1.0504	0.0932672	No-change
EcolC_0463	HTH-type transcriptional activator AaeR	77.4462	63.7627	-0.280482	13.6835	0.415451	No-change
EcolC_3556	cell division protein ZapD	94.1555	77.5324	-0.280245	16.6231	0.44548	No-change
EcolC_0646	glutamate--ammonia-ligase adenylyltransferase	41.414	34.111	-0.279882	7.30302	0.316623	No-change
EcolC_2365	phosphoribosylanthranilate isomerase	80.9498	66.7251	-0.278797	14.2246	0.421729	No-change
EcolC_1432	sensor histidine kinase	102.732	84.6843	-0.278719	18.0477	0.456948	No-change
EcolC_0751	murein transglycosylase	55.8005	46.0195	-0.278033	9.781	0.362569	No-change
EcolC_0538	luciferase-like monooxygenase	41.5995	34.3358	-0.276855	7.26376	0.315714	No-change
EcolC_3942	D-allose kinase	27.0531	22.3293	-0.276855	4.72378	0.250897	No-change
EcolC_1225	ethanolamine utilization protein EutH	6.83494	5.64148	-0.276855	1.19346	0.10177	No-change
EcolC_2262	2,3-dehydroadipyl-CoA hydratase	5.45994	4.50657	-0.276855	0.953368	0.0863669	No-change
EcolC_3095	membrane protein	52.4509	43.3183	-0.275988	9.13252	0.351363	No-change
EcolC_0347	nitrite reductase subunit NirD	16.5798	13.6954	-0.27573	2.88435	0.187754	No-change
EcolC_3977	quinone oxidoreductase	90.2418	74.5673	-0.275253	15.6745	0.436618	No-change
EcolC_0518	D-alanyl-D-alanine carboxypeptidase	116.622	96.3816	-0.275012	20.2405	0.474348	No-change
EcolC_0241	4'-phosphopantetheinyl transferase	165.699	136.951	-0.274908	28.7483	0.509938	No-change
EcolC_1396	UDP-4-amino-4-deoxy-L-arabinose--oxoglutarate aminotransferase	33.5372	27.7289	-0.274375	5.80836	0.278271	No-change
EcolC_1637	nicotinate-nucleotide--dimethylbenzimidazole phosphoribosyltransferase	39.5114	32.6877	-0.273523	6.82374	0.301997	No-change
EcolC_3020	camphor resistance protein CrcB	127.827	105.754	-0.273475	22.0726	0.478761	No-change
EcolC_0940	FAD-linked oxidoreductase	13.2231	10.9421	-0.27316	2.28091	0.160129	No-change
EcolC_0472	periplasmic pH-dependent serine endoprotease DegQ	57.8787	47.9014	-0.272965	9.97731	0.361193	No-change
EcolC_4040	50S ribosomal protein L10	5450.81	4512.8	-0.272448	938.01	0.611732	No-change
EcolC_2244	hypothetical protein	56.3532	46.6658	-0.272132	9.68741	0.356506	No-change
EcolC_1683	very short patch repair endonuclease	31.9455	26.4539	-0.272132	5.49159	0.270139	No-change
EcolC_1066	hypothetical protein	170.374	141.138	-0.271601	29.2362	0.51166	No-change
EcolC_1337	bifunctional folylpolyglutamate synthase/ dihydrofolate synthase	90.1896	74.7303	-0.271269	15.4594	0.428199	No-change
EcolC_4261	ATP synthase subunit gamma	1428.01	1183.33	-0.271155	244.681	0.607749	No-change
EcolC_1434	phosphotransfer intermediate protein in two-component regulatory system with RcsBC	233.65	193.618	-0.27113	40.0311	0.54249	No-change
EcolC_0088	ADP-heptose--LPS heptosyl transferase	204.789	169.729	-0.270908	35.0604	0.53022	No-change
EcolC_3360	hypothetical protein	11.0972	9.20115	-0.270312	1.89607	0.14194	No-change
EcolC_1069	NAD kinase	103.828	86.0996	-0.270112	17.728	0.447931	No-change
EcolC_3607	dihydrofolate reductase	140.802	116.81	-0.269502	23.9919	0.48907	No-change
EcolC_0068	ribonuclease PH	267.99	222.369	-0.26922	45.6205	0.552535	No-change
EcolC_3569	UDP-N-acetylmuramoylalanine--D-glutamate ligase	152.829	126.844	-0.268862	25.9848	0.498421	No-change
EcolC_2726	low specificity L-threonine aldolase	91.8208	76.2213	-0.268627	15.5995	0.429682	No-change
EcolC_3577	catabolite repressor/activator	515.411	427.953	-0.26827	87.4576	0.588268	No-change
EcolC_3071	cation efflux system protein CusA	13.9649	11.5955	-0.268235	2.36936	0.164375	No-change
EcolC_0416	30S ribosomal protein S11	2120.65	1761.29	-0.267876	359.362	0.60995	No-change
EcolC_1099	cysteine/O-acetylserine efflux protein	101.097	83.9755	-0.267705	17.1219	0.443387	No-change
EcolC_1102	tRNA1(Val) (adenine(37)-N6)-methyltransferase	83.5572	69.4085	-0.267651	14.1487	0.415152	No-change
EcolC_1206	reductase	68.4017	56.8762	-0.266207	11.5255	0.384035	No-change
EcolC_3507	iron(3+)-hydroxamate-binding protein FhuD	14.9491	12.4302	-0.266207	2.51889	0.171299	No-change
EcolC_2585	aminoacrylate deaminase reactive intermediate detoxification; weak enamine/imine deaminase activity	5.7363	4.76975	-0.266207	0.966552	0.087491	No-change
EcolC_3716	transposase	2.56049	2.12906	-0.266207	0.431437	0.0495695	No-change
EcolC_3397	glutamine amidotransferase	167.973	139.704	-0.265863	28.2697	0.50818	No-change
EcolC_3494	2,3,4,5-tetrahydropyridine-2,6-dicarboxylate N-succinyltransferase	336.356	279.96	-0.264765	56.3954	0.556817	No-change
EcolC_1780	glucose-6-phosphate 1-dehydrogenase	166.947	138.973	-0.264584	27.9739	0.498374	No-change
EcolC_0266	glycerol-3-phosphate ABC transporter ATP-binding protein	25.1037	20.8977	-0.264554	4.20597	0.230399	No-change
EcolC_4149	coproporphyrinogen III oxidase	230.504	191.945	-0.264102	38.5594	0.530088	No-change
EcolC_2508	3-oxoacyl-ACP reductase	1855.83	1545.46	-0.264024	310.365	0.598852	No-change
EcolC_0318	DNA utilization protein HofM	25.931	21.5946	-0.26401	4.33644	0.234549	No-change
EcolC_4209	polymerase	24.976	20.8055	-0.263577	4.1705	0.229012	No-change
EcolC_3797	iron-sulfur cluster repair protein YtfE	23.8104	19.8371	-0.263392	3.97332	0.222148	No-change
EcolC_1654	hypothetical protein	48.2805	40.2447	-0.262641	8.03577	0.323415	No-change
EcolC_0671	sensor protein QseC	18.4539	15.3824	-0.262641	3.07145	0.191832	No-change
EcolC_4157	hypothetical protein	412.928	344.396	-0.261825	68.5329	0.567496	No-change
EcolC_2545	sulfurtransferase	36.7766	30.6772	-0.26162	6.09937	0.282468	No-change
EcolC_0993	formate hydrogenlyase subunit 7	11.8834	9.91446	-0.261342	1.96894	0.144642	No-change
EcolC_2554	O-acetyl-ADP-ribose deacetylase	42.9578	35.8635	-0.260402	7.09425	0.304341	No-change
EcolC_1347	transposase	84.9886	70.956	-0.260345	14.0326	0.408132	No-change
EcolC_3289	cytosine permease	38.3695	32.0467	-0.259781	6.32273	0.287348	No-change
EcolC_0678	DNA topoisomerase 4 subunit A	141.947	118.586	-0.259426	23.3617	0.477996	No-change
EcolC_1075	ribosome maturation factor RimM	1543.76	1289.85	-0.259244	253.909	0.597477	No-change
EcolC_1722	amino acid ABC transporter ATP-binding protein	67.4796	56.3818	-0.259221	11.0978	0.372985	No-change
EcolC_3279	transcriptional regulator	13.7034	11.455	-0.258554	2.24838	0.157881	No-change
EcolC_2704	replication-associated recombination protein A	132.874	111.076	-0.258506	21.7976	0.469433	No-change
EcolC_0653	fimbrial outer membrane usher protein StdB	6.51445	5.44756	-0.258033	1.06689	0.0942478	No-change
EcolC_1626	low-affinity putrescine importer PlaP	46.4644	38.8805	-0.257079	7.5839	0.314889	No-change
EcolC_2760	hypothetical protein	11.1585	9.33933	-0.256747	1.81913	0.137204	No-change
EcolC_0136	dehydroascorbate transporter	7.3342	6.13853	-0.256747	1.19567	0.102057	No-change
EcolC_3188	7-cyano-7-deazaguanine synthase	168.693	141.227	-0.256391	27.4667	0.496412	No-change
EcolC_1324	penicillin-insensitive murein endopeptidase	139.625	116.906	-0.256202	22.7185	0.474516	No-change
EcolC_3412	transcriptional regulator	44.9133	37.609	-0.256063	7.30425	0.309196	No-change
EcolC_1205	succinyl-diaminopimelate desuccinylase	92.2791	77.3213	-0.255139	14.9579	0.417197	No-change
EcolC_3163	acyl-CoA thioesterase 2	71.6204	60.029	-0.254712	11.5914	0.373978	No-change
EcolC_0037	purine ribonucleoside efflux pump NepI	22.7379	19.0579	-0.254712	3.68003	0.210906	No-change
EcolC_1185	hydrogenase	15.3167	12.8378	-0.254712	2.47894	0.167029	No-change
EcolC_4007	DUF3811 domain-containing protein	288.223	241.724	-0.253824	46.4988	0.53437	No-change
EcolC_3161	methylated-DNA--protein-cysteine methyltransferase	214.247	179.708	-0.253619	34.5388	0.510332	No-change
EcolC_3606	diadenosine tetraphosphatase	170.585	143.15	-0.252967	27.4354	0.487264	No-change
EcolC_1252	transcriptional regulator	33.6356	28.237	-0.252402	5.39858	0.261552	No-change
EcolC_2649	6-N-hydroxylaminopurine detoxification oxidoreductase	91.109	76.4964	-0.252201	14.6125	0.407307	No-change
EcolC_3432	transposase	249.289	209.313	-0.252153	39.9754	0.523081	No-change
EcolC_1159	nucleoside diphosphate kinase	201.554	169.314	-0.251468	32.2403	0.503719	No-change
EcolC_0098	glutaredoxin	625.461	525.566	-0.251048	99.8949	0.571382	No-change
EcolC_4079	insertion element protein;	80.4132	67.6151	-0.250088	12.7981	0.388221	No-change
EcolC_1209	protein AegA	23.4203	19.6942	-0.249992	3.72614	0.212533	No-change
EcolC_3473	lyase	62.6139	52.6553	-0.249906	9.95865	0.35104	No-change
EcolC_2707	leucine-responsive regulatory protein	860.572	723.907	-0.249493	136.666	0.578737	No-change
EcolC_4133	alpha-D-glucose-1-phosphate phosphatase YihX	61.6652	51.9157	-0.248285	9.74949	0.34774	No-change
EcolC_1732	hypothetical protein	38.0649	32.0467	-0.248285	6.01821	0.277458	No-change
EcolC_2031	spermidine export protein MdtI	22.4237	18.8784	-0.248285	3.54527	0.206709	No-change
EcolC_0864	conserved hypothetical protein	11.0363	9.2914	-0.248285	1.74488	0.132516	No-change
EcolC_1942	hypothetical protein	6.90927	5.81689	-0.248285	1.09238	0.0952523	No-change
EcolC_3386	hypothetical protein	6.63067	5.58233	-0.248285	1.04833	0.0927888	No-change
EcolC_3196	trigger factor	1096.02	923.657	-0.246842	172.361	0.582157	No-change
EcolC_2603	electron transporter YccM	16.3063	13.7497	-0.246029	2.55659	0.170246	No-change
EcolC_4027	endonuclease V	126.634	106.784	-0.245964	19.8496	0.449474	No-change
EcolC_2050	oxidoreductase	14.7513	12.4417	-0.24566	2.30961	0.159471	No-change
EcolC_1976	ATP-dependent helicase	66.8875	56.4222	-0.245471	10.4652	0.35806	No-change
EcolC_4082	50S ribosomal protein L31	10252.1	8648.83	-0.245337	1603.23	0.590122	No-change
EcolC_3455	S-adenosyl-L-methionine (SAM)-dependent methyltransferase PhcB	100.799	85.0471	-0.245146	15.7518	0.418106	No-change
EcolC_0333	mutase	10.2524	8.65027	-0.245146	1.60214	0.125114	No-change
EcolC_2827	small protein MntS	3883.47	3278.6	-0.244266	604.869	0.577948	No-change
EcolC_2906	aldose 1-epimerase	347.837	293.685	-0.244142	54.152	0.533604	No-change
EcolC_3031	2-(5''-triphosphoribosyl)-3'-dephosphocoenzyme-A synthase	8.69907	7.34997	-0.243124	1.34911	0.110811	No-change
EcolC_2405	transporter	86.0045	72.7287	-0.241888	13.2758	0.387503	No-change
EcolC_0588	membrane protein	31.4206	26.5761	-0.241582	4.84451	0.244403	No-change
EcolC_0358	hypothetical protein	23.6524	20.0182	-0.240672	3.63417	0.207127	No-change
EcolC_2589	pyrimidine permease	11.6927	9.89615	-0.240672	1.79658	0.134705	No-change
EcolC_1406	hypothetical protein	52.0728	44.0963	-0.239873	7.97653	0.314183	No-change
EcolC_3753	DNA polymerase III subunit chi	183.329	155.383	-0.238603	27.9456	0.48028	No-change
EcolC_2201	RHS element protein RhsA	20.0853	17.031	-0.23798	3.05435	0.188017	No-change
EcolC_0051	Polarity suppression protein	18.8057	15.9552	-0.237145	2.85052	0.180423	No-change
EcolC_0465	p-hydroxybenzoic acid efflux pump subunit AaeA	11.3681	9.64493	-0.237145	1.72314	0.130938	No-change
EcolC_3834	exoribonuclease R	275.953	234.233	-0.236482	41.7206	0.51636	No-change
EcolC_2922	cytochrome bd-I ubiquinol oxidase subunit 2	2071.3	1758.46	-0.236229	312.847	0.576166	No-change
EcolC_3497	carbohydrate diacid regulator	96.9177	82.292	-0.236007	14.6256	0.401232	No-change
EcolC_4270	phosphate-specific transport system accessory protein PhoU	69.9892	59.4321	-0.235888	10.557	0.354449	No-change
EcolC_1572	chaperone	33.7267	28.6502	-0.235346	5.07651	0.250526	No-change
EcolC_2553	cardiolipin synthase C	33.7844	28.701	-0.235259	5.08346	0.250526	No-change
EcolC_1306	membrane protein	28.8168	24.4833	-0.23511	4.33346	0.229574	No-change
EcolC_3668	phosphoserine phosphatase	50.1467	42.6232	-0.234518	7.52358	0.302177	No-change
EcolC_0681	Radical SAM superfamily protein	91.2201	77.5358	-0.234489	13.6843	0.385745	No-change
EcolC_0562	aldose isomerase	14.0949	11.9863	-0.233786	2.10859	0.148505	No-change
EcolC_1020	S-ribosylhomocysteine lyase	262.914	223.582	-0.233786	39.3318	0.501913	No-change
EcolC_0966	2-C-methyl-D-erythritol 2,4-cyclodiphosphate synthase	67.8317	57.6841	-0.233786	10.1476	0.344044	No-change
EcolC_3837	membrane protein	27.4068	23.3067	-0.233786	4.10004	0.219947	No-change
EcolC_3357	flagellar hook protein	8.24076	7.00794	-0.233786	1.23281	0.103313	No-change
EcolC_0506	phospholipid ABC transporter permease	135.774	115.516	-0.233117	20.2581	0.436642	No-change
EcolC_4220	transcription termination factor Rho	1128.38	960.303	-0.232685	168.072	0.558981	No-change
EcolC_3795	quinone oxidoreductase	25.4969	21.7069	-0.232166	3.78996	0.210201	No-change
EcolC_3009	ribosomal RNA large subunit methyltransferase H	293.569	249.965	-0.231974	43.604	0.509029	No-change
EcolC_1009	PTS sorbitol transporter subunit IIB	20.0412	17.0649	-0.231937	2.97631	0.18382	No-change
EcolC_0809	hypothetical protein	97.2413	82.8285	-0.231442	14.4128	0.392861	No-change
EcolC_1704	flagellar MS-ring protein	6.69062	5.70235	-0.230583	0.98827	0.0884358	No-change
EcolC_1323	chorismate synthase	201.917	172.096	-0.230544	29.8204	0.477852	No-change
EcolC_1400	inactive PncC family protein	94.7276	80.7482	-0.230355	13.9794	0.388998	No-change
EcolC_1477	hypothetical protein	76.4165	65.1491	-0.230138	11.2674	0.359735	No-change
EcolC_3010	penicillin-binding protein 2	160.809	137.205	-0.229024	23.6049	0.453827	No-change
EcolC_3475	acetyl-CoA carboxylase carboxyltransferase subunit alpha	392.602	335.049	-0.228696	57.5532	0.526082	No-change
EcolC_3568	lipid II flippase FtsW	153.742	131.214	-0.22859	22.528	0.448553	No-change
EcolC_2651	dihydroorotate dehydrogenase	125.648	107.266	-0.228194	18.382	0.423906	No-change
EcolC_1769	crossover junction endodeoxyribonuclease RuvC	265.09	226.316	-0.228139	38.7732	0.500801	No-change
EcolC_0099	protein-export protein SecB	736.293	628.609	-0.228117	107.684	0.550789	No-change
EcolC_1883	exodeoxyribonuclease III	82.8226	70.7141	-0.228027	12.1085	0.368979	No-change
EcolC_2427	dihydroxyacetone kinase subunit DhaL	1199.79	1024.65	-0.227661	175.148	0.559424	No-change
EcolC_4071	hypothetical protein	18.3599	15.6811	-0.227527	2.67875	0.172411	No-change
EcolC_3827	hypothetical protein	9.74776	8.32554	-0.227527	1.42222	0.114769	No-change
EcolC_3305	transcriptional regulator	9.36171	7.99582	-0.227527	1.3659	0.111768	No-change
EcolC_2820	pyruvate formate-lyase 3-activating protein	6.30355	5.38385	-0.227527	0.919703	0.0841306	No-change
EcolC_1222	aldehyde dehydrogenase	4.04074	3.45119	-0.227527	0.589553	0.0615762	No-change
EcolC_2868	biotin synthase	81.7464	69.8194	-0.227527	11.927	0.367173	No-change
EcolC_3254	hypothetical protein	49.3322	42.1437	-0.227213	7.18851	0.295695	No-change
EcolC_2987	magnesium and cobalt efflux protein CorC	478.73	408.973	-0.227205	69.7564	0.535542	No-change
EcolC_2980	N-acetylglucosamine repressor	118.785	101.479	-0.227176	17.3064	0.416647	No-change
EcolC_3101	carbamate kinase	47.7319	40.7789	-0.22713	6.95297	0.290517	No-change
EcolC_3590	thiamine transporter membrane protein	12.4019	10.5987	-0.226679	1.80324	0.133987	No-change
EcolC_3877	transcriptional regulator	228.247	195.085	-0.226496	33.1624	0.487264	No-change
EcolC_0437	amino acid ABC transporter permease	12.3122	10.5413	-0.224038	1.77091	0.128331	No-change
EcolC_3637	transcriptional regulator	38.6599	33.1079	-0.223662	5.55198	0.25183	No-change
EcolC_0401	50S ribosomal protein L29	106.629	91.3332	-0.223394	15.2962	0.388041	No-change
EcolC_0280	1,4-alpha-glucan-branching protein	179.667	153.93	-0.223049	25.7367	0.447788	No-change
EcolC_2863	hypothetical protein	126.18	108.134	-0.22266	18.0457	0.408036	No-change
EcolC_2981	ribonucleotide monophosphatase NagD	169.027	144.938	-0.221813	24.0885	0.441258	No-change
EcolC_0011	D-galactonate dehydratase 2	15.4566	13.2538	-0.221813	2.20276	0.147453	No-change
EcolC_0486	hypothetical protein	12.333	10.5754	-0.221813	1.75762	0.127972	No-change
EcolC_3377	glycerol-3-phosphate cytidylyltransferase	7.47457	6.40935	-0.221813	1.06522	0.0910309	No-change
EcolC_2952	hypothetical protein	5.19286	4.45281	-0.221813	0.74005	0.0699235	No-change
EcolC_4130	hypothetical protein	85.1006	72.9931	-0.22141	12.1075	0.357331	No-change
EcolC_2973	ferric uptake regulation protein	2730.93	2342.98	-0.221045	387.945	0.547154	No-change
EcolC_4283	transcriptional regulator	43.4226	37.2543	-0.221037	6.16825	0.265762	No-change
EcolC_3700	methyl-accepting chemotaxis protein	17.9255	15.3824	-0.22073	2.54307	0.161241	No-change
EcolC_1797	ribosomal RNA small subunit methyltransferase F	78.6381	67.4976	-0.220391	11.1405	0.346424	No-change
EcolC_0727	hypothetical protein	21.126	18.1598	-0.218273	2.96623	0.177266	No-change
EcolC_0367	transcriptional regulator	152.159	130.846	-0.217702	21.3123	0.428103	No-change
EcolC_0784	phosphoglycerate kinase	900.397	774.672	-0.216975	125.725	0.536427	No-change
EcolC_3809	C4-dicarboxylate ABC transporter substrate-binding protein	25.3766	21.8393	-0.216577	3.53737	0.195731	No-change
EcolC_2897	molybdenum import ATP-binding protein ModC	23.2919	20.0451	-0.216577	3.24677	0.18657	No-change
EcolC_0557	galactosamine-6-phosphate isomerase	8.78422	7.55974	-0.216577	1.22447	0.0994977	No-change
EcolC_3366	flagellar basal body rod protein FlgG	7.84545	6.75183	-0.216577	1.09361	0.0921789	No-change
EcolC_3605	protein ApaG	229.695	197.774	-0.215864	31.9206	0.468106	No-change
EcolC_2582	transcriptional regulator	58.2876	50.1915	-0.215746	8.09611	0.302332	No-change
EcolC_2846	ATP-dependent RNA helicase RhlE	132.275	113.931	-0.215377	18.3438	0.410141	No-change
EcolC_1802	carboxyl-terminal processing protease	406.527	350.215	-0.21511	56.3119	0.507582	No-change
EcolC_3190	hypothetical protein	134.603	115.989	-0.214724	18.614	0.403946	No-change
EcolC_1471	protein Rtn	115.647	99.7339	-0.213572	15.9131	0.385924	No-change
EcolC_4127	protein FdhE	236.317	203.941	-0.212569	32.3757	0.459268	No-change
EcolC_4004	polysaccharide production threonine-rich protein	52.7834	45.5776	-0.21176	7.20581	0.28254	No-change
EcolC_0879	bifunctional protein Aas	48.9896	42.3017	-0.21176	6.68789	0.272232	No-change
EcolC_3659	protein CreA	47.3547	40.89	-0.21176	6.4647	0.267687	No-change
EcolC_3327	fimbrial chaperone EcpB	14.3793	12.4163	-0.21176	1.96302	0.135936	No-change
EcolC_1424	host defense protein	9.71694	8.39042	-0.21176	1.32652	0.105286	No-change
EcolC_1226	ethanolamine utilization protein EutA	9.13559	7.88843	-0.21176	1.24716	0.100765	No-change
EcolC_1834	LysR family transcriptional regulator	41.911	36.2087	-0.210994	5.70233	0.251567	No-change
EcolC_0061	bifunctional (p)ppGpp synthetase II/ guanosine-3',5'-bis pyrophosphate 3'-pyrophosphohydrolase	316.952	273.842	-0.210917	43.1092	0.480878	No-change
EcolC_0276	thermoresistant gluconokinase	46.4065	40.1076	-0.210453	6.29896	0.264697	No-change
EcolC_2828	phosphoethanolamine transferase OpgE	53.2563	46.0308	-0.210354	7.22555	0.282959	No-change
EcolC_0459	septum formation inhibitor Maf	170.254	147.221	-0.209708	23.0333	0.42778	No-change
EcolC_2958	potassium-transporting ATPase A chain	7.80945	6.75394	-0.209493	1.05552	0.0902416	No-change
EcolC_2215	gamma-aminobutyraldehyde dehydrogenase	52.9672	45.8235	-0.209012	7.14371	0.281249	No-change
EcolC_0067	hypothetical protein	171.578	148.483	-0.208562	23.0945	0.428044	No-change
EcolC_4148	nitrogen regulation protein NR(I)	58.4289	50.5657	-0.208524	7.86322	0.293698	No-change
EcolC_2381	peptide ABC transporter ATP-binding protein	534.555	462.621	-0.208506	71.9336	0.507881	No-change
EcolC_2384	peptide ABC transporter permease	394.497	341.47	-0.208254	53.0267	0.493267	No-change
EcolC_0898	N-acetylmuramoyl-L-alanine amidase	114.086	98.8082	-0.207413	15.2773	0.380842	No-change
EcolC_3123	oxidoreductase	95.0172	82.299	-0.207314	12.7182	0.357702	No-change
EcolC_1220	ethanolamine utilization protein EutM	39.6419	34.3358	-0.207314	5.30613	0.242514	No-change
EcolC_2753	phage tail tape measure protein	6.49107	5.62223	-0.207314	0.86884	0.0783664	No-change
EcolC_3046	carbon starvation protein A	238.696	206.852	-0.206578	31.8444	0.457857	No-change
EcolC_0552	ribosomal RNA small subunit methyltransferase I	93.966	81.4679	-0.205907	12.4981	0.355417	No-change
EcolC_1328	tRNA 5-methylaminomethyl-2-thiouridine biosynthesis bifunctional protein MnmC	109.381	94.8468	-0.205694	14.5344	0.374599	No-change
EcolC_0374	translation elongation factor EF-Tu 1	1265.98	1097.8	-0.205645	168.185	0.528546	No-change
EcolC_1344	histidine ABC transporter permease	354.373	307.649	-0.203985	46.7243	0.468464	No-change
EcolC_2555	hypothetical protein	11.0681	9.61402	-0.203198	1.45409	0.107941	No-change
EcolC_1702	flagellar assembly protein H	5.02657	4.36619	-0.203198	0.660374	0.0625329	No-change
EcolC_1848	hypothetical protein	51.4837	44.7456	-0.20237	6.73809	0.263848	No-change
EcolC_3761	hypothetical protein	69.1522	60.1035	-0.202324	9.04861	0.301734	No-change
EcolC_0806	glycine dehydrogenase (decarboxylating)	572.538	497.681	-0.20215	74.8569	0.491067	No-change
EcolC_3463	hypothetical protein	233.871	203.39	-0.201465	30.4811	0.437527	No-change
EcolC_3816	L-ribulose-5-phosphate 3-epimerase UlaE	12.4052	10.7947	-0.200619	1.61047	0.115642	No-change
EcolC_0521	ribosomal RNA large subunit methyltransferase E	943.576	821.129	-0.200529	122.447	0.504939	No-change
EcolC_1661	AMP nucleosidase	154.608	134.636	-0.199552	19.9721	0.397668	No-change
EcolC_1539	fimbrial-like adhesin protein	6.91127	6.01921	-0.199376	0.892057	0.0768716	No-change
EcolC_1723	transcriptional regulator	34.7986	30.3181	-0.198852	4.48055	0.213717	No-change
EcolC_0020	PTS alpha-glucoside transporter subunit IIBC	13.4237	11.7009	-0.198162	1.7228	0.120737	No-change
EcolC_4174	ubiquinone biosynthesis protein UbiJ	233.229	203.322	-0.197978	29.9065	0.436068	No-change
EcolC_3208	2-dehydropantoate 2-reductase	107.373	93.6102	-0.197896	13.763	0.354819	No-change
EcolC_0920	hypothetical protein	100.907	88.0994	-0.195818	12.8073	0.345982	No-change
EcolC_2695	NAD(P)H-dependent oxidoreductase	12.5209	10.9317	-0.195818	1.58918	0.114697	No-change
EcolC_2313	ABC transporter permease	4.38898	3.83192	-0.195818	0.55706	0.0564339	No-change
EcolC_3971	thiamin phosphate synthase	534.136	466.453	-0.195476	67.6831	0.486893	No-change
EcolC_3004	hypothetical protein	265.733	232.322	-0.193847	33.4102	0.433604	No-change
EcolC_2021	sensor protein RstB	175.429	153.47	-0.192928	21.9586	0.397429	No-change
EcolC_2453	hypothetical protein	89.9587	78.7219	-0.192498	11.2368	0.3232	No-change
EcolC_4204	uroporphyrinogen III methyltransferase	263.601	230.737	-0.192108	32.8642	0.432169	No-change
EcolC_3506	iron-hydroxamate transporter permease subunit	36.8188	32.231	-0.191994	4.58779	0.21337	No-change
EcolC_0257	hypothetical protein	50.103	43.864	-0.19186	6.23901	0.250299	No-change
EcolC_1655	DNA-binding protein	13.0995	11.4716	-0.19144	1.62786	0.115319	No-change
EcolC_3528	aspartate 1-decarboxylase	325.644	285.241	-0.191114	40.4029	0.447142	No-change
EcolC_0357	phosphoribulokinase	210.371	184.324	-0.190689	26.0465	0.413238	No-change
EcolC_3666	transcriptional regulator	91.6226	80.2806	-0.190652	11.342	0.324336	No-change
EcolC_0237	nickel ABC transporter ATP-binding protein	35.79	31.3681	-0.190259	4.4219	0.209029	No-change
EcolC_2565	phosphatase	206.888	181.338	-0.190169	25.55	0.411492	No-change
EcolC_2708	thioredoxin reductase	431.784	378.589	-0.189676	53.1947	0.46276	No-change
EcolC_2549	outer membrane integrity lipoprotein	121.167	106.26	-0.189392	14.9065	0.356219	No-change
EcolC_2140	autoinducer 2-degrading protein LsrG	54.2484	47.5745	-0.189392	6.67389	0.257917	No-change
EcolC_0559	N-acetylgalactosamine permease IIC component 1	4.90867	4.30479	-0.189392	0.603888	0.0588974	No-change
EcolC_3304	DUF2877 domain-containing protein	4.56779	4.00584	-0.189392	0.561951	0.056386	No-change
EcolC_1486	pyrimidine-specific ribonucleoside hydrolase RihB	8.37914	7.3483	-0.189392	1.03084	0.0848122	No-change
EcolC_3343	xanthine phosphoribosyltransferase	518.579	454.938	-0.188894	63.6409	0.471048	No-change
EcolC_2481	NAD-dependent deacetylase	175.305	153.824	-0.188586	21.481	0.395193	No-change
EcolC_0517	GTPase Obg	74.6501	65.5032	-0.188579	9.14692	0.297022	No-change
EcolC_1038	hypothetical protein	45.5735	39.9943	-0.188401	5.5792	0.236642	No-change
EcolC_1760	trimethylamine N-oxide reductase I catalytic subunit	19.6923	17.2815	-0.188401	2.41076	0.14701	No-change
EcolC_3209	hypothetical protein	74.7078	65.5901	-0.187781	9.11769	0.296735	No-change
EcolC_2814	glutathione ABC transporter substrate-binding protein GsiB	115.237	101.2	-0.187387	14.0364	0.349558	No-change
EcolC_0466	p-hydroxybenzoic acid efflux pump subunit AaeB	20.5551	18.0556	-0.187048	2.49947	0.15049	No-change
EcolC_1025	hypothetical protein	567.855	498.991	-0.186508	68.8635	0.474468	No-change
EcolC_2533	hypothetical protein	25.1229	22.0766	-0.18648	3.04622	0.169732	No-change
EcolC_1855	hypothetical protein	387.61	340.611	-0.18648	46.9988	0.456326	No-change
EcolC_1915	50S ribosomal protein L35	6379.55	5607.6	-0.186071	771.95	0.503265	No-change
EcolC_0354	membrane protein	244.891	215.288	-0.185875	29.6035	0.424097	No-change
EcolC_2673	chromosome partition protein MukE	122.106	107.35	-0.185814	14.7561	0.355094	No-change
EcolC_4260	ATP synthase subunit alpha	1667.92	1466.57	-0.185606	201.351	0.497895	No-change
EcolC_1418	adhesin	29.9588	26.3432	-0.18555	3.61561	0.186367	No-change
EcolC_3570	phospho-N-acetylmuramoyl-pentapeptide transferase	117.978	103.757	-0.185313	14.2213	0.351028	No-change
EcolC_0640	glycerol-3-phosphate acyltransferase	141.69	124.702	-0.184253	16.988	0.360596	No-change
EcolC_1416	ribonucleoside-diphosphate reductase 1 subunit beta	146.732	129.173	-0.183875	17.5586	0.363525	No-change
EcolC_4262	ATP synthase subunit beta	1429.85	1258.79	-0.183824	171.058	0.480471	No-change
EcolC_2304	DUF463 domain-containing protein	32.994	29.0484	-0.183745	3.9456	0.191964	No-change
EcolC_0021	6-phospho-alpha-glucosidase	25.3559	22.3237	-0.183745	3.0322	0.165845	No-change
EcolC_3527	transposase	18.5747	16.3534	-0.183745	2.22126	0.137658	No-change
EcolC_3062	4'-phosphopantetheinyl transferase	13.3119	11.7199	-0.183745	1.5919	0.112007	No-change
EcolC_1426	acetyl-CoA acetyltransferase	10.6158	9.34629	-0.183745	1.26949	0.0967472	No-change
EcolC_1467	microcin C ABC transporter ATPase	142.722	125.672	-0.183549	17.0504	0.360871	No-change
EcolC_1109	signal peptidase I	379.984	334.627	-0.183385	45.3571	0.439978	No-change
EcolC_3833	23S rRNA (guanosine-2'-O-)-methyltransferase RlmB	190.724	168.009	-0.182949	22.7151	0.388771	No-change
EcolC_0144	protein bax	2063.28	1817.92	-0.182648	245.357	0.483915	No-change
EcolC_2710	glutathione ABC transporter ATP-binding protein	254.826	224.573	-0.182327	30.2528	0.412892	No-change
EcolC_1121	sensor histidine kinase	117.976	104.058	-0.181107	13.9181	0.339034	No-change
EcolC_0142	valine--pyruvate aminotransferase	175.849	155.112	-0.181025	20.7368	0.380423	No-change
EcolC_4189	protein RarD	24.3616	21.494	-0.180675	2.86759	0.160691	No-change
EcolC_0032	hypothetical protein	29.7114	26.2201	-0.180347	3.49136	0.179299	No-change
EcolC_1746	methyl-accepting chemotaxis protein II	7.86584	6.94153	-0.180347	0.924307	0.078187	No-change
EcolC_2664	aminopeptidase N	143.201	126.45	-0.179472	16.7508	0.359077	No-change
EcolC_0360	ABC transporter ATP-binding protein	115.211	101.746	-0.179314	13.4656	0.335099	No-change
EcolC_0762	hypothetical protein	195.763	172.951	-0.178745	22.8119	0.389141	No-change
EcolC_0273	oxidoreductase	94.1018	83.1363	-0.178745	10.9655	0.311516	No-change
EcolC_2271	AraC family transcriptional regulator	34.3038	30.3065	-0.178745	3.99737	0.193494	No-change
EcolC_2047	hypothetical protein	562.56	497.23	-0.178092	65.3294	0.457498	No-change
EcolC_1475	D-mannonate oxidoreductase	103.91	91.8542	-0.177921	12.0561	0.322507	No-change
EcolC_1393	4-deoxy-4-formamido-L-arabinose- phosphoundecaprenol deformylase ArnD	15.226	13.4661	-0.177202	1.75987	0.119553	No-change
EcolC_3035	Zn-dependent NAD(P)-binding oxidoreductase	29.2648	25.8857	-0.177014	3.37915	0.17625	No-change
EcolC_0339	fructoselysine kinase	23.2225	20.5491	-0.176453	2.67347	0.153635	No-change
EcolC_0492	monofunctional biosynthetic peptidoglycan transglycosylase	351.213	310.814	-0.176294	40.3988	0.433365	No-change
EcolC_1345	histidine ABC transporter permease	255.949	226.553	-0.17601	29.3963	0.410739	No-change
EcolC_4044	protein translocase subunit SecE	1650.19	1460.73	-0.175939	189.456	0.4815	No-change
EcolC_0512	sugar fermentation stimulation protein B	66.3067	58.7179	-0.175354	7.58878	0.268118	No-change
EcolC_0052	hypothetical protein	31.4084	27.8137	-0.175354	3.59469	0.182074	No-change
EcolC_3227	queuine tRNA-ribosyltransferase	287.771	254.874	-0.175138	32.8971	0.418943	No-change
EcolC_0348	protein TsgA	19.616	17.3736	-0.175138	2.24244	0.138292	No-change
EcolC_3108	hypothetical protein	11.9251	10.5681	-0.174285	1.35699	0.100658	No-change
EcolC_2106	tail protein	6.70466	5.94171	-0.174285	0.762945	0.0682133	No-change
EcolC_1245	acetyltransferase YpeA	78.7462	69.8709	-0.172518	8.87527	0.279634	No-change
EcolC_3358	flagellin	10.5134	9.33033	-0.172231	1.18308	0.0915092	No-change
EcolC_3657	sensor histidine kinase	37.2155	33.0318	-0.17205	4.18374	0.195216	No-change
EcolC_0885	RNA pyrophosphohydrolase	263.384	233.778	-0.172025	29.6054	0.397955	No-change
EcolC_0191	2-dehydro-3-deoxygluconokinase	62.3283	55.3271	-0.171899	7.00113	0.252535	No-change
EcolC_0248	membrane protein	219.123	194.672	-0.170692	24.4505	0.382815	No-change
EcolC_1596	colanic acid biosynthesis pyruvyl transferase WcaK	7.70213	6.84464	-0.170283	0.857491	0.0744559	No-change
EcolC_2997	DUF1266 domain-containing protein	6.96782	6.19208	-0.170283	0.775739	0.0693016	No-change
EcolC_3114	hydroxypyruvate isomerase	6.34906	5.64221	-0.170283	0.706851	0.0653911	No-change
EcolC_1810	23S rRNA methyltransferase	172.358	153.255	-0.169478	19.1034	0.36093	No-change
EcolC_1992	tyrosine--tRNA ligase	359.835	319.955	-0.169467	39.88	0.418213	No-change
EcolC_3493	uridylyltransferase	44.9397	39.9667	-0.169192	4.973	0.21441	No-change
EcolC_2652	fimbrial chaperone BcfG	42.3244	37.6448	-0.169039	4.67959	0.207534	No-change
EcolC_0253	cell division ATP-binding protein FtsE	82.589	73.4632	-0.168928	9.12579	0.282552	No-change
EcolC_3451	ribonuclease HI, degrades RNA of DNA-RNA hybrids	129.655	115.368	-0.168432	14.2868	0.332277	No-change
EcolC_2015	porin	7.98823	7.108	-0.168432	0.880229	0.0755441	No-change
EcolC_2343	osmotically-inducible lipoprotein B	439.259	390.882	-0.168337	48.3766	0.428857	No-change
EcolC_4099	triosephosphate isomerase	834.729	742.984	-0.167977	91.745	0.453468	No-change
EcolC_2815	glutathione ABC transporter ATP-binding protein	135.98	121.038	-0.16793	14.9416	0.336785	No-change
EcolC_0081	LPS core heptose(I) kinase RfaP	96.1297	85.5865	-0.1676	10.5432	0.298577	No-change
EcolC_1818	cyclic-di-GMP phosphodiesterase	22.5219	20.0578	-0.167166	2.46411	0.144702	No-change
EcolC_0249	hypothetical protein	71.9427	64.0935	-0.166672	7.84927	0.265786	No-change
EcolC_3802	3-ketoacyl-ACP reductase	13.0805	11.6534	-0.166672	1.42714	0.104126	No-change
EcolC_2758	hypothetical protein	9.70014	8.64182	-0.166672	1.05833	0.0858885	No-change
EcolC_1291	lipid A biosynthesis palmitoleoyltransferase	1763.58	1571.56	-0.16631	192.021	0.465439	No-change
EcolC_4083	primosome assembly protein PriA	54.9631	49.0013	-0.165642	5.96174	0.234633	No-change
EcolC_3688	ferric iron reductase involved in ferric hydroximate transport	20.008	17.8389	-0.165545	2.16903	0.134178	No-change
EcolC_1767	dihydroneopterin triphosphate pyrophosphatase	165.408	147.49	-0.165407	17.9175	0.35464	No-change
EcolC_3476	DNA polymerase III subunit alpha	163.52	146.007	-0.163426	17.5127	0.342693	No-change
EcolC_0760	dITP/XTP pyrophosphatase	100.491	89.7309	-0.163397	10.7606	0.293865	No-change
EcolC_2013	beta-glucuronidase	11.9791	10.6964	-0.163397	1.28272	0.0960177	No-change
EcolC_4145	GTP-binding protein	604.346	539.65	-0.16335	64.6959	0.426728	No-change
EcolC_1458	membrane protein	39.9682	35.6965	-0.163069	4.27169	0.194415	No-change
EcolC_0056	hypothetical protein	95.7794	85.5479	-0.162983	10.2315	0.288185	No-change
EcolC_2838	catecholate siderophore receptor Fiu	14.3696	12.8355	-0.16288	1.5341	0.107594	No-change
EcolC_3708	4-hydroxyphenylacetate permease	12.0017	10.7241	-0.162372	1.27752	0.0960177	No-change
EcolC_3587	sugar MFS transporter	38.7042	34.6398	-0.160058	4.06437	0.188842	No-change
EcolC_3838	modulator of FtsH protease HflC	451.598	404.305	-0.159593	47.2925	0.41386	No-change
EcolC_3876	thiol:disulfide interchange protein DsbD	74.5212	66.7206	-0.159518	7.80058	0.259256	No-change
EcolC_2944	hypothetical protein	52.5609	47.0604	-0.159476	5.50049	0.221335	No-change
EcolC_0025	hypothetical protein	31.9368	28.6037	-0.159018	3.3331	0.169565	No-change
EcolC_3686	ribosomal RNA small subunit methyltransferase C	112.575	100.835	-0.158882	11.7394	0.303743	No-change
EcolC_3682	peptide chain release factor 3	128.76	115.368	-0.158439	13.3918	0.31673	No-change
EcolC_0030	transcriptional regulator	39.6494	35.528	-0.158343	4.12142	0.190361	No-change
EcolC_3119	tRNA 2-selenouridine synthase	59.2437	53.101	-0.157921	6.14265	0.233305	No-change
EcolC_1394	bifunctional polymyxin resistance protein ArnA	35.8237	32.1146	-0.157683	3.70905	0.179801	No-change
EcolC_3654	RNA methyltransferase	34.4679	30.8992	-0.157683	3.56868	0.175903	No-change
EcolC_4214	glucose-1-phosphate thymidylyltransferase 2	40.5508	36.3632	-0.15725	4.18758	0.192298	No-change
EcolC_3562	cell division protein FtsZ	555.843	498.727	-0.156427	57.116	0.422016	No-change
EcolC_2205	hypothetical protein	50.5655	45.3782	-0.156154	5.18729	0.214865	No-change
EcolC_0915	L-serine dehydratase	62.3864	55.9975	-0.155871	6.38898	0.237395	No-change
EcolC_4166	NAD(P)H-flavin reductase	176.387	158.426	-0.154937	17.9612	0.33419	No-change
EcolC_1922	vitamin B12 import ATP-binding protein BtuD	82.5492	74.1433	-0.154937	8.40583	0.260643	No-change
EcolC_2502	DNA polymerase III subunit delta'	143.088	128.57	-0.154351	14.5182	0.315403	No-change
EcolC_0007	hypothetical protein	48.4311	43.5484	-0.153313	4.88268	0.204604	No-change
EcolC_1466	hypothetical protein	258.815	232.743	-0.153185	26.0722	0.363908	No-change
EcolC_1470	peptide ABC transporter substrate-binding protein	56.399	50.7239	-0.153005	5.67514	0.219768	No-change
EcolC_4138	aldolase	7.22205	6.49596	-0.152866	0.726091	0.0664315	No-change
EcolC_1937	acetate CoA-transferase YdiF	4.01828	3.61429	-0.152866	0.403991	0.0453002	No-change
EcolC_1930	short chain acyl-CoA synthetase	39.9869	36.0044	-0.151354	3.98249	0.183557	No-change
EcolC_0532	tRNA pseudouridine synthase B	147.996	133.314	-0.15073	14.6821	0.316455	No-change
EcolC_2618	cytochrome bd-II ubiquinol oxidase subunit 1	12.9317	11.6488	-0.15073	1.2829	0.095348	No-change
EcolC_0628	aerotaxis receptor	31.461	28.368	-0.149301	3.09301	0.160655	No-change
EcolC_1979	N-ethylmaleimide reductase	37.7405	34.0431	-0.14875	3.69736	0.176597	No-change
EcolC_2394	hypothetical protein	243.974	220.18	-0.148044	23.794	0.357044	No-change
EcolC_1624	hypothetical protein	274.765	248.077	-0.147413	26.6885	0.365451	No-change
EcolC_1184	formate transporter	34.2827	30.9823	-0.146035	3.30037	0.16618	No-change
EcolC_1662	shikimate transporter	66.8625	60.4435	-0.14561	6.419	0.232564	No-change
EcolC_0896	RecBCD enzyme subunit RecD	80.6002	72.8708	-0.145442	7.72937	0.252224	No-change
EcolC_3052	ferrienterobactin-binding periplasmic protein	15.4646	13.984	-0.145192	1.4806	0.104485	No-change
EcolC_2153	fimbrial-like adhesin protein	13.9356	12.6014	-0.145192	1.33421	0.0976919	No-change
EcolC_3144	recombination protein RecR	321.148	290.515	-0.144625	30.6327	0.359495	No-change
EcolC_0499	LPS export ABC transporter ATP-binding protein	156.626	141.747	-0.144005	14.879	0.306219	No-change
EcolC_2359	ribosomal large subunit pseudouridine synthase B	239.621	217.04	-0.142797	22.5816	0.339404	No-change
EcolC_2494	beta-hexosaminidase	83.4223	75.5628	-0.142757	7.8595	0.246125	No-change
EcolC_1338	protein DedD	201.272	182.362	-0.142344	18.9104	0.326094	No-change
EcolC_4085	cell division protein FtsN	242.045	219.402	-0.141698	22.6429	0.339656	No-change
EcolC_1113	pyridoxine 5'-phosphate synthase	143.212	129.868	-0.141101	13.3435	0.29646	No-change
EcolC_2988	apolipoprotein N-acyltransferase	159.632	144.829	-0.140405	14.8036	0.30574	No-change
EcolC_0680	cell division protein FtsP	110.674	100.427	-0.140179	10.2477	0.271586	No-change
EcolC_0674	transcriptional regulator	34.2159	31.0515	-0.140004	3.1644	0.159316	No-change
EcolC_0192	cyclic di-GMP phosphodiesterase YhjH	10.9199	9.91446	-0.139351	1.00542	0.0815116	No-change
EcolC_3467	lipoprotein involved with copper homeostasis and adhesion	119.688	108.716	-0.138718	10.9722	0.27851	No-change
EcolC_2929	dihydrolipoyllysine-residue succinyltransferase component of 2-oxoglutarate dehydrogenase complex	412.924	375.089	-0.138644	37.8351	0.371442	No-change
EcolC_3238	fructokinase	51.5115	46.796	-0.138511	4.71554	0.195946	No-change
EcolC_1309	long-chain fatty acid outer membrane transporter	38.443	34.9288	-0.138306	3.51425	0.167926	No-change
EcolC_4123	molybdopterin oxidoreductase subunit alpha;	486.207	441.81	-0.138145	44.3971	0.379323	No-change
EcolC_3153	MexE family multidrug efflux RND transporter periplasmic adaptor subunit	159.896	145.321	-0.137883	14.5742	0.304556	No-change
EcolC_0313	heat-shock protein 15	87.7425	79.782	-0.137213	7.96051	0.247369	No-change
EcolC_0721	glycolate oxidase	5.91986	5.38385	-0.136924	0.536008	0.0548553	No-change
EcolC_0639	transcriptional activator TtdR	19.2993	17.5587	-0.13636	1.74057	0.113454	No-change
EcolC_0004	DNA gyrase subunit B	346.755	315.483	-0.136354	31.2719	0.360619	No-change
EcolC_1569	ser/thr phosphatase-related protein	11.977	10.9009	-0.135811	1.07603	0.0852906	No-change
EcolC_3929	phosphonate C-P lyase	12.0243	10.944	-0.135811	1.08029	0.0852906	No-change
EcolC_0658	zinc transporter ZupT	130.341	118.647	-0.135615	11.694	0.285004	No-change
EcolC_2300	L-Ala-D/L-Glu epimerase	66.6444	60.6698	-0.135504	5.97454	0.219134	No-change
EcolC_2477	spermidine/putrescine import ATP-binding protein PotA	49.0284	44.6456	-0.135102	4.38286	0.188926	No-change
EcolC_2896	pyridoxal phosphate phosphatase YbhA	46.3807	42.2594	-0.13425	4.12124	0.178845	No-change
EcolC_0409	50S ribosomal protein L18	784.577	715.022	-0.133926	69.5541	0.378307	No-change
EcolC_4211	protein WzxE	46.138	42.0527	-0.133757	4.0853	0.178139	No-change
EcolC_2672	chromosome partition protein MukB	218.904	199.548	-0.133565	19.3564	0.315379	No-change
EcolC_4084	transcriptional regulator	104.338	95.1282	-0.13332	9.2098	0.253014	No-change
EcolC_2247	hypothetical protein	14.7959	13.4903	-0.133277	1.30561	0.0949294	No-change
EcolC_0907	l-fucose operon activator	94.0142	85.7382	-0.132941	8.27601	0.243686	No-change
EcolC_4103	ferrous iron and zinc transporter	228.632	208.506	-0.132941	20.1264	0.318166	No-change
EcolC_1550	fructose-bisphosphate aldolase	847.97	773.504	-0.132604	74.4657	0.380376	No-change
EcolC_2715	ATP-dependent Clp protease adapter protein ClpS	464.122	423.376	-0.132563	40.7456	0.359328	No-change
EcolC_2290	methylated-DNA--protein-cysteine methyltransferase	57.841	52.7653	-0.132503	5.07568	0.198063	No-change
EcolC_0547	permease	48.8109	44.5514	-0.131731	4.25946	0.18205	No-change
EcolC_0300	DNA utilization protein GntX	212.042	193.63	-0.131048	18.412	0.311648	No-change
EcolC_2173	peptide ABC transporter substrate-binding protein	10.4962	9.5848	-0.131048	0.911407	0.0760942	No-change
EcolC_2802	deoxyribose operon repressor	227.812	208.24	-0.129593	19.5715	0.31618	No-change
EcolC_0976	oxidoreductase	11.9396	10.9149	-0.129449	1.02465	0.0815953	No-change
EcolC_0089	ADP-heptose--LPS heptosyl transferase	245.954	225.007	-0.128421	20.9474	0.320964	No-change
EcolC_3811	30S ribosomal protein S18	446.802	408.849	-0.128069	37.9534	0.355979	No-change
EcolC_0418	DNA-directed RNA polymerase subunit alpha	2821.4	2582.38	-0.127708	239.017	0.397261	No-change
EcolC_0344	siroheme synthase	33.3908	30.5634	-0.127647	2.82742	0.147285	No-change
EcolC_3951	formate-dependent nitrite reductase complex subunit NrfG	19.832	18.1652	-0.126656	1.66684	0.109639	No-change
EcolC_0134	L-xylulose/3-keto-L-gulonate kinase	7.90896	7.24423	-0.126656	0.664732	0.0618632	No-change
EcolC_1461	nucleoid-associated protein	141.683	129.789	-0.126497	11.8939	0.276692	No-change
EcolC_4217	UDP-N-acetylglucosamine 2-epimerase	84.6193	77.5242	-0.12634	7.09508	0.229287	No-change
EcolC_4259	ATP synthase subunit delta	542.284	497.337	-0.124827	44.9478	0.343925	No-change
EcolC_0669	modulator of drug activity B	43.653	40.0419	-0.124571	3.61113	0.161098	No-change
EcolC_2170	peptide ABC transporter substrate-binding protein	8.26974	7.58708	-0.124297	0.682657	0.0618154	No-change
EcolC_2168	diguanylate phosphodiesterase	16.4441	15.094	-0.12359	1.35004	0.0939488	No-change
EcolC_2524	flagellar hook protein FlgE	11.0171	10.115	-0.123249	0.902109	0.073834	No-change
EcolC_2161	multidrug ABC transporter ATP-binding protein	7.90017	7.25328	-0.123249	0.646886	0.0600335	No-change
EcolC_2487	transcription-repair-coupling factor	134.305	123.324	-0.123063	10.9813	0.256876	No-change
EcolC_2336	hypothetical protein	38.323	35.1971	-0.122755	3.12592	0.150335	No-change
EcolC_1839	diguanylate cyclase	332.728	305.625	-0.122581	27.103	0.319816	No-change
EcolC_1128	hypothetical protein	8.94352	8.22552	-0.120735	0.717998	0.0641473	No-change
EcolC_0900	tRNA threonylcarbamoyladenosine dehydratase	91.6955	84.3461	-0.12053	7.34942	0.223128	No-change
EcolC_0243	MFS transporter	83.5906	76.9122	-0.120129	6.67845	0.214398	No-change
EcolC_3573	peptidoglycan synthase FtsI	222.651	204.881	-0.119993	17.7694	0.293853	No-change
EcolC_0188	biofilm formation regulator HmsP	46.5047	42.8063	-0.119552	3.69836	0.163155	No-change
EcolC_1468	microcin C ABC transporter permease	45.1971	41.6045	-0.11949	3.59258	0.160608	No-change
EcolC_2268	enoyl-CoA hydratase	7.59513	6.99202	-0.119366	0.603113	0.0574504	No-change
EcolC_4223	ATP-dependent RNA helicase RhlB	515.922	474.96	-0.119348	40.9625	0.340182	No-change
EcolC_0094	hypothetical protein	82.9911	76.4315	-0.11879	6.55963	0.212904	No-change
EcolC_4045	translation elongation factor EF-Tu 2	1406.49	1295.82	-0.118227	110.663	0.3674	No-change
EcolC_3566	UDP-N-acetylmuramate--L-alanine ligase	160.096	147.571	-0.117521	12.5243	0.267687	No-change
EcolC_2303	hypothetical protein	32.5165	29.9827	-0.117041	2.53378	0.134047	No-change
EcolC_0236	nickel ABC transporter ATP-binding protein	21.7013	20.0143	-0.116746	1.68694	0.10696	No-change
EcolC_1289	sensor histidine kinase	43.4593	40.1042	-0.115911	3.35509	0.155633	No-change
EcolC_3239	recombination-associated protein RdgC	120.085	110.814	-0.115911	9.27064	0.242502	No-change
EcolC_3438	membrane protein	1391.84	1284.99	-0.115241	106.854	0.366766	No-change
EcolC_2472	adenylosuccinate lyase	207.44	191.523	-0.115174	15.9167	0.286415	No-change
EcolC_3294	propionate catabolism operon regulatory protein PrpR	12.2786	11.3405	-0.114661	0.938096	0.0737264	No-change
EcolC_2694	pyruvate formate-lyase 1-activating enzyme	567.886	524.684	-0.114151	43.2016	0.321849	No-change
EcolC_1175	polyphosphate kinase	148.45	137.192	-0.113784	11.2583	0.245898	No-change
EcolC_0769	endonuclease-1	88.1429	81.4748	-0.113492	6.66817	0.204269	No-change
EcolC_2870	kinase inhibitor homolog, UPF0098 family	226.494	209.453	-0.112846	17.041	0.275353	No-change
EcolC_3100	phosphoribosylaminoimidazole carboxylase	263.059	243.267	-0.112843	19.7916	0.284442	No-change
EcolC_0282	glucose-1-phosphate adenylyltransferase	218.302	201.894	-0.112727	16.408	0.273128	No-change
EcolC_3299	metallo-dependent hydrolase domain deaminase	31.7467	29.3634	-0.112584	2.38323	0.124946	No-change
EcolC_0817	ssDNA exonuclease RecJ	105.549	97.6705	-0.111921	7.87874	0.217998	No-change
EcolC_3039	thiol:disulfide interchange protein DsbG	62.4082	57.7613	-0.11163	4.64682	0.175126	No-change
EcolC_3976	replicative DNA helicase	151.724	140.462	-0.111267	11.2618	0.245898	No-change
EcolC_4215	dTDP-glucose 4,6-dehydratase	67.2081	62.2211	-0.111233	4.98707	0.180794	No-change
EcolC_1564	citrate/iron-citrate/zinc-citrate efflux transporter	16.897	15.6432	-0.111233	1.25381	0.0868333	No-change
EcolC_3246	pyrroline-5-carboxylate reductase	121.808	112.805	-0.110782	9.0033	0.228366	No-change
EcolC_3418	peptidase M23	34.7598	32.2031	-0.110222	2.55673	0.130029	No-change
EcolC_3149	primosomal replication protein N''	100.907	93.5182	-0.109703	7.3885	0.213119	No-change
EcolC_2970	acyl-CoA esterase	105.758	98.0253	-0.109538	7.73253	0.216575	No-change
EcolC_3098	UDP-2,3-diacylglucosamine hydrolase	74.7147	69.2529	-0.109518	5.46183	0.188005	No-change
EcolC_1962	hypothetical protein	177.983	164.984	-0.10941	12.9986	0.256171	No-change
EcolC_1488	carbohydrate kinase	75.6517	70.132	-0.109299	5.51968	0.189213	No-change
EcolC_4025	DNA-binding protein HU-alpha	4431.76	4108.46	-0.109282	323.301	0.353683	No-change
EcolC_2425	Fis family transcriptional regulator	29.8049	27.6403	-0.108773	2.16454	0.118441	No-change
EcolC_0102	tRNA (cytidine(34)-2'-O)-methyltransferase	185.776	172.322	-0.108457	13.454	0.258885	No-change
EcolC_4037	DNA-directed RNA polymerase subunit beta'	453.496	420.777	-0.108034	32.7189	0.310464	No-change
EcolC_3495	phosphodiesterase YaeI	41.4417	38.4561	-0.10787	2.98559	0.141103	No-change
EcolC_2728	NAD(P)H-dependent oxidoreductase	218.706	203.048	-0.107171	15.6578	0.269804	No-change
EcolC_0084	LPS core heptose(II) kinase RfaY	54.4576	50.6089	-0.105743	3.84871	0.159615	No-change
EcolC_2825	transporter	33.7257	31.3422	-0.105743	2.38352	0.124946	No-change
EcolC_0508	phospholipid-binding protein	181.893	169.062	-0.10554	12.8313	0.255346	No-change
EcolC_2024	dihydrofolate reductase FolM	109.513	101.805	-0.105299	7.70841	0.216408	No-change
EcolC_3608	glutathione-regulated potassium-efflux system protein KefC	23.4348	21.798	-0.104456	1.63679	0.0996054	No-change
EcolC_1491	transcriptional regulator	58.0738	54.0387	-0.103896	4.03514	0.15812	No-change
EcolC_3685	DNA polymerase III subunit psi	241.299	224.606	-0.103424	16.6928	0.259723	No-change
EcolC_3732	hypothetical protein	43.0977	40.1196	-0.103303	2.97807	0.137084	No-change
EcolC_2208	TonB-dependent receptor	25.4519	23.699	-0.102946	1.75288	0.103277	No-change
EcolC_4173	hypothetical protein	203.521	189.539	-0.10269	13.9829	0.24896	No-change
EcolC_1726	UvrABC system protein C	142.91	133.18	-0.101727	9.72972	0.224109	No-change
EcolC_2818	molybdopterin-synthase adenylyltransferase	123.988	115.676	-0.100114	8.31228	0.212581	No-change
EcolC_2356	peptidase	89.0328	83.0651	-0.100094	5.96767	0.188531	No-change
EcolC_1798	hypothetical protein	78.6618	73.4082	-0.0997215	5.25357	0.178115	No-change
EcolC_1326	hypothetical protein	190.499	177.781	-0.099689	12.7189	0.242669	No-change
EcolC_3437	hypothetical protein	702.412	655.536	-0.0996414	46.8755	0.305441	No-change
EcolC_2022	transcriptional regulator	213.43	199.331	-0.0986	14.0994	0.24945	No-change
EcolC_0123	selenocysteine-specific translation elongation factor	88.1027	82.2898	-0.0984733	5.81294	0.186247	No-change
EcolC_4043	transcription termination/antitermination protein NusG	913.91	854.486	-0.0969957	59.4243	0.311875	No-change
EcolC_0376	bacterioferritin-associated ferredoxin	41.7426	39.0477	-0.0962824	2.69489	0.129933	No-change
EcolC_0302	transposase	22.1686	20.7374	-0.0962824	1.4312	0.0924659	No-change
EcolC_0614	hypothetical protein	20.1945	18.8907	-0.0962824	1.30375	0.0873834	No-change
EcolC_2663	aliphatic sulfonate ABC transporter ATP-binding protein	19.5916	18.3267	-0.0962824	1.26482	0.0859005	No-change
EcolC_3258	membrane protein	18.3989	17.2111	-0.0962824	1.18783	0.0829945	No-change
EcolC_2328	gamma-glutamylputrescine synthetase PuuA	16.5136	15.4475	-0.0962824	1.06611	0.0785578	No-change
EcolC_0242	pheromone autoinducer 2 transporter	14.7996	13.8442	-0.0962824	0.95546	0.0736905	No-change
EcolC_2763	baseplate assembly protein	10.5828	9.89959	-0.0962824	0.683222	0.0599498	No-change
EcolC_2061	hypothetical protein	7.27852	6.80862	-0.0962824	0.469898	0.0483736	No-change
EcolC_2306	outer membrane protein G	6.80631	6.3669	-0.0962824	0.439413	0.0463884	No-change
EcolC_1188	(4Fe-4S)-binding protein	6.39491	5.98206	-0.0962824	0.412853	0.0443435	No-change
EcolC_3369	flagellar hook capping protein	4.49102	4.20108	-0.0962824	0.289939	0.0359962	No-change
EcolC_3829	hypothetical protein	4.32738	4.04801	-0.0962824	0.279374	0.0350753	No-change
EcolC_3832	hypothetical protein	4.29509	4.0178	-0.0962824	0.277289	0.0350753	No-change
EcolC_0623	evolved beta-galactosidase subunit beta	3.83695	3.58923	-0.0962824	0.247712	0.0327912	No-change
EcolC_4051	tRNA/tmRNA (uracil-C(5))-methyltransferase	173.626	162.417	-0.0962824	11.2092	0.234178	No-change
EcolC_2483	lipoprotein-releasing system protein LolE	152.695	142.837	-0.0962824	9.85792	0.224946	No-change
EcolC_3015	octanoyltransferase	139.083	130.104	-0.0962824	8.97914	0.218405	No-change
EcolC_1204	membrane protein	63.8128	59.693	-0.0962824	4.11973	0.159651	No-change
EcolC_0351	cell filamentation protein Fic	39.2694	36.7342	-0.0962824	2.53522	0.12625	No-change
EcolC_0545	hypothetical protein	38.0209	35.5663	-0.0962824	2.45462	0.123846	No-change
EcolC_1091	lipoprotein	30.452	28.486	-0.0962824	1.96597	0.110201	No-change
EcolC_1899	chitooligosaccharide deacetylase	29.5993	27.6884	-0.0962824	1.91092	0.108323	No-change
EcolC_1228	hypothetical protein	28.0368	26.2268	-0.0962824	1.81004	0.10513	No-change
EcolC_2926	XRE family transcriptional regulator	25.5872	23.9353	-0.0962824	1.6519	0.0998924	No-change
EcolC_1675	hydroxyisourate hydrolase	22.6404	21.1787	-0.0962824	1.46165	0.0934107	No-change
EcolC_3508	iron-hydroxamate transporter ATP-binding protein	20.0914	18.7943	-0.0962824	1.29709	0.0873834	No-change
EcolC_2132	LysR family transcriptional regulator	18.7373	17.5276	-0.0962824	1.20967	0.0837838	No-change
EcolC_2552	glucan biosynthesis protein C	18.1055	16.9366	-0.0962824	1.16888	0.0822889	No-change
EcolC_0330	hypothetical protein	16.8797	15.7899	-0.0962824	1.08974	0.0794308	No-change
EcolC_3448	hypothetical protein	16.9277	15.8349	-0.0962824	1.09285	0.0794308	No-change
EcolC_0790	acetyl-CoA hydrolase	16.5108	15.4448	-0.0962824	1.06593	0.0785578	No-change
EcolC_1718	flagellar biosynthesis protein FliZ	16.5334	15.466	-0.0962824	1.06739	0.0785578	No-change
EcolC_0617	mRNA interferase HigB	15.661	14.6499	-0.0962824	1.01107	0.075867	No-change
EcolC_2876	recombinase	12.8665	12.0359	-0.0962824	0.830658	0.067747	No-change
EcolC_0019	transcriptional regulator	12.3846	11.5851	-0.0962824	0.799548	0.065989	No-change
EcolC_2162	hypothetical protein	11.7458	10.9875	-0.0962824	0.758301	0.0639799	No-change
EcolC_0233	hypothetical protein	11.3638	10.6301	-0.0962824	0.733641	0.0626525	No-change
EcolC_1936	acyl-CoA dehydrogenase	10.2775	9.61402	-0.0962824	0.663514	0.0588137	No-change
EcolC_2559	transcriptional regulator	8.71459	8.15198	-0.0962824	0.562611	0.0537312	No-change
EcolC_0117	hypothetical protein	8.54237	7.99087	-0.0962824	0.551492	0.0530854	No-change
EcolC_0565	PTS N-acetylgalactosamine transporter subunit IID	8.41846	7.87497	-0.0962824	0.543492	0.0525353	No-change
EcolC_1703	flagellar motor switch protein FliG	7.92485	7.41322	-0.0962824	0.511625	0.0507414	No-change
EcolC_4273	6-phospho-beta-glucosidase BglB	7.33174	6.85841	-0.0962824	0.473335	0.0483736	No-change
EcolC_2102	tail protein	6.41435	6.00024	-0.0962824	0.414108	0.0443435	No-change
EcolC_0859	LuxR family transcriptional regulator	5.84504	5.46769	-0.0962824	0.377354	0.0424061	No-change
EcolC_3611	ferredoxin-like protein FixX	5.13877	4.80701	-0.0962824	0.331757	0.0386989	No-change
EcolC_4002	hypothetical protein	5.01343	4.68977	-0.0962824	0.323665	0.0381846	No-change
EcolC_1939	quinate/shikimate dehydrogenase	4.83649	4.52425	-0.0962824	0.312242	0.0372877	No-change
EcolC_2654	fimbrial protein	4.0883	3.82436	-0.0962824	0.263939	0.033437	No-change
EcolC_2752	tail assembly protein	4.06026	3.79813	-0.0962824	0.262129	0.033437	No-change
EcolC_1221	ethanolamine utilization protein EutN	3.42584	3.20467	-0.0962824	0.221171	0.0298972	No-change
EcolC_2100	tail protein	2.49152	2.33067	-0.0962824	0.160852	0.0242526	No-change
EcolC_2459	Blue light, low temperature and stress induced protein	1.98121	1.85331	-0.0962824	0.127906	0.0211552	No-change
EcolC_3973	hypothetical protein;	1.9121	1.78866	-0.0962824	0.123444	0.0200431	No-change
EcolC_2185	lipoprotein	1.69526	1.58582	-0.0962824	0.109446	0.018883	No-change
EcolC_3408	putative transposase IS30	0.256138	0.239602	-0.0962824	0.0165362	0.00594355	No-change
EcolC_2530	flagella synthesis chaperone protein FlgN	23.6605	22.133	-0.0962824	1.52751	0.0958742	No-change
EcolC_0337	hypothetical protein	11.5835	10.8357	-0.0962824	0.747828	0.0635613	No-change
EcolC_3640	transposase	9.97281	9.32897	-0.0962824	0.643841	0.0578331	No-change
EcolC_3940	D-allose ABC transporter permease	8.04602	7.52657	-0.0962824	0.519448	0.0513514	No-change
EcolC_3353	flagellar basal body protein FliL	6.32464	5.91632	-0.0962824	0.408316	0.0443435	No-change
EcolC_2315	sugar ABC transporter substrate-binding protein	6.10452	5.71042	-0.0962824	0.394106	0.0430519	No-change
EcolC_3087	transcriptional regulator	4.67603	4.37415	-0.0962824	0.301883	0.036642	No-change
EcolC_1234	hypothetical protein	2.80296	2.62201	-0.0962824	0.180958	0.0261779	No-change
EcolC_3078	hypothetical protein	2.66949	2.49715	-0.0962824	0.172341	0.0253169	No-change
EcolC_3027	citrate lyase ACP	1.66102	1.55378	-0.0962824	0.107235	0.018883	No-change
EcolC_2200	Insertion element protein	0.706765	0.661136	-0.0962824	0.0456284	0.0105118	No-change
EcolC_3124	molecular chaperone DnaK	176.557	165.429	-0.093927	11.1286	0.222208	No-change
EcolC_1320	hypothetical protein	159.553	149.522	-0.0936853	10.0318	0.215415	No-change
EcolC_0406	30S ribosomal protein S14	1775.8	1664.17	-0.0936652	111.629	0.302212	No-change
EcolC_3798	D-serine/D-alanine/glycine transporter	78.3798	73.483	-0.0930728	4.89688	0.166874	No-change
EcolC_4258	ATP synthase subunit b	1954.96	1833.15	-0.0928083	121.802	0.303348	No-change
EcolC_4252	protein MioC	1051.09	985.827	-0.0924748	65.2593	0.293411	No-change
EcolC_1177	phosphoribosylformylglycinamidine cyclo-ligase	514.233	482.368	-0.0922878	31.865	0.273236	No-change
EcolC_1163	histidine--tRNA ligase	559.098	524.631	-0.0917965	34.4664	0.276309	No-change
EcolC_4182	pyridoxal phosphate phosphatase YigL	74.8297	70.2868	-0.0903575	4.54292	0.161158	No-change
EcolC_4008	23S rRNA pseudouridine synthase F	64.7026	60.7897	-0.0899961	3.91287	0.150514	No-change
EcolC_0324	3-dehydroquinate synthase	334.317	314.217	-0.0894565	20.1002	0.254245	No-change
EcolC_2515	ribosomal large subunit pseudouridine synthase C	103.289	97.1016	-0.0891226	6.18761	0.183377	No-change
EcolC_3502	hypothetical protein	76.6862	72.1052	-0.0888649	4.58106	0.161899	No-change
EcolC_1269	inorganic ion transporter	40.4929	38.1096	-0.0875122	2.38324	0.118823	No-change
EcolC_0931	nucleoside triphosphate pyrophosphohydrolase	99.6609	93.8095	-0.0872936	5.8514	0.179359	No-change
EcolC_0877	diaminopimelate decarboxylase	62.4952	58.8259	-0.0872936	3.66929	0.146305	No-change
EcolC_1023	transcriptional regulator	504.006	474.509	-0.0870046	29.4967	0.27045	No-change
EcolC_1833	malate dehydrogenase	69.7282	65.6515	-0.0869142	4.0767	0.15348	No-change
EcolC_3154	multidrug efflux RND transporter permease subunit	213.929	201.437	-0.0868082	12.4927	0.229144	No-change
EcolC_2635	hypothetical protein	82.2203	77.4284	-0.0866322	4.79192	0.165283	No-change
EcolC_4086	ATP-dependent protease subunit HslV	137.498	129.491	-0.0865672	8.00777	0.200682	No-change
EcolC_1852	D-hexose-6-phosphate epimerase-like protein	77.2034	72.7407	-0.0859032	4.46279	0.160069	No-change
EcolC_2482	N-acetyl-D-glucosamine kinase	186.077	175.329	-0.0858356	10.7481	0.219828	No-change
EcolC_0070	nucleoid occlusion factor SlmA	221.871	209.093	-0.0855759	12.7779	0.230543	No-change
EcolC_1417	ribonucleoside-diphosphate reductase 1 subunit alpha	127.646	120.314	-0.0853482	7.33239	0.194774	No-change
EcolC_2795	recombinase	30.6862	28.9242	-0.0853113	1.76197	0.101555	No-change
EcolC_1260	pyridoxine kinase	111.461	105.077	-0.0850842	6.3834	0.185171	No-change
EcolC_2933	succinate dehydrogenase hydrophobic membrane anchor subunit	89.3082	84.2056	-0.0848776	5.10267	0.156278	No-change
EcolC_3586	3-isopropylmalate dehydratase small subunit	48.8437	46.0711	-0.0843097	2.77258	0.119003	No-change
EcolC_3591	thiamine ABC transporter ATP-binding protein	41.9923	39.6114	-0.0842095	2.38091	0.110416	No-change
EcolC_3093	bifunctional protein FolD	356.193	336.125	-0.0836623	20.0682	0.230961	No-change
EcolC_0072	CoA biosynthesis bifunctional protein CoaBC	136.966	129.258	-0.0835713	7.70866	0.182229	No-change
EcolC_1286	PTS fructose transporter subunit IIA	10.574	9.98379	-0.0828619	0.590211	0.0514709	No-change
EcolC_2643	ribosome modulation factor	100131	94558	-0.0826182	5573.07	0.281631	No-change
EcolC_2675	protein SmtA	131.803	124.469	-0.0826074	7.33495	0.17906	No-change
EcolC_1924	cyclic di-GMP regulator CdgR	68.4017	64.6321	-0.0817828	3.76967	0.136893	No-change
EcolC_1721	amino acid ABC transporter permease	71.528	67.5999	-0.0814854	3.92802	0.13944	No-change
EcolC_3338	gamma-glutamyl phosphate reductase	149.885	141.68	-0.0812149	8.2045	0.185602	No-change
EcolC_4005	glucose-6-phosphate isomerase	184.921	174.8	-0.0811998	10.1205	0.197812	No-change
EcolC_1846	diguanylate cylase	15.7161	14.8563	-0.0811755	0.859876	0.0637288	No-change
EcolC_4010	transporter	71.6405	67.7223	-0.0811438	3.91817	0.139273	No-change
EcolC_1825	ATP-dependent helicase	115.909	109.633	-0.0803055	6.2756	0.169349	No-change
EcolC_3342	esterase	126.996	120.28	-0.0783883	6.71615	0.173296	No-change
EcolC_0928	GTP pyrophosphokinase	167.862	158.986	-0.0783722	8.87557	0.190433	No-change
EcolC_4154	hypothetical protein	13.7896	13.0606	-0.0783605	0.729007	0.0579766	No-change
EcolC_2136	hypothetical protein	62.1856	58.9011	-0.0782859	3.2845	0.128893	No-change
EcolC_2124	transporter	16.4025	15.5378	-0.078135	0.864718	0.0637288	No-change
EcolC_1073	signal recognition particle protein	502.196	475.873	-0.0776734	26.3228	0.24115	No-change
EcolC_3137	fosmidomycin resistance protein	15.5552	14.7399	-0.0776667	0.815263	0.0619708	No-change
EcolC_3960	cation/acetate symporter ActP	22.8722	21.6752	-0.0775458	1.19694	0.0764889	No-change
EcolC_2428	dihydroxyacetone kinase subunit DhaM	1100.15	1043.11	-0.0768107	57.0414	0.262904	No-change
EcolC_2830	threonine/homoserine exporter RhtA	20.2773	19.228	-0.0766536	1.04926	0.0713705	No-change
EcolC_2360	hypothetical protein	28.2307	26.7732	-0.0764739	1.45747	0.0854819	No-change
EcolC_1022	multidrug export protein EmrA	60.3509	57.2415	-0.076314	3.10941	0.125939	No-change
EcolC_0513	octaprenyl-diphosphate synthase	216.463	205.336	-0.076128	11.1261	0.203552	No-change
EcolC_3271	DUF2058 domain-containing protein	96.3804	91.44	-0.0759146	4.94041	0.154473	No-change
EcolC_1667	YD repeat-containing protein;	4.72767	4.48654	-0.0755238	0.241123	0.0301363	No-change
EcolC_0754	tRNA (guanine-N(7)-)-methyltransferase	70.2298	66.6572	-0.0753228	3.57261	0.133521	No-change
EcolC_1351	glutathione S-transferase	26.0046	24.6834	-0.0752208	1.32111	0.0807343	No-change
EcolC_3806	oxidoreductase	15.9939	15.1829	-0.0750659	0.810908	0.0615283	No-change
EcolC_2823	ABC transporter ATP-binding protein	451.824	429.028	-0.0746906	22.7965	0.218189	No-change
EcolC_0878	transcriptional regulator	154.402	146.67	-0.0741207	7.73232	0.17222	No-change
EcolC_1096	methyltransferase	119.766	113.812	-0.0735623	5.95373	0.157833	No-change
EcolC_0378	methyltransferase	44.7482	42.5399	-0.0730126	2.20829	0.103085	No-change
EcolC_1229	hypothetical protein	61.5359	58.5306	-0.0722369	3.00529	0.119337	No-change
EcolC_4207	transporter	41.1101	39.122	-0.0715145	1.98815	0.0977637	No-change
EcolC_3287	MerR family transcriptional regulator	30.9696	29.483	-0.0709713	1.48664	0.0844415	No-change
EcolC_3471	Rho-binding antiterminator	52.9234	50.3907	-0.0707473	2.53267	0.110153	No-change
EcolC_4263	ATP synthase epsilon chain	2186.47	2083.77	-0.0694086	102.702	0.249175	No-change
EcolC_3549	1,6-anhydro-N-acetylmuramyl-L-alanine amidase AmpD	140.311	133.76	-0.068975	6.5504	0.162784	No-change
EcolC_1460	hypothetical protein	760.538	725.606	-0.0678339	34.932	0.230794	No-change
EcolC_1811	manganese efflux pump MntP	86.5706	82.6094	-0.0675711	3.96119	0.133999	No-change
EcolC_2511	phosphate acyltransferase	511.055	487.757	-0.0673181	23.2987	0.218979	No-change
EcolC_0774	agmatinase	104.449	99.7102	-0.0669881	4.73897	0.144714	No-change
EcolC_1891	excinuclease cho	187.496	179.029	-0.0666659	8.4669	0.176597	No-change
EcolC_0705	bifunctional glutathionylspermidine synthetase/amidase	82.7507	79.021	-0.066535	3.72968	0.130579	No-change
EcolC_3411	sensor histidine kinase	33.8036	32.2801	-0.066535	1.52357	0.0852428	No-change
EcolC_1935	AraC family transcriptional regulator	12.9821	12.397	-0.066535	0.585122	0.0511361	No-change
EcolC_2191	respiratory nitrate reductase subunit gamma	17.0236	16.2634	-0.0659087	0.760216	0.0585386	No-change
EcolC_0461	membrane protein	81.0522	77.4585	-0.0654275	3.59369	0.128462	No-change
EcolC_0097	hypothetical protein	520.728	497.793	-0.0649862	22.9358	0.196317	No-change
EcolC_3624	4-hydroxy-tetrahydrodipicolinate reductase	95.1235	90.9472	-0.0647714	4.17622	0.12741	No-change
EcolC_2434	K+/H+ antiporter NhaP2	114.739	109.723	-0.0644959	5.01646	0.136714	No-change
EcolC_3754	valyl-tRNA synthetase	438.738	419.705	-0.0639871	19.0339	0.191162	No-change
EcolC_3096	cysteine--tRNA ligase	147.712	141.339	-0.0636292	6.37316	0.148266	No-change
EcolC_2403	invasin	14.9962	14.3505	-0.0634924	0.645663	0.0517221	No-change
EcolC_0197	LuxR family transcriptional regulator	17.5894	16.8365	-0.0631155	0.752918	0.0558479	No-change
EcolC_0435	amino acid ABC transporter ATPase	13.6492	13.072	-0.062335	0.577187	0.0488041	No-change
EcolC_0895	RecBCD enzyme subunit RecB	87.4417	83.8154	-0.0611068	3.62634	0.120414	No-change
EcolC_1463	ATP-dependent DNA or RNA helicase	55.4672	53.1965	-0.0603031	2.27068	0.0979192	No-change
EcolC_3263	taurine ABC transporter substrate-binding protein	20.2349	19.4077	-0.0602131	0.827154	0.0590529	No-change
EcolC_2889	integrase	18.1944	17.4507	-0.0602131	0.743743	0.0554891	No-change
EcolC_2327	gamma-glutamyl-gamma-aminobutyrate hydrolase	25.1497	24.1293	-0.0597565	1.02042	0.0657139	No-change
EcolC_3290	acetyl-CoA synthetase	10.1958	9.78215	-0.0597565	0.413685	0.0402655	No-change
EcolC_0524	phosphoglucosamine mutase	157.988	151.582	-0.0597144	6.40579	0.148421	No-change
EcolC_1031	ribonucleoside-diphosphate reductase 2 subunit alpha	13.5863	13.0378	-0.0594456	0.548439	0.0474288	No-change
EcolC_3482	chaperone protein Skp	877.016	841.761	-0.0591931	35.2553	0.206685	No-change
EcolC_3698	GntR family transcriptional regulator	30.7315	29.504	-0.0588077	1.2275	0.0722913	No-change
EcolC_2369	hypothetical protein	18.7088	17.9615	-0.0588077	0.747281	0.0558479	No-change
EcolC_1349	D-erythro-7,8-dihydroneopterin triphosphate epimerase	49.604	47.6728	-0.0572882	1.93114	0.090995	No-change
EcolC_3308	cyclic di-GMP phosphodiesterase YahA	49.604	47.6728	-0.0572882	1.93114	0.090995	No-change
EcolC_3595	L-arabinose isomerase	41.0281	39.4539	-0.0564421	1.57414	0.081966	No-change
EcolC_3937	RpiR family transcriptional regulator	58.6892	56.454	-0.0560185	2.23517	0.0973451	No-change
EcolC_4194	DNA helicase II	188.844	181.666	-0.0559066	7.17803	0.153767	No-change
EcolC_0187	cellulose synthase subunit BcsC	47.0033	45.2307	-0.0554588	1.77257	0.0870844	No-change
EcolC_1528	hypothetical protein	10.9266	10.5248	-0.0540541	0.401819	0.0380531	No-change
EcolC_4203	uroporphyrinogen III methyltransferase	220.697	212.676	-0.0534057	8.02038	0.142705	No-change
EcolC_3525	3-methyl-2-oxobutanoate hydroxymethyltransferase	153.892	148.31	-0.0532992	5.58166	0.128558	No-change
EcolC_2586	aminoacrylate hydrolase	20.3241	19.5881	-0.0532137	0.735996	0.0525951	No-change
EcolC_3762	transcriptional regulator	40.2796	38.8445	-0.052339	1.4351	0.0742406	No-change
EcolC_1348	epimerase	114.777	110.723	-0.0518883	4.05475	0.115212	No-change
EcolC_0033	antiporter	22.5043	21.7144	-0.0515441	0.78983	0.0542574	No-change
EcolC_2335	peptide transport system ATP-binding protein SapF	48.293	46.6048	-0.051335	1.68818	0.0798732	No-change
EcolC_0458	rod shape-determining protein MreD	125.096	120.795	-0.0504787	4.30131	0.11795	No-change
EcolC_2052	hypothetical protein	11.8001	11.3944	-0.0504787	0.405737	0.0385075	No-change
EcolC_2564	chaperone protein YcdY	149.774	144.678	-0.0499437	5.09621	0.124815	No-change
EcolC_0989	formate hydrogenlyase subunit 3	8.23553	7.95643	-0.0497398	0.279097	0.031093	No-change
EcolC_1108	elongation factor 4	296.404	286.37	-0.0496869	10.0345	0.150251	No-change
EcolC_2423	ribosome-binding ATPase YchF	191.546	185.096	-0.0494158	6.44982	0.134262	No-change
EcolC_4218	LPS biosynthesis protein	135.228	130.685	-0.049301	4.54305	0.120043	No-change
EcolC_1544	hydroxymethylpyrimidine/phosphomethylpyrimidine kinase	18.4765	17.8598	-0.0489767	0.616712	0.047955	No-change
EcolC_3332	hypothetical protein	95.4557	92.2946	-0.0485856	3.16113	0.105166	No-change
EcolC_0871	acetyl-CoA acetyltransferase	129.8	125.519	-0.0483782	4.28043	0.117711	No-change
EcolC_4153	acyltransferase	23.2649	22.5048	-0.0479194	0.760055	0.0532289	No-change
EcolC_4201	adenylate cyclase	326.363	315.711	-0.0478723	10.6519	0.152224	No-change
EcolC_2471	lysogenization regulator	369.607	357.606	-0.0476227	12.0014	0.156278	No-change
EcolC_3518	fimbrial protein	12.0424	11.6534	-0.0473728	0.389005	0.0375269	No-change
EcolC_4041	50S ribosomal protein L1	2170.27	2100.19	-0.0473495	70.0723	0.189369	No-change
EcolC_0880	lysophospholipid transporter LplT	53.2986	51.5969	-0.0468137	1.70172	0.0800765	No-change
EcolC_2898	molybdenum ABC transporter permease	20.3763	19.7296	-0.0465293	0.646686	0.0490911	No-change
EcolC_1715	flagellar capping protein	9.99266	9.67552	-0.0465293	0.317138	0.0337001	No-change
EcolC_0570	toxin YhaV	105.56	102.219	-0.0464065	3.34147	0.107355	No-change
EcolC_2464	transcriptional regulator	190.387	184.4	-0.0460966	5.98704	0.131679	No-change
EcolC_0140	transcriptional regulator	65.3695	63.3234	-0.0458774	2.04603	0.0872758	No-change
EcolC_0564	PTS N-acetylgalactosamine transporter subunit IIA	15.877	15.3824	-0.0456563	0.494585	0.0423822	No-change
EcolC_1639	DeoR family transcriptional regulator	49.433	47.8932	-0.0456563	1.53989	0.0765008	No-change
EcolC_0805	glycine cleavage system protein H	509.133	493.421	-0.0452238	15.7121	0.163932	No-change
EcolC_0803	2-octaprenylphenol hydroxylase	267.165	258.931	-0.0451601	8.2334	0.14353	No-change
EcolC_0325	cell division protein DamX	476.264	461.652	-0.0449558	14.612	0.136307	No-change
EcolC_1036	L-alanine exporter AlaE	270.779	262.527	-0.0446496	8.25191	0.122279	No-change
EcolC_3486	UDP pyrophosphate synthase	461.923	447.847	-0.0446457	14.0757	0.135578	No-change
EcolC_1404	2-keto-3-deoxy-L-rhamnonate aldolase	25.157	24.3938	-0.0444434	0.763166	0.0475484	No-change
EcolC_2566	glyoxylate/hydroxypyruvate reductase A	100.346	97.3074	-0.0443546	3.03811	0.090708	No-change
EcolC_2270	aldehyde dehydrogenase	17.924	17.3821	-0.0442877	0.54187	0.040122	No-change
EcolC_3989	Chorismate pyruvate-lyase	187.72	182.087	-0.0439509	5.63255	0.11093	No-change
EcolC_0412	50S ribosomal protein L15	1319.49	1279.92	-0.0439257	39.5691	0.151662	No-change
EcolC_3011	rod shape-determining protein RodA	107.928	104.692	-0.0439208	3.2362	0.0926214	No-change
EcolC_3129	transcriptional regulator	212.201	205.853	-0.043815	6.34771	0.114614	No-change
EcolC_3835	transcriptional regulator	436.578	423.559	-0.0436783	13.0195	0.133808	No-change
EcolC_0424	trk system potassium uptake protein trkA	77.0255	74.7338	-0.0435753	2.2917	0.0806506	No-change
EcolC_1081	lipoprotein	89.6336	86.999	-0.0430404	2.63457	0.0858048	No-change
EcolC_3236	exonuclease subunit SbcC	45.8174	44.474	-0.042933	1.34339	0.0635733	No-change
EcolC_3815	L-ribulose-5-phosphate 4-epimerase UlaF	19.0291	18.4724	-0.0428431	0.556792	0.0409591	No-change
EcolC_1122	quorum-sensing regulator protein G	72.8928	70.7721	-0.0425945	2.12065	0.0781751	No-change
EcolC_3450	DNA polymerase III subunit epsilon	236.675	229.802	-0.0425111	6.87221	0.116862	No-change
EcolC_2686	cytidylate kinase	515.68	500.941	-0.0418346	14.7387	0.136391	No-change
EcolC_2171	peptide ABC transporter permease	6.26899	6.08982	-0.0418346	0.179175	0.0220641	No-change
EcolC_3281	beta-galactosidase	10.3477	10.0549	-0.0414204	0.292864	0.0291796	No-change
EcolC_2305	LacI family transcriptional regulator	25.4315	24.7135	-0.0413159	0.717978	0.0463765	No-change
EcolC_1971	PurR family transcriptional regulator	360.375	350.378	-0.0405875	9.99719	0.12735	No-change
EcolC_0773	biosynthetic arginine decarboxylase	263.629	256.53	-0.0393838	7.09939	0.117807	No-change
EcolC_0326	DNA adenine methylase	109.627	106.685	-0.0392514	2.94242	0.089536	No-change
EcolC_1327	hypothetical protein	197.152	191.867	-0.0392013	5.28493	0.108778	No-change
EcolC_1635	adenosylcobinamide kinase	55.5665	54.0921	-0.0387969	1.47438	0.0665032	No-change
EcolC_0719	DNA-binding protein	10.5743	10.2953	-0.0385669	0.278932	0.0285338	No-change
EcolC_3478	lipid-A-disaccharide synthase	244.729	238.367	-0.0379963	6.36129	0.114662	No-change
EcolC_1615	chain-length determining protein	169.972	165.585	-0.0377302	4.38759	0.102762	No-change
EcolC_1761	tRNA (mo5U34)-methyltransferase	79.4288	77.3869	-0.0375731	2.04191	0.0768716	No-change
EcolC_0449	DUF997 domain-containing protein	48.7231	47.4766	-0.0373887	1.24648	0.0612772	No-change
EcolC_2583	pyrimidine monooxygenase RutA	5.42112	5.28243	-0.0373887	0.138688	0.0192059	No-change
EcolC_1390	4-amino-4-deoxy-L-arabinose-phosphoundecaprenol flippase subunit ArnF	45.253	44.1202	-0.0365761	1.13286	0.0586582	No-change
EcolC_1264	cysteine synthase A	2600.09	2535.25	-0.0364315	64.8364	0.156219	No-change
EcolC_1290	aspartate aminotransferase	46.983	45.8121	-0.0364109	1.17093	0.0595312	No-change
EcolC_0662	outer membrane protein TolC	386.302	376.776	-0.0360219	9.52594	0.126034	No-change
EcolC_0026	transcriptional regulator	81.2297	79.2288	-0.0359819	2.00087	0.0762617	No-change
EcolC_3499	deoxyguanosinetriphosphate triphosphohydrolase	38.0228	37.0881	-0.0359098	0.934735	0.052894	No-change
EcolC_3558	8-oxo-dGTP diphosphatase	58.8191	57.3883	-0.0355283	1.43081	0.0658335	No-change
EcolC_2826	transcriptional regulator MntR	85.3826	83.3215	-0.0352529	2.06108	0.0771825	No-change
EcolC_0553	fimbrial protein	36.5925	35.7092	-0.0352529	0.88332	0.0512796	No-change
EcolC_1990	lysozyme inhibitor	70.0395	68.3664	-0.0348818	1.67312	0.0627362	No-change
EcolC_1824	RutC family protein YoaB	421.733	411.745	-0.0345788	9.988	0.106243	No-change
EcolC_2470	tRNA-specific 2-thiouridylase MnmA	351.609	343.291	-0.034539	8.31777	0.102727	No-change
EcolC_2971	LexA-regulated protein, CopB family	138.619	135.391	-0.0339981	3.22847	0.0805429	No-change
EcolC_1246	membrane protein	61.9393	60.5042	-0.0338183	1.43504	0.0590768	No-change
EcolC_3146	DNA polymerase III subunit gamma/tau	426.805	416.926	-0.0337854	9.87889	0.106027	No-change
EcolC_0874	arabinose-proton symporter	27.4647	26.8298	-0.0337409	0.634875	0.0394284	No-change
EcolC_1540	nickel/cobalt homeostasis protein RcnB	146.25	142.934	-0.0330885	3.31611	0.0811768	No-change
EcolC_3912	arginine/agmatine antiporter	16.4072	16.0377	-0.032857	0.369446	0.0304233	No-change
EcolC_0315	intracellular growth attenuator protein IgaA	174.603	170.676	-0.032816	3.92673	0.0855059	No-change
EcolC_0569	DeoR family transcriptional regulator	155	151.545	-0.0325218	3.45499	0.0821454	No-change
EcolC_2506	3-oxoacyl-ACP synthase II	786.653	769.122	-0.0325163	17.5317	0.115008	No-change
EcolC_0355	cAMP-activated global transcriptional regulator CRP	1919.51	1876.88	-0.0324067	42.6366	0.123523	No-change
EcolC_3927	carbon-phosphorus lyase complex subunit PhnI	5.09534	4.98304	-0.032152	0.112299	0.0160608	No-change
EcolC_3564	cell division protein FtsQ	189.077	184.922	-0.0320536	4.15456	0.0868572	No-change
EcolC_0998	transcriptional regulator	31.8664	31.1745	-0.0316733	0.69198	0.0412102	No-change
EcolC_1182	beta-barrel assembly-enhancing protease	205.888	201.422	-0.0316388	4.46604	0.0888304	No-change
EcolC_4062	AraC family transcriptional regulator	31.2669	30.6024	-0.0309909	0.664489	0.0403014	No-change
EcolC_3487	1-deoxy-D-xylulose 5-phosphate reductoisomerase	132.294	129.536	-0.0303944	2.758	0.0762975	No-change
EcolC_3147	adenine phosphoribosyltransferase	248.448	243.277	-0.0303481	5.1717	0.0921669	No-change
EcolC_0027	multidrug resistance protein D	35.1778	34.4644	-0.0295563	0.71335	0.041856	No-change
EcolC_3662	non-canonical purine NTP phosphatase	99.7039	97.6873	-0.029479	2.01661	0.0679144	No-change
EcolC_3479	acyl-ACP-UDP-N-acetylglucosamine O-acyltransferase	308.561	302.385	-0.0291682	6.17579	0.0964602	No-change
EcolC_3690	transcriptional regulator	7.13482	6.99202	-0.0291682	0.142802	0.018309	No-change
EcolC_0717	short-chain dehydrogenase	5.66107	5.54776	-0.0291682	0.113305	0.0160608	No-change
EcolC_1783	phosphoribosylglycinamide formyltransferase	87.4506	85.7189	-0.0288544	1.73167	0.0636809	No-change
EcolC_0080	glucosyltransferase	96.0333	94.1405	-0.0287191	1.89279	0.0660608	No-change
EcolC_0739	Fe(3+) dicitrate transport ATP-binding protein FecE	26.6574	26.1381	-0.0283783	0.519236	0.036032	No-change
EcolC_3813	30S ribosomal protein S6	9989.14	9795.23	-0.0282811	193.91	0.129275	No-change
EcolC_3900	hypothetical protein	56.0182	54.9373	-0.0281109	1.08095	0.0516982	No-change
EcolC_0407	30S ribosomal protein S8	1516.37	1487.16	-0.0280558	29.2036	0.120222	No-change
EcolC_0531	ribosome-binding factor A	101.241	99.2971	-0.0279764	1.94433	0.0669218	No-change
EcolC_2002	electron transport complex subunit RsxA	61.0295	59.8646	-0.0278026	1.16486	0.0534561	No-change
EcolC_0362	glutathione-regulated potassium-efflux system protein KefB	25.1304	24.6579	-0.0273873	0.472562	0.0342023	No-change
EcolC_1118	adenosine deaminase	168.845	165.727	-0.026889	3.1178	0.0797058	No-change
EcolC_1380	hypothetical protein	38.1545	37.4507	-0.026861	0.703812	0.0415212	No-change
EcolC_2681	tetraacyldisaccharide 4'-kinase	136.701	134.187	-0.0267725	2.5134	0.0739297	No-change
EcolC_0055	alpha-xylosidase	17.1248	16.8152	-0.0263198	0.309584	0.0278163	No-change
EcolC_1316	fimbrial protein StfD	6.55142	6.43488	-0.025893	0.116534	0.0168142	No-change
EcolC_0862	transcriptional regulator	7.16517	7.03771	-0.025893	0.127451	0.0175436	No-change
EcolC_1103	L-aspartate oxidase	221.28	217.373	-0.0257043	3.90761	0.0853504	No-change
EcolC_1278	divalent metal cation transporter MntH	27.6722	27.1893	-0.0253989	0.48291	0.0345731	No-change
EcolC_1687	diguanylate cyclase	57.4814	56.493	-0.0250237	0.988424	0.0495097	No-change
EcolC_0162	DUF3053 domain-containing protein	264.007	259.619	-0.0241788	4.38775	0.069194	No-change
EcolC_1094	DTW domain-containing protein YfiP	95.9825	94.4072	-0.0238739	1.57526	0.0506577	No-change
EcolC_4095	universal stress protein D	100.044	98.4261	-0.023526	1.61819	0.05116	No-change
EcolC_4098	hypothetical protein	70.7094	69.6055	-0.0227012	1.10393	0.043602	No-change
EcolC_2402	transcriptional regulator	57.5921	56.7094	-0.0222818	0.882651	0.0391174	No-change
EcolC_3803	hypothetical protein	5.55938	5.47418	-0.0222818	0.0852025	0.0129993	No-change
EcolC_1514	lactate dehydrogenase	170.909	168.346	-0.0217965	2.56272	0.0599737	No-change
EcolC_2634	DNA helicase IV	65.5362	64.5613	-0.0216214	0.974854	0.0410309	No-change
EcolC_0160	cold-shock protein	179099	176440	-0.0215809	2659.16	0.0952762	No-change
EcolC_1270	LysR family transcriptional regulator	24.7459	24.3929	-0.0207313	0.353053	0.0254245	No-change
EcolC_0395	50S ribosomal protein L23	740.797	730.285	-0.0206181	10.5117	0.0809376	No-change
EcolC_4225	ATP-dependent DNA helicase Rep	40.3782	39.8254	-0.0198866	0.552767	0.0315953	No-change
EcolC_0190	hypothetical protein	238.917	235.669	-0.0197469	3.24789	0.0642908	No-change
EcolC_1211	DUF1176 domain-containing protein	42.764	42.2133	-0.0186994	0.550707	0.0315953	No-change
EcolC_2319	phage shock protein C	49.3322	48.711	-0.0182799	0.621127	0.0333533	No-change
EcolC_3300	carbamate kinase	9.33732	9.21976	-0.0182799	0.117563	0.0150562	No-change
EcolC_1869	DNA topoisomerase 3	157.526	155.588	-0.0178557	1.93763	0.0545683	No-change
EcolC_1493	colicin I receptor	22.1648	21.8922	-0.0178557	0.272635	0.0223989	No-change
EcolC_0493	hypothetical protein	3401.82	3360.08	-0.0178103	41.7377	0.0907199	No-change
EcolC_4061	membrane protein	80.6555	79.7066	-0.0170751	0.948977	0.0406123	No-change
EcolC_3224	protein translocase subunit SecF	296.653	293.406	-0.0158786	3.24711	0.0642908	No-change
EcolC_1401	transcriptional regulator	16.3811	16.2075	-0.0153624	0.173506	0.018034	No-change
EcolC_2045	lipoprotein	34.341	33.9773	-0.0153624	0.363736	0.0256757	No-change
EcolC_1474	hypothetical protein	30.2391	29.9233	-0.0151456	0.315793	0.02442	No-change
EcolC_1711	lipoprotein	256.194	253.587	-0.0147525	2.6064	0.041856	No-change
EcolC_2996	J domain-containing HscC co-chaperone; Hsc56	14.6094	14.4608	-0.0147525	0.148629	0.01337	No-change
EcolC_2069	transposase	106.436	105.359	-0.0146686	1.0767	0.0322889	No-change
EcolC_4058	n-acetyl-gamma-glutamyl-phosphate reductase	348.761	345.301	-0.0143844	3.46004	0.0444391	No-change
EcolC_0781	mannitol repressor	140.258	138.894	-0.0140966	1.36379	0.0349916	No-change
EcolC_2606	putative cold-shock protein;	39.3731	38.9977	-0.0138202	0.375371	0.0204736	No-change
EcolC_2474	sensor protein PhoQ	154.311	152.877	-0.0134695	1.43399	0.035745	No-change
EcolC_0811	tRNA-modifying protein YgfZ	249.93	247.671	-0.0130947	2.25823	0.0403731	No-change
EcolC_3661	phosphoglycerate mutase GpmB	204.789	202.963	-0.0129266	1.82673	0.0382564	No-change
EcolC_3175	capsular polysaccharide biosynthesis protein	9.71379	9.62754	-0.0128664	0.0862452	0.0105477	No-change
EcolC_1841	hypothetical protein	117.66	116.694	-0.0118902	0.965728	0.0308897	No-change
EcolC_3376	glycosyl transferase	8.37335	8.30463	-0.0118902	0.0687267	0.00912461	No-change
EcolC_3099	N5-carboxyaminoimidazole ribonucleotide mutase	239.89	237.975	-0.0115597	1.91445	0.0387467	No-change
EcolC_2941	endonuclease 8	41.1101	40.7868	-0.0113935	0.323383	0.0188711	No-change
EcolC_0792	GTPase ArgK	8.1725	8.10821	-0.0113935	0.0642869	0.00839512	No-change
EcolC_3354	flagellar hook-length control protein FliK	7.6646	7.60431	-0.0113935	0.0602917	0.00839512	No-change
EcolC_4024	membrane protein	201.672	200.262	-0.0101257	1.41051	0.0355896	No-change
EcolC_3302	hypothetical protein	11.2988	11.2197	-0.0101257	0.0790242	0.00988998	No-change
EcolC_1392	undecaprenyl phosphate-alpha-4-amino-4-deoxy-L-arabinose arabinosyl transferase	24.1737	24.0089	-0.00986762	0.164777	0.0136929	No-change
EcolC_1015	alanine--tRNA ligase	421.883	419.114	-0.00949861	2.76852	0.042442	No-change
EcolC_0263	sn-glycerol-3-phosphate-binding periplasmic protein UgpB	14.9832	14.8919	-0.00881953	0.0913164	0.0105477	No-change
EcolC_2525	flagellar basal body rod modification protein	5.67036	5.63581	-0.00881953	0.0345585	0.00623057	No-change
EcolC_2307	sugar ABC transporter ATP-binding protein	3.64411	3.6219	-0.00881953	0.0222094	0.00527386	No-change
EcolC_3061	outer membrane receptor FepA	10.5665	10.5021	-0.00881953	0.0643982	0.00839512	No-change
EcolC_0442	acrEF/envCD operon repressor	5.9526	5.91632	-0.00881953	0.0362786	0.00704377	No-change
EcolC_1090	alpha-ketoglutarate permease	27.1536	26.9992	-0.0082262	0.154388	0.01337	No-change
EcolC_2419	ribose-phosphate pyrophosphokinase	3420.47	3402.15	-0.00774831	18.3211	0.0542215	No-change
EcolC_2793	hypothetical protein	67.9399	67.6017	-0.00719883	0.338166	0.0192179	No-change
EcolC_4213	dTDP-fucosamine acetyltransferase	28.503	28.372	-0.00664516	0.130985	0.0124611	No-change
EcolC_2178	NAD-dependent malic enzyme	349.654	348.143	-0.00624804	1.51101	0.0361636	No-change
EcolC_1688	mannosyl-3-phosphoglycerate phosphatase	37.4828	37.325	-0.00608457	0.157751	0.0136929	No-change
EcolC_1145	tRNA (cytidine/uridine-2'-O-)-methyltransferase TrmJ	990.971	987.091	-0.00565876	3.87932	0.0454317	No-change
EcolC_0216	glutathione reductase	151.679	151.096	-0.0055592	0.583348	0.0248266	No-change
EcolC_2167	diguanylate cyclase	13.7331	13.6807	-0.00551691	0.0524155	0.00772542	No-change
EcolC_0551	penicillin-binding protein activator LpoA	135.984	135.474	-0.00542291	0.510189	0.0234513	No-change
EcolC_1149	iron-binding protein	372.275	371.03	-0.00483347	1.24515	0.0149366	No-change
EcolC_0156	glycine--tRNA ligase subunit beta	362.246	361.041	-0.00480523	1.20454	0.0148529	No-change
EcolC_3554	GMP reductase	126.166	125.756	-0.00469346	0.409783	0.0111457	No-change
EcolC_1996	endonuclease III	23.6577	23.5816	-0.0046519	0.0761603	0.00614685	No-change
EcolC_0202	transcriptional regulator	20.6397	20.5732	-0.0046519	0.0664444	0.00585984	No-change
EcolC_1161	cytoskeleton protein RodZ	410.858	409.819	-0.00365352	1.03915	0.0145539	No-change
EcolC_1334	tRNA pseudouridine synthase A	73.1184	72.9388	-0.00354716	0.179556	0.00819182	No-change
EcolC_3660	right origin-binding protein	606.162	604.689	-0.0035104	1.47314	0.0153791	No-change
EcolC_1301	multidrug resistance protein EmrK	6.35724	6.34327	-0.00317297	0.0139663	0.00376704	No-change
EcolC_2158	AraC family transcriptional regulator	4.85553	4.84486	-0.00317297	0.0106672	0.00376704	No-change
EcolC_3764	RutC family protein YjgH	28.0296	27.9681	-0.00317297	0.0615789	0.00552499	No-change
EcolC_2035	LysR family transcriptional regulator	20.693	20.6476	-0.00317297	0.0454609	0.00522602	No-change
EcolC_2578	iron uptake system component EfeO	9.84019	9.81857	-0.00317297	0.0216181	0.00417364	No-change
EcolC_1162	4-hydroxy-3-methylbut-2-en-1-yl diphosphate synthase (flavodoxin)	396.333	395.489	-0.00307268	0.843217	0.0137288	No-change
EcolC_1313	phosphohistidine phosphatase	1029.78	1027.87	-0.00268422	1.91419	0.0158575	No-change
EcolC_3520	fimbrial outer membrane usher protein	14.1301	14.105	-0.00256794	0.0251287	0.00461612	No-change
EcolC_2491	hypothetical protein	54.3567	54.2658	-0.00241545	0.0909314	0.00642191	No-change
EcolC_0925	glucarate dehydratase	19.1295	19.099	-0.00230623	0.0305552	0.00461612	No-change
EcolC_2640	macrodomain Ter protein	96.9219	96.7769	-0.0021602	0.145016	0.0077613	No-change
EcolC_3226	preprotein translocase subunit YajC	768.871	767.736	-0.00213094	1.13482	0.0147931	No-change
EcolC_1336	acetyl-CoA carboxylase carboxyltransferase subunit beta	535.645	534.855	-0.00212963	0.790106	0.0134896	No-change
EcolC_3678	deoxyribonuclease	51.3483	51.2748	-0.00206703	0.073517	0.00585984	No-change
EcolC_1352	phosphodiesterase	171.59	171.38	-0.00176478	0.209769	0.00859842	No-change
EcolC_0556	fimbrial protein	204.918	204.705	-0.00150415	0.213536	0.00859842	No-change
EcolC_0127	hypothetical protein	9.54536	9.53792	-0.00112514	0.00744142	0.00376704	No-change
EcolC_3594	ribulokinase	18.9962	18.9907	-0.00042236	0.00556047	0.00376704	No-change
EcolC_2150	serine/threonine protein kinase	16.2203	16.2196	-6.70601e-05	0.000753945	0.00334848	No-change
EcolC_3176	capsular polysaccharide biosynthesis protein	5.90195	5.90168	-6.70601e-05	0.000274331	0.00334848	No-change
EcolC_0893	RecBCD enzyme subunit RecC	51.9825	51.9825	-1.51438e-06	5.45655e-05	0.00334848	No-change
EcolC_0221	universal stress protein A	1556.51	1556.81	0.000271979	0.293464	0.00987802	No-change
EcolC_3213	1-deoxy-D-xylulose-5-phosphate synthase	341.194	341.46	0.00112435	0.266011	0.00957905	No-change
EcolC_2283	zinc transporter ZntB	50.1343	50.1805	0.00132842	0.0461845	0.00522602	No-change
EcolC_1851	aldo-keto reductase	69.8151	69.8956	0.00166268	0.0805068	0.00614685	No-change
EcolC_1409	anaerobic glycerol-3-phosphate dehydrogenase subunit B	60.8822	60.9804	0.00232522	0.0982042	0.00673284	No-change
EcolC_3207	nucleotide-binding protein	311.334	311.869	0.0024787	0.535363	0.0120785	No-change
EcolC_3352	DNA-directed RNA polymerase sigma-70 factor	4.81625	4.82712	0.0032533	0.010873	0.00376704	No-change
EcolC_4271	cryptic beta-glucoside bgl operon antiterminator	4.12575	4.13506	0.0032533	0.00931412	0.00376704	No-change
EcolC_2800	multidrug transporter	25.2062	25.2631	0.0032533	0.0569045	0.00552499	No-change
EcolC_0124	alcohol dehydrogenase	11.9905	12.0175	0.0032533	0.0270692	0.00461612	No-change
EcolC_1231	hypothetical protein	14.9491	14.9829	0.0032533	0.0337486	0.00461612	No-change
EcolC_1752	flagellar biosynthesis protein FlhB	6.01088	6.02445	0.0032533	0.0135699	0.00376704	No-change
EcolC_3291	2-methylcitrate dehydratase	4.75654	4.76728	0.0032533	0.0107382	0.00376704	No-change
EcolC_3391	flagellar biosynthesis protein FlhA	11.5438	11.5699	0.0032533	0.0260609	0.00461612	No-change
EcolC_1064	SsrA-binding protein	464.213	465.295	0.0033591	1.08211	0.0146855	No-change
EcolC_2379	cardiolipin synthase	94.376	94.6004	0.00342534	0.22434	0.0087778	No-change
EcolC_1180	DNA replication initiation factor	312.371	313.209	0.00386319	0.837575	0.0137288	No-change
EcolC_1571	hypothetical protein	17.8402	17.8978	0.00464653	0.0575513	0.00552499	No-change
EcolC_1577	protein AsmA	222.048	222.771	0.00469326	0.723524	0.0132265	No-change
EcolC_4216	UDP-N-acetyl-D-mannosamine dehydrogenase	91.204	91.5273	0.00510568	0.323341	0.0188711	No-change
EcolC_1563	signal transduction histidine kinase	14.4061	14.4621	0.00559724	0.0560001	0.00839512	No-change
EcolC_3135	cys-tRNA(Pro)/Cys-tRNA(Cys) deacylase YbaK	42.1379	42.3017	0.00559724	0.1638	0.0136929	No-change
EcolC_2155	fimbrial-like adhesin protein	11.0526	11.0955	0.00559724	0.042964	0.00704377	No-change
EcolC_2984	tRNA-2-methylthio-N(6)-dimethylallyladenosine synthase	139.169	139.737	0.00588268	0.568628	0.0246472	No-change
EcolC_0685	alcohol dehydrogenase	100.656	101.096	0.00628736	0.439624	0.0219565	No-change
EcolC_0408	50S ribosomal protein L6	1164.94	1170.1	0.00637709	5.16074	0.04768	No-change
EcolC_2180	transcriptional regulator	105.588	106.058	0.00640329	0.469686	0.0225903	No-change
EcolC_1522	transcriptional regulator	152.108	152.863	0.00714721	0.755421	0.0278283	No-change
EcolC_4048	UDP-N-acetylenolpyruvoylglucosamine reductase	96.6028	97.0932	0.00730481	0.49037	0.022961	No-change
EcolC_1408	anaerobic glycerol-3-phosphate dehydrogenase subunit C	38.9355	39.1342	0.00734026	0.198604	0.0149486	No-change
EcolC_1100	transcriptional regulator	63.7627	64.0935	0.00746555	0.330809	0.0190265	No-change
EcolC_3601	LPS-assembly protein LptD	368.996	370.942	0.00758756	1.94577	0.0390098	No-change
EcolC_0079	LPS core heptosyltransferase RfaQ	115.976	116.609	0.00784501	0.632368	0.0257474	No-change
EcolC_0634	30S ribosomal protein S21	11892.2	11957.7	0.00791897	65.4561	0.0568405	No-change
EcolC_4036	2-iminoacetate synthase	14.3559	14.4465	0.00907062	0.090544	0.0105477	No-change
EcolC_3272	3-(3-hydroxy-phenyl)propionate transporter	16.0777	16.182	0.00932781	0.104288	0.0110859	No-change
EcolC_0195	hypothetical protein	41.5966	41.8693	0.00942707	0.272697	0.0171968	No-change
EcolC_1065	ribosome association toxin RatA	640.698	645.288	0.0103001	4.59062	0.0469266	No-change
EcolC_3003	leucine--tRNA ligase	345.306	347.847	0.0105758	2.5406	0.041569	No-change
EcolC_4000	hypothetical protein;	19.7938	19.9402	0.0106328	0.146421	0.01337	No-change
EcolC_1429	acetate CoA-transferase subunit alpha	19.3459	19.4891	0.0106328	0.143109	0.0129275	No-change
EcolC_3389	flagellar biosynthesis protein FliR	12.2858	12.3767	0.0106328	0.0908822	0.0105477	No-change
EcolC_0567	PTS N-acetylgalactosamine transporter subunit IIB	6.76496	6.815	0.0106328	0.0500427	0.00772542	No-change
EcolC_0712	hypothetical protein	5.71585	5.75813	0.0106328	0.0422821	0.00704377	No-change
EcolC_3053	enterobactin exporter EntS	7.68967	7.74655	0.0106328	0.0568831	0.00839512	No-change
EcolC_1594	UDP-glucose lipid carrier transferase	6.89589	6.94691	0.0106328	0.0510113	0.00772542	No-change
EcolC_0307	transcription elongation factor GreB	107.041	107.871	0.0111306	0.829032	0.0289763	No-change
EcolC_0423	large-conductance mechanosensitive channel	100.825	101.614	0.0112461	0.789021	0.0282468	No-change
EcolC_1114	holo-ACP synthase	75.0988	75.701	0.0115209	0.602117	0.0251734	No-change
EcolC_3465	proline--tRNA ligase	208.779	210.468	0.011624	1.68896	0.0373954	No-change
EcolC_1753	flagellar biosynthesis protein FlhA	12.2203	12.3193	0.011633	0.0989352	0.0110859	No-change
EcolC_0918	NADPH-dependent 7-cyano-7-deazaguanine reductase	130.158	131.267	0.0122421	1.10916	0.0326836	No-change
EcolC_3436	hypothetical protein	883.732	891.366	0.0124095	7.63433	0.0501674	No-change
EcolC_3512	2'-5' RNA ligase	53.42	53.882	0.0124239	0.462017	0.0223989	No-change
EcolC_0016	heat-shock protein IbpA	683.382	689.423	0.0126977	6.04126	0.0487324	No-change
EcolC_2299	murein peptide amidase A	85.9422	86.724	0.013065	0.781826	0.0281272	No-change
EcolC_2122	hypothetical protein	39.541	39.9239	0.0139005	0.382824	0.0204736	No-change
EcolC_1657	nitrogen assimilation regulatory protein nac	16.9277	17.0916	0.0139005	0.163889	0.0136929	No-change
EcolC_1439	ABC transporter ATP-binding protein	22.6556	22.8772	0.014041	0.221572	0.0155944	No-change
EcolC_0501	LPS export ABC transporter periplasmic protein LptC	150.309	151.821	0.0144444	1.51247	0.0361636	No-change
EcolC_3920	protein PhnB	55.5542	56.1251	0.0147489	0.570854	0.0246472	No-change
EcolC_3945	multidrug resistance protein MdtN	11.9506	12.0734	0.0147489	0.1228	0.0119947	No-change
EcolC_1250	PTS N-acetylmuramic acid EIIBC component	36.6962	37.0798	0.015001	0.383553	0.0264889	No-change
EcolC_4238	transcriptional regulator	72.2364	73.0666	0.0164856	0.830173	0.0381009	No-change
EcolC_0635	tRNA N6-adenosine threonylcarbamoyltransferase	92.6803	93.7509	0.016571	1.07067	0.0429562	No-change
EcolC_4088	1,4-dihydroxy-2-naphthoate octaprenyltransferase	55.3457	56.004	0.0170591	0.658318	0.0343459	No-change
EcolC_0522	ATP-dependent zinc metalloprotease FtsH	788.805	798.217	0.017113	9.41237	0.0797058	No-change
EcolC_3641	molecular chaperone DnaJ	207.623	210.131	0.0173285	2.50883	0.0596986	No-change
EcolC_0141	hydrogenase 4Fe-4S ferredoxin-type component	100.954	102.225	0.0180503	1.27102	0.0462808	No-change
EcolC_3768	2-iminobutanoate/2-iminopropanoate deaminase	3288.81	3330.48	0.0181621	41.6647	0.090696	No-change
EcolC_0922	flavodoxin	205.551	208.176	0.0183068	2.62491	0.0604162	No-change
EcolC_2536	glutaredoxin	423.282	428.714	0.0183962	5.43195	0.072375	No-change
EcolC_1335	protein DedA	89.6948	90.8962	0.0191948	1.20135	0.0451567	No-change
EcolC_0994	formate hydrogenlyase maturation protein HycH	14.4036	14.5965	0.0191948	0.192918	0.0188352	No-change
EcolC_3932	ribose 1,5-bisphosphate phosphokinase PhnN	5.30453	5.37558	0.0191948	0.0710476	0.0111457	No-change
EcolC_3522	fimbrial protein	4.95801	5.02441	0.0191948	0.0664063	0.0111457	No-change
EcolC_1212	transketolase	95.8826	97.1765	0.0193373	1.29382	0.0466156	No-change
EcolC_2410	hypothetical protein	458.606	464.891	0.0196369	6.28489	0.0746472	No-change
EcolC_3235	nuclease SbcCD subunit D	51.4646	52.1698	0.0196369	0.705287	0.0355059	No-change
EcolC_1200	phosphoribosylaminoimidazole-succinocarboxamide synthase	597.652	605.926	0.0198362	8.2741	0.0784023	No-change
EcolC_0454	quinone oxidoreductase	33.1411	33.6047	0.0200417	0.463605	0.0290959	No-change
EcolC_4122	protein FdhD	66.8409	67.7823	0.0201766	0.941362	0.0404688	No-change
EcolC_1156	3-mercaptopyruvate sulfurtransferase	308.472	312.831	0.0202434	4.35888	0.0691222	No-change
EcolC_0636	L-tartrate/succinate antiporter	16.006	16.2335	0.0203625	0.227514	0.0207845	No-change
EcolC_2362	PHP domain-containing protein YciV	125.008	126.879	0.0214275	1.87054	0.0538029	No-change
EcolC_1998	electron transport complex subunit RsxG	18.6684	18.9494	0.0215541	0.281003	0.0228295	No-change
EcolC_3914	transcriptional regulator	77.7959	78.9816	0.0218222	1.18569	0.045061	No-change
EcolC_3458	2,5-diketo-D-gluconic acid reductase	17.7939	18.0801	0.0230166	0.286159	0.0232839	No-change
EcolC_1371	NADH-quinone oxidoreductase subunit I	94.4852	96.034	0.0234569	1.5488	0.0502751	No-change
EcolC_0398	50S ribosomal protein L22	649.614	660.336	0.023617	10.7217	0.0812605	No-change
EcolC_0819	lysine--tRNA ligase	305.32	310.385	0.0237354	5.06472	0.0713466	No-change
EcolC_1640	PTS galactitol transporter subunit IIA	24.7198	25.1347	0.0240119	0.414874	0.0274217	No-change
EcolC_1141	3-phenylpropionic acid transporter	89.5768	91.0802	0.0240119	1.50337	0.0496891	No-change
EcolC_1921	glutathione peroxidase	82.2203	83.6002	0.0240119	1.37991	0.0482062	No-change
EcolC_0382	general secretion pathway protein	9.6483	9.81023	0.0240119	0.161928	0.0175078	No-change
EcolC_3510	bifunctional glycosyl transferase/transpeptidase	120.655	122.695	0.024198	2.04078	0.0555011	No-change
EcolC_1735	arabinose import ATP-binding protein AraG	56.0075	56.9607	0.0243473	0.953219	0.0406123	No-change
EcolC_3597	DNA polymerase II	55.268	56.2126	0.0244498	0.944625	0.0404688	No-change
EcolC_1130	heme ABC transporter ATP-binding protein	14.8453	15.1077	0.0252796	0.262419	0.0254365	No-change
EcolC_2367	tryptophan synthase alpha chain	177.278	180.415	0.0253047	3.13687	0.0798254	No-change
EcolC_0894	protease 3	58.2287	59.2615	0.0253651	1.03281	0.050299	No-change
EcolC_3629	isoleucine--tRNA ligase	385.183	392.178	0.0259652	6.99517	0.0990552	No-change
EcolC_3037	alkyl hydroperoxide reductase subunit F	183.141	186.498	0.0262016	3.35652	0.0815236	No-change
EcolC_4016	malate synthase A	81.6044	83.1055	0.0262966	1.50107	0.0599976	No-change
EcolC_1757	hypothetical protein	53.5084	54.5303	0.0272923	1.02189	0.0500957	No-change
EcolC_2810	hypothetical protein	28.9534	29.5148	0.0277063	0.561412	0.0374432	No-change
EcolC_1249	esterase	31.565	32.1793	0.027808	0.614318	0.0388424	No-change
EcolC_0802	2-octaprenyl-6-methoxyphenol hydroxylase	201.889	205.882	0.0282515	3.99245	0.0858646	No-change
EcolC_1332	erythronate-4-phosphate dehydrogenase	213.903	218.155	0.0283947	4.25168	0.0874552	No-change
EcolC_3407	transposase	22.8006	23.2675	0.0292485	0.466966	0.0342023	No-change
EcolC_0549	DnaA initiator-associating protein DiaA	169.866	173.345	0.0292485	3.47893	0.0823009	No-change
EcolC_3943	hypothetical protein	6.83099	6.97089	0.0292485	0.139902	0.018309	No-change
EcolC_0848	type III secretion protein	3.5329	3.60526	0.0292485	0.0723553	0.0123057	No-change
EcolC_0284	glycogen phosphorylase	217.743	222.254	0.0295823	4.51087	0.0890098	No-change
EcolC_1459	hypothetical protein	270.332	275.94	0.0296222	5.60799	0.0943076	No-change
EcolC_3779	fructose 1,6-bisphosphatase	617.763	630.772	0.0300651	13.009	0.110572	No-change
EcolC_2451	cell division topological specificity factor	271.604	277.402	0.0304748	5.79825	0.0950132	No-change
EcolC_1876	ABC transporter ATPase	36.9614	37.7505	0.0304748	0.789059	0.0439249	No-change
EcolC_0930	mRNA interferase MazF	77.4768	79.1308	0.0304748	1.65399	0.0623894	No-change
EcolC_1965	hypothetical protein	74.7635	76.3615	0.0305102	1.59794	0.0616001	No-change
EcolC_2391	UTP--glucose-1-phosphate uridylyltransferase	124.009	126.664	0.0305633	2.65513	0.0753887	No-change
EcolC_3560	secretion monitor	1550.16	1584.12	0.0312608	33.956	0.121789	No-change
EcolC_3420	haloacid dehalogenase	23.9809	24.5063	0.0312677	0.525414	0.0364267	No-change
EcolC_1629	exonuclease I	183.614	187.756	0.0321861	4.1424	0.0868094	No-change
EcolC_3452	hypothetical protein	124.524	127.336	0.0322099	2.81143	0.0768596	No-change
EcolC_0372	30S ribosomal protein S7	1571.61	1608.3	0.0332891	36.6853	0.122435	No-change
EcolC_3128	hypothetical protein	108.552	111.095	0.0334087	2.54309	0.0742047	No-change
EcolC_1546	transcriptional regulator	41.9356	42.9349	0.033974	0.999262	0.049713	No-change
EcolC_1903	L-cystine transporter tcyP	189.248	193.772	0.0340809	4.52385	0.0890457	No-change
EcolC_3892	transposase	37.2128	38.1033	0.0341143	0.890429	0.0466994	No-change
EcolC_1843	AraC family transcriptional regulator	22.2055	22.7368	0.0341143	0.531332	0.0364267	No-change
EcolC_0541	SCP-2 sterol transfer family protein	417.209	427.192	0.0341143	9.98298	0.106183	No-change
EcolC_3247	diguanylate cyclase	20.9971	21.5023	0.0343017	0.505213	0.0356733	No-change
EcolC_1423	hypothetical protein	19.0117	19.4708	0.0344213	0.459056	0.0338914	No-change
EcolC_2401	nitrate/nitrite sensor protein NarX	34.7274	35.5671	0.0344662	0.839633	0.0453839	No-change
EcolC_3365	flagellar basal body L-ring protein	7.77759	7.96838	0.0349622	0.190784	0.0214901	No-change
EcolC_2316	sucrose phosphorylase	6.16652	6.31779	0.0349622	0.151264	0.0190863	No-change
EcolC_2633	methylglyoxal synthase	230.539	236.266	0.0354007	5.72693	0.111457	No-change
EcolC_0968	5'/3'-nucleotidase SurE	125.273	128.389	0.0354483	3.11619	0.0914733	No-change
EcolC_1520	transcriptional regulator	80.8724	82.9012	0.035746	2.02883	0.0767878	No-change
EcolC_2209	transcriptional regulator	27.0364	27.7161	0.0358212	0.679699	0.0449534	No-change
EcolC_4135	MFS transporter	9.50101	9.74221	0.0361679	0.241198	0.0262497	No-change
EcolC_3743	fimbrial protein FimH	39.6078	40.628	0.0366915	1.02025	0.0553695	No-change
EcolC_3348	antitoxin YafN	52.0169	53.3676	0.0369842	1.35072	0.0639201	No-change
EcolC_2322	transcriptional regulator	33.7961	34.6813	0.0373008	0.885189	0.0514949	No-change
EcolC_2193	N-hydroxyarylamine O-acetyltransferase	20.9924	21.5463	0.0375734	0.553905	0.0405047	No-change
EcolC_2245	RNA helicase	66.9264	68.6948	0.0376251	1.76838	0.0721717	No-change
EcolC_2207	hypothetical protein	26.0132	26.7237	0.0388772	0.710524	0.0459101	No-change
EcolC_1910	membrane protein	36.3979	37.3921	0.0388772	0.994172	0.0546879	No-change
EcolC_2018	fumarate hydratase	315.552	324.18	0.0389162	8.62775	0.123403	No-change
EcolC_3561	UDP-3-O-[3-hydroxymyristoyl] N-acetylglucosamine deacetylase	4794.84	4926.15	0.0389778	131.31	0.160093	No-change
EcolC_2163	zinc protease	12.5811	12.9292	0.0393727	0.348081	0.0321095	No-change
EcolC_3219	diaminohydroxyphosphoribosylaminopyrimidine deaminase	185.442	190.608	0.0396401	5.16594	0.10812	No-change
EcolC_0684	2,5-diketo-D-gluconic acid reductase A	98.9027	101.714	0.0404308	2.8109	0.0879335	No-change
EcolC_2722	membrane protein	52.3469	53.8385	0.0405343	1.49161	0.0669457	No-change
EcolC_3134	TraB family protein	89.9769	92.5848	0.0412211	2.60793	0.08547	No-change
EcolC_3737	transcriptional regulator	51.3877	52.8771	0.0412211	1.48944	0.0669457	No-change
EcolC_3350	hypothetical protein	8.00847	8.24059	0.0412211	0.232121	0.025592	No-change
EcolC_1287	AraC family transcriptional regulator	51.747	53.2469	0.0412211	1.49986	0.0671849	No-change
EcolC_0433	DUF1488 domain-containing protein	38.242	39.3504	0.0412211	1.10842	0.0581081	No-change
EcolC_0152	hypothetical protein	11.2631	11.5895	0.0412211	0.326453	0.0309854	No-change
EcolC_0426	methionyl-tRNA formyltransferase	313.009	322.252	0.0419841	9.24278	0.125293	No-change
EcolC_1127	hypothetical protein	45.0352	46.3792	0.0424239	1.34397	0.0635733	No-change
EcolC_1636	adenosylcobinamide-GDP ribazoletransferase	32.8218	33.8041	0.0425453	0.982334	0.0543889	No-change
[truncated: 2,201 more rows]

## Sheet: P3
The comparison is done to p3_r58783_Esc_coli containing 4199 annotated genes.
38 out of 38 genes are found:
EcolC_0303 EcolC_0589 EcolC_1027 EcolC_1028 EcolC_1029 EcolC_1098 EcolC_1116 EcolC_1319 EcolC_1623 EcolC_1816 EcolC_1833 EcolC_1946 EcolC_2005 EcolC_2056 EcolC_2160 EcolC_2177 EcolC_2225 EcolC_2226 EcolC_2355 EcolC_2421 EcolC_2869 EcolC_2908 EcolC_3021 EcolC_3394 EcolC_3545 EcolC_3651 EcolC_3652 EcolC_3653 EcolC_3765 EcolC_4023 EcolC_4075 EcolC_4090 EcolC_4228 EcolC_4232 EcolC_4233 EcolC_4234 Eco…
FUNCTIONAL CATEGORY	abs SET	rel SET	genes SET	abs GENOME	rel GENOME	rel SET/rel GENOME	P-VALUE
01 METABOLISM	12	31.5	EcolC_3652 EcolC_2908 EcolC_4228 EcolC_2869 EcolC_4232 EcolC_3653 EcolC_1098 EcolC_1623 EcolC_4234 EcolC_1833 EcolC_4075 EcolC_3651	1125	26.7	1.17978	0.306391
01.01 amino acid metabolism	11	28.9	EcolC_3652 EcolC_2908 EcolC_4228 EcolC_2869 EcolC_4232 EcolC_3653 EcolC_1623 EcolC_4234 EcolC_1833 EcolC_4075 EcolC_3651	302	7.19	4.01947	4.60149e-05
01.01.03 assimilation of ammonia, metabolism of the glutamate group	1	2.63	EcolC_2869	60	1.42	1.85211	0.422672
01.01.03.02 metabolism of glutamate	1	2.63	EcolC_2869	27	0.64	4.10938	0.218252
01.01.03.02.01 biosynthesis of glutamate	1	2.63	EcolC_2869	21	0.5	5.26	0.174172
01.01.06 metabolism of the aspartate family	5	13.1	EcolC_3652 EcolC_3653 EcolC_1833 EcolC_4075 EcolC_3651	63	1.5	8.73333	0.00022196
01.01.06.04 metabolism of threonine	4	10.5	EcolC_3652 EcolC_3653 EcolC_4075 EcolC_3651	10	0.23	45.6522	1.15256e-06
01.01.06.04.01 biosynthesis of threonine	4	10.5	EcolC_3652 EcolC_3653 EcolC_4075 EcolC_3651	5	0.11	95.4545	2.8349e-08
01.01.06.05 metabolism of methionine	2	5.26	EcolC_3653 EcolC_4075	17	0.4	13.15	0.00995682
01.01.06.06 metabolism of lysine	3	7.89	EcolC_3653 EcolC_1833 EcolC_4075	21	0.5	15.78	0.000812928
01.01.06.06.01 biosynthesis of lysine	3	7.89	EcolC_3653 EcolC_1833 EcolC_4075	19	0.45	17.5333	0.000599727
01.01.06.06.01.03 aminoadipic acid pathway	1	2.63	EcolC_1833	2	0.04	65.75	0.0180198
01.01.09 metabolism of the cysteine - aromatic group	5	13.1	EcolC_2908 EcolC_3653 EcolC_1623 EcolC_4075 EcolC_3651	91	2.16	6.06481	0.00122146
01.01.09.02 metabolism of serine	2	5.26	EcolC_3653 EcolC_4075	26	0.61	8.62295	0.0226092
01.01.09.04 metabolism of phenylalanine	1	2.63	EcolC_3651	16	0.38	6.92105	0.135598
01.01.09.05 metabolism of tyrosine	1	2.63	EcolC_3651	16	0.38	6.92105	0.135598
01.01.09.06 metabolism of tryptophan	1	2.63	EcolC_3651	24	0.57	4.61404	0.196506
01.01.09.07 metabolism of histidine	1	2.63	EcolC_1623	10	0.23	11.4348	0.0869894
01.01.09.07.01 biosynthesis of histidine	1	2.63	EcolC_1623	10	0.23	11.4348	0.0869894
01.01.11 metabolism of the pyruvate family (alanine, isoleucine, leucine, valine) and D-alanine	4	10.5	EcolC_4228 EcolC_4232 EcolC_4234 EcolC_1833	37	0.88	11.9318	0.000304175
01.01.11.02 metabolism of isoleucine	4	10.5	EcolC_4228 EcolC_4232 EcolC_4234 EcolC_1833	19	0.45	23.3333	2.00643e-05
01.01.11.02.01 biosynthesis of isoleucine	4	10.5	EcolC_4228 EcolC_4232 EcolC_4234 EcolC_1833	14	0.33	31.8182	5.35286e-06
01.01.11.02.02 degradation of isoleucine	1	2.63	EcolC_4232	6	0.14	18.7857	0.0531158
01.01.11.03 metabolism of valine	4	10.5	EcolC_4228 EcolC_4232 EcolC_4234 EcolC_1833	17	0.4	26.25	1.24813e-05
01.01.11.03.01 biosynthesis of valine	4	10.5	EcolC_4228 EcolC_4232 EcolC_4234 EcolC_1833	12	0.28	37.5	2.68166e-06
01.01.11.03.02 degradation of valine	1	2.63	EcolC_4232	6	0.14	18.7857	0.0531158
01.01.11.04 metabolism of leucine	2	5.26	EcolC_4232 EcolC_1833	16	0.38	13.8421	0.00883556
01.01.11.04.01 biosynthesis of leucine	2	5.26	EcolC_4232 EcolC_1833	7	0.16	32.875	0.00162771
01.01.11.04.02 degradation of leucine	1	2.63	EcolC_4232	13	0.3	8.76667	0.111617
01.01.13 regulation of amino acid metabolism	3	7.89	EcolC_3653 EcolC_1623 EcolC_4075	41	0.97	8.13402	0.00575191
01.02 nitrogen, sulfur and selenium metabolism	1	2.63	EcolC_2869	161	3.83	0.686684	0.775167
01.03 nucleotide/nucleoside/nucleobase metabolism	1	2.63	EcolC_1623	163	3.88	0.677835	0.779379
01.03.01 purin nucleotide/nucleoside/nucleobase metabolism	1	2.63	EcolC_1623	74	1.76	1.49432	0.492712
01.04 phosphate metabolism	1	2.63	EcolC_3651	84	2	1.315	0.5376
01.05 C-compound and carbohydrate metabolism	4	10.5	EcolC_2908 EcolC_1098 EcolC_4234 EcolC_1833	559	13.3	0.789474	0.764406
01.05.11 aromate metabolism	1	2.63	EcolC_2908	16	0.38	6.92105	0.135598
01.05.11.04 aromate anabolism	1	2.63	EcolC_2908	5	0.11	23.9091	0.0444581
01.05.12 autotrophic CO2-fixation	1	2.63	EcolC_1098	17	0.4	6.575	0.14345
01.05.12.07 acetyl-CoA pathway	1	2.63	EcolC_1098	12	0.28	9.39286	0.103481
01.07 metabolism of vitamins, cofactors, and prosthetic groups	2	5.26	EcolC_2869 EcolC_3651	159	3.78	1.39153	0.425045
01.07.01 biosynthesis of vitamins, cofactors, and prosthetic groups	2	5.26	EcolC_2869 EcolC_3651	111	2.64	1.99242	0.265867
01.20 secondary metabolism	2	5.26	EcolC_2908 EcolC_3651	170	4.04	1.30198	0.459401
01.20.15 metabolism of derivatives of dehydroquinic acid, shikimic acid and chorismic acid	2	5.26	EcolC_2908 EcolC_3651	30	0.71	7.40845	0.029585
02 ENERGY	2	5.26	EcolC_1098 EcolC_1833	345	8.21	0.640682	0.831961
02.01 glycolysis and gluconeogenesis	1	2.63	EcolC_1098	69	1.64	1.60366	0.468704
02.10 tricarboxylic-acid pathway (citrate cycle, Krebs cycle, TCA cycle)	1	2.63	EcolC_1833	37	0.88	2.98864	0.286678
11 TRANSCRIPTION	2	5.26	EcolC_3021 EcolC_1116	280	6.66	0.78979	0.731552
11.02 RNA synthesis	2	5.26	EcolC_3021 EcolC_1116	241	5.73	0.917976	0.650651
11.02.03 mRNA synthesis	2	5.26	EcolC_3021 EcolC_1116	236	5.62	0.935943	0.639046
11.02.03.04 transcriptional control	2	5.26	EcolC_3021 EcolC_1116	222	5.28	0.996212	0.605025
11.02.03.04.01 transcription activation	1	2.63	EcolC_3021	58	1.38	1.9058	0.411927
16 PROTEIN WITH BINDING FUNCTION OR COFACTOR REQUIREMENT (structural or catalytic)	8	21	EcolC_1029 EcolC_2869 EcolC_4232 EcolC_3021 EcolC_4234 EcolC_1833 EcolC_1028 EcolC_3651	888	21.1	0.995261	0.570066
16.03 nucleic acid binding	1	2.63	EcolC_3021	249	5.92	0.444257	0.903053
16.03.01 DNA binding	1	2.63	EcolC_3021	197	4.69	0.560768	0.840271
16.13 C-compound binding	1	2.63	EcolC_1028	49	1.16	2.26724	0.361118
16.17 metal binding	1	2.63	EcolC_4234	185	4.4	0.597727	0.820929
16.17.07 magnesium binding	1	2.63	EcolC_4234	38	0.9	2.92222	0.293191
16.19 nucleotide/nucleoside/nucleobase binding	2	5.26	EcolC_1029 EcolC_3651	249	5.92	0.888514	0.668626
16.19.03 ATP binding	2	5.26	EcolC_1029 EcolC_3651	207	4.92	1.06911	0.566078
16.21 complex cofactor/cosubstrate/vitamine binding	4	10.5	EcolC_2869 EcolC_4232 EcolC_4234 EcolC_1833	225	5.35	1.96262	0.143625
16.21.07 NAD/NADP binding	1	2.63	EcolC_1833	89	2.11	1.24645	0.55857
16.21.11 thiamine pyrophosphate binding	1	2.63	EcolC_4234	11	0.26	10.1154	0.0952716
16.21.17 pyridoxal phosphate binding	2	5.26	EcolC_2869 EcolC_4232	35	0.83	6.33735	0.039342
20 CELLULAR TRANSPORT, TRANSPORT FACILITIES AND TRANSPORT ROUTES	3	7.89	EcolC_1029 EcolC_1028 EcolC_3651	653	15.5	0.509032	0.94904
20.01 transported compounds (substrates)	2	5.26	EcolC_1029 EcolC_1028	552	13.1	0.401527	0.968658
20.01.03 C-compound and carbohydrate transport	2	5.26	EcolC_1029 EcolC_1028	175	4.16	1.26442	0.474647
20.01.11 amine / polyamine transport	2	5.26	EcolC_1029 EcolC_1028	29	0.69	7.62319	0.0277691
20.03 transport facilities	2	5.26	EcolC_1029 EcolC_1028	413	9.83	0.535097	0.900417
20.03.25 ABC transporters	2	5.26	EcolC_1029 EcolC_1028	204	4.85	1.08454	0.557982
20.09 transport routes	3	7.89	EcolC_1029 EcolC_1028 EcolC_3651	412	9.81	0.804281	0.735478
20.09.18 cellular import	3	7.89	EcolC_1029 EcolC_1028 EcolC_3651	323	7.69	1.02601	0.568783
20.09.18.09 vesicular cellular import	1	2.63	EcolC_3651	2	0.04	65.75	0.0180198
20.09.18.09.01 endocytosis	1	2.63	EcolC_3651	2	0.04	65.75	0.0180198
30 CELLULAR COMMUNICATION/SIGNAL TRANSDUCTION MECHANISM	2	5.26	EcolC_3653 EcolC_4075	124	2.95	1.78305	0.309884
30.01 cellular signalling	2	5.26	EcolC_3653 EcolC_4075	105	2.5	2.104	0.245555
32 CELL RESCUE, DEFENSE AND VIRULENCE	3	7.89	EcolC_1029 EcolC_3021 EcolC_1028	325	7.73	1.0207	0.573116
32.01 stress response	3	7.89	EcolC_1029 EcolC_3021 EcolC_1028	173	4.12	1.91505	0.204817
32.01.03 osmotic and salt stress response	2	5.26	EcolC_1029 EcolC_1028	39	0.92	5.71739	0.047906
32.01.06 cold shock response	1	2.63	EcolC_3021	14	0.33	7.9697	0.119682
99 UNCLASSIFIED PROTEINS	22	57.8	EcolC_2160 EcolC_4235 EcolC_3545 EcolC_2421 EcolC_1816 EcolC_2355 EcolC_2005 EcolC_4292 EcolC_0303 EcolC_1027 EcolC_3765 EcolC_4023 EcolC_4090 EcolC_2226 EcolC_2225 EcolC_3394 EcolC_4233 EcolC_2056 EcolC_1319 EcolC_1946 EcolC_0589 EcolC_2177	2026	48.2	1.19917	0.150993

## Sheet: P4
The comparison is done to p3_r58783_Esc_coli containing 4199 annotated genes.
90 out of 90 genes are found:
EcolC_0235 EcolC_0236 EcolC_0237 EcolC_0238 EcolC_0239 EcolC_0240 EcolC_0252 EcolC_0288 EcolC_0401 EcolC_0429 EcolC_0515 EcolC_0539 EcolC_0544 EcolC_0600 EcolC_0601 EcolC_0612 EcolC_0656 EcolC_0840 EcolC_0931 EcolC_1036 EcolC_1075 EcolC_1229 EcolC_1442 EcolC_1492 EcolC_1498 EcolC_1499 EcolC_1500 EcolC_1541 EcolC_1786 EcolC_1788 EcolC_1789 EcolC_1803 EcolC_1805 EcolC_1810 EcolC_1854 EcolC_1855 Eco…
FUNCTIONAL CATEGORY	abs SET	rel SET	genes SET	abs GENOME	rel GENOME	rel SET/rel GENOME	P-VALUE
01 METABOLISM	18	20	EcolC_0288 EcolC_4074 EcolC_0656 EcolC_2858 EcolC_3586 EcolC_2427 EcolC_3075 EcolC_4016 EcolC_1958 EcolC_3076 EcolC_1492 EcolC_0840 EcolC_3585 EcolC_3536 EcolC_3426 EcolC_2651 EcolC_4006 EcolC_4015	1125	26.7	0.749064	0.947816
01.01 amino acid metabolism	6	6.66	EcolC_4074 EcolC_3586 EcolC_0840 EcolC_3585 EcolC_4006 EcolC_4015	302	7.19	0.926287	0.637393
01.01.06 metabolism of the aspartate family	3	3.33	EcolC_4074 EcolC_4006 EcolC_4015	63	1.5	2.22	0.151733
01.01.06.01 metabolism of aspartate	1	1.11	EcolC_4006	14	0.33	3.36364	0.261999
01.01.06.01.02 degradation of aspartate	1	1.11	EcolC_4006	9	0.21	5.28571	0.17732
01.01.06.04 metabolism of threonine	2	2.22	EcolC_4006 EcolC_4015	10	0.23	9.65217	0.0182821
01.01.06.04.01 biosynthesis of threonine	1	1.11	EcolC_4006	5	0.11	10.0909	0.102719
01.01.06.04.02 degradation of threonine	1	1.11	EcolC_4015	5	0.11	10.0909	0.102719
01.01.06.05 metabolism of methionine	2	2.22	EcolC_4074 EcolC_4006	17	0.4	5.55	0.0501567
01.01.06.05.01 biosynthesis of methionine	2	2.22	EcolC_4074 EcolC_4006	12	0.28	7.92857	0.0260795
01.01.06.06 metabolism of lysine	1	1.11	EcolC_4006	21	0.5	2.22	0.36625
01.01.06.06.01 biosynthesis of lysine	1	1.11	EcolC_4006	19	0.45	2.46667	0.338048
01.01.06.06.01.01 diaminopimelic acid pathway	1	1.11	EcolC_4006	11	0.26	4.26923	0.212287
01.01.09 metabolism of the cysteine - aromatic group	1	1.11	EcolC_4006	91	2.16	0.513889	0.863761
01.01.09.02 metabolism of serine	1	1.11	EcolC_4006	26	0.61	1.81967	0.431661
01.01.11 metabolism of the pyruvate family (alanine, isoleucine, leucine, valine) and D-alanine	2	2.22	EcolC_3586 EcolC_3585	37	0.88	2.52273	0.187515
01.01.11.04 metabolism of leucine	2	2.22	EcolC_3586 EcolC_3585	16	0.38	5.84211	0.0448687
01.01.11.04.01 biosynthesis of leucine	2	2.22	EcolC_3586 EcolC_3585	7	0.16	13.875	0.008896
01.01.11.04.02 degradation of leucine	2	2.22	EcolC_3586 EcolC_3585	13	0.3	7.4	0.0303974
01.01.13 regulation of amino acid metabolism	1	1.11	EcolC_4006	41	0.97	1.14433	0.590427
01.02 nitrogen, sulfur and selenium metabolism	3	3.33	EcolC_4074 EcolC_4016 EcolC_0840	161	3.83	0.869452	0.678252
01.02.02 nitrogen metabolism	1	1.11	EcolC_4016	13	0.3	3.7	0.245783
01.02.02.09 catabolism of nitrogenous compounds	1	1.11	EcolC_4016	5	0.11	10.0909	0.102719
01.03 nucleotide/nucleoside/nucleobase metabolism	3	3.33	EcolC_4016 EcolC_0840 EcolC_2651	163	3.88	0.858247	0.686434
01.03.01 purin nucleotide/nucleoside/nucleobase metabolism	2	2.22	EcolC_4016 EcolC_0840	74	1.76	1.26136	0.474276
01.03.01.01 purine nucleotide /nucleoside/nucleobase catabolism	1	1.11	EcolC_0840	12	0.28	3.96429	0.229215
01.03.01.01.03 xanthine catabolism	1	1.11	EcolC_0840	7	0.16	6.9375	0.14082
01.03.04 pyrimidine nucleotide/nucleoside/nucleobase metabolism	1	1.11	EcolC_2651	52	1.23	0.902439	1
01.03.04.03 pyrimidine nucleotide/nucleoside/nucleobase anabolism	1	1.11	EcolC_2651	12	0.28	3.96429	0.229215
01.04 phosphate metabolism	5	5.55	EcolC_2427 EcolC_3075 EcolC_3076 EcolC_3426 EcolC_4006	84	2	2.775	0.0331548
01.04.04 regulation of phosphate metabolism	3	3.33	EcolC_3075 EcolC_3076 EcolC_3426	16	0.38	8.76316	0.00435674
01.05 C-compound and carbohydrate metabolism	7	7.77	EcolC_0288 EcolC_4074 EcolC_2427 EcolC_4016 EcolC_1958 EcolC_3536 EcolC_4015	559	13.3	0.584211	0.965266
01.05.02 sugar, glucoside, polyol and carboxylate metabolism	1	1.11	EcolC_0288	140	3.33	0.333333	0.954282
01.05.02.07 sugar, glucoside, polyol and carboxylate catabolism	1	1.11	EcolC_0288	111	2.64	0.420455	0.912615
01.05.06 C-2 compound and organic acid metabolism	1	1.11	EcolC_4015	17	0.4	2.775	0.308606
01.05.06.07 C-2 compound and organic acid catabolism	1	1.11	EcolC_4015	13	0.3	3.7	0.245783
01.05.07 C-3 compound metabolism	1	1.11	EcolC_2427	4	0.09	12.3333	0.0830462
01.05.13 transfer of activated C-1 groups	1	1.11	EcolC_4074	14	0.33	3.36364	0.261999
01.05.13.03 tetrahydrofolate-dependent C-1-transfer	1	1.11	EcolC_4074	6	0.14	7.92857	0.121974
01.06 lipid, fatty acid and isoprenoid metabolism	2	2.22	EcolC_0288 EcolC_2427	168	4	0.555	0.882251
01.06.02 membrane lipid metabolism	2	2.22	EcolC_0288 EcolC_2427	37	0.88	2.52273	0.187515
01.06.02.01 phospholipid metabolism	1	1.11	EcolC_0288	31	0.73	1.52055	0.490388
01.06.02.02 glycolipid metabolism	1	1.11	EcolC_2427	10	0.23	4.82609	0.194991
01.07 metabolism of vitamins, cofactors, and prosthetic groups	4	4.44	EcolC_4074 EcolC_0656 EcolC_2858 EcolC_0840	159	3.78	1.1746	0.445983
01.07.01 biosynthesis of vitamins, cofactors, and prosthetic groups	3	3.33	EcolC_4074 EcolC_0656 EcolC_2858	111	2.64	1.26136	0.427171
01.20 secondary metabolism	3	3.33	EcolC_1492 EcolC_0840 EcolC_3536	170	4.04	0.824257	0.713868
01.20.17 metabolism of secondary products derived from primary amino acids	1	1.11	EcolC_0840	24	0.57	1.94737	0.406339
01.20.17.03 metabolism of amines	1	1.11	EcolC_0840	15	0.35	3.17143	0.27787
01.20.17.09 metabolism of alkaloids	1	1.11	EcolC_0840	7	0.16	6.9375	0.14082
01.20.35 metabolism of secondary products derived from L-phenylalanine and L-tyrosine	1	1.11	EcolC_3536	15	0.35	3.17143	0.27787
01.20.35.01 metabolism of phenylpropanoids	1	1.11	EcolC_3536	12	0.28	3.96429	0.229215
01.20.35.01.01 metabolism of melanins	1	1.11	EcolC_3536	4	0.09	12.3333	0.0830462
02 ENERGY	5	5.55	EcolC_0288 EcolC_0656 EcolC_4016 EcolC_1958 EcolC_4015	345	8.21	0.676005	0.873723
02.01 glycolysis and gluconeogenesis	3	3.33	EcolC_0288 EcolC_4016 EcolC_4015	69	1.64	2.03049	0.183317
02.04 glyoxylate cycle	2	2.22	EcolC_4016 EcolC_4015	16	0.38	5.84211	0.0448687
02.13 respiration	1	1.11	EcolC_0656	117	2.78	0.399281	0.923547
02.13.03 aerobic respiration	1	1.11	EcolC_0656	57	1.35	0.822222	1
02.16 fermentation	2	2.22	EcolC_1958 EcolC_4015	45	1.07	2.07477	0.250915
02.16.11 propionate fermentation	1	1.11	EcolC_4015	2	0.04	27.75	0.0424129
02.45 energy conversion and regeneration	1	1.11	EcolC_4016	29	0.69	1.6087	0.467654
10 CELL CYCLE AND DNA PROCESSING	1	1.11	EcolC_1788	163	3.88	0.286082	0.972742
10.01 DNA processing	1	1.11	EcolC_1788	132	3.14	0.353503	0.94531
10.01.03 DNA synthesis and replication	1	1.11	EcolC_1788	46	1.09	1.01835	0.632895
10.01.03.05 extension/ polymerization activity	1	1.11	EcolC_1788	9	0.21	5.28571	0.17732
10.01.05 DNA recombination and DNA repair	1	1.11	EcolC_1788	88	2.09	0.5311	1
11 TRANSCRIPTION	9	10	EcolC_0235 EcolC_1075 EcolC_2085 EcolC_3842 EcolC_3075 EcolC_1810 EcolC_2079 EcolC_3426 EcolC_1805	280	6.66	1.5015	0.143362
11.02 RNA synthesis	7	7.77	EcolC_0235 EcolC_2085 EcolC_3842 EcolC_3075 EcolC_2079 EcolC_3426 EcolC_1805	241	5.73	1.35602	0.257081
11.02.02 tRNA synthesis	1	1.11	EcolC_3842	7	0.16	6.9375	0.14082
11.02.03 mRNA synthesis	6	6.66	EcolC_0235 EcolC_2085 EcolC_3075 EcolC_2079 EcolC_3426 EcolC_1805	236	5.62	1.18505	0.394526
11.02.03.04 transcriptional control	6	6.66	EcolC_0235 EcolC_2085 EcolC_3075 EcolC_2079 EcolC_3426 EcolC_1805	222	5.28	1.26136	0.339923
11.02.03.04.01 transcription activation	2	2.22	EcolC_2085 EcolC_2079	58	1.38	1.6087	0.354406
11.04 RNA processing	3	3.33	EcolC_1075 EcolC_3842 EcolC_1810	49	1.16	2.87069	0.086673
11.04.01 rRNA processing	2	2.22	EcolC_1075 EcolC_1810	27	0.64	3.46875	0.112966
11.04.02 tRNA processing	1	1.11	EcolC_3842	22	0.52	2.13462	0.379901
11.06 RNA modification	1	1.11	EcolC_3842	25	0.59	1.88136	0.419136
11.06.02 tRNA modification	1	1.11	EcolC_3842	23	0.54	2.05556	0.393262
12 PROTEIN SYNTHESIS	2	2.22	EcolC_4074 EcolC_0515	110	2.61	0.850575	0.689501
12.01 ribosome biogenesis	2	2.22	EcolC_4074 EcolC_0515	51	1.21	1.83471	0.298967
12.01.01 ribosomal proteins	2	2.22	EcolC_4074 EcolC_0515	45	1.07	2.07477	0.250915
14 PROTEIN FATE (folding, modification, destination)	5	5.55	EcolC_0252 EcolC_1854 EcolC_1803 EcolC_3076 EcolC_2123	242	5.76	0.963542	0.599758
14.01 protein folding and stabilization	1	1.11	EcolC_1803	36	0.85	1.30588	0.543107
14.04 protein targeting, sorting and translocation	1	1.11	EcolC_0252	22	0.52	2.13462	0.379901
14.07 protein modification	3	3.33	EcolC_1854 EcolC_3076 EcolC_2123	170	4.04	0.824257	0.713868
14.07.03 modification by phosphorylation, dephosphorylation, autophosphorylation	2	2.22	EcolC_3076 EcolC_2123	99	2.35	0.944681	0.632452
14.13 protein/peptide degradation	1	1.11	EcolC_1803	48	1.14	0.973684	1
16 PROTEIN WITH BINDING FUNCTION OR COFACTOR REQUIREMENT (structural or catalytic)	17	18.8	EcolC_0288 EcolC_0252 EcolC_4074 EcolC_1854 EcolC_0240 EcolC_3132 EcolC_2858 EcolC_2085 EcolC_1499 EcolC_2427 EcolC_3075 EcolC_0237 EcolC_0840 EcolC_2079 EcolC_3426 EcolC_2651 EcolC_0236	888	21.1	0.890995	0.741161
16.01 protein binding	3	3.33	EcolC_0252 EcolC_4074 EcolC_2858	92	2.19	1.52055	0.315462
16.02 peptide binding	1	1.11	EcolC_0240	11	0.26	4.26923	0.212287
16.03 nucleic acid binding	4	4.44	EcolC_2085 EcolC_3075 EcolC_2079 EcolC_3426	249	5.92	0.75	0.790833
16.03.01 DNA binding	4	4.44	EcolC_2085 EcolC_3075 EcolC_2079 EcolC_3426	197	4.69	0.946695	0.61655
16.13 C-compound binding	1	1.11	EcolC_0288	49	1.16	0.956897	1
16.17 metal binding	5	5.55	EcolC_0288 EcolC_1854 EcolC_3132 EcolC_2858 EcolC_0840	185	4.4	1.26136	0.364004
16.17.01 calcium binding	1	1.11	EcolC_0288	5	0.11	10.0909	0.102719
16.17.09 heavy metal binding (Cu, Fe, Zn)	3	3.33	EcolC_1854 EcolC_3132 EcolC_0840	123	2.92	1.14041	0.494673
16.19 nucleotide/nucleoside/nucleobase binding	5	5.55	EcolC_0252 EcolC_1499 EcolC_2427 EcolC_0237 EcolC_0236	249	5.92	0.9375	0.625507
16.19.03 ATP binding	4	4.44	EcolC_1499 EcolC_2427 EcolC_0237 EcolC_0236	207	4.92	0.902439	0.655836
16.19.05 GTP binding	1	1.11	EcolC_0252	22	0.52	2.13462	0.379901
16.21 complex cofactor/cosubstrate/vitamine binding	5	5.55	EcolC_0288 EcolC_4074 EcolC_2858 EcolC_0840 EcolC_2651	225	5.35	1.03738	0.533514
16.21.03 molybdopterin binding	1	1.11	EcolC_2858	11	0.26	4.26923	0.212287
16.21.05 FAD/FMN binding	2	2.22	EcolC_0288 EcolC_2651	63	1.5	1.48	0.393101
16.21.07 NAD/NADP binding	1	1.11	EcolC_4074	89	2.11	0.526066	1
16.21.08 Fe/S binding	1	1.11	EcolC_0840	41	0.97	1.14433	0.590427
20 CELLULAR TRANSPORT, TRANSPORT FACILITIES AND TRANSPORT ROUTES	14	15.5	EcolC_0288 EcolC_0252 EcolC_0240 EcolC_3132 EcolC_0238 EcolC_1499 EcolC_0239 EcolC_2030 EcolC_1498 EcolC_0237 EcolC_1492 EcolC_0840 EcolC_0236 EcolC_1500	653	15.5	1	0.545243
20.01 transported compounds (substrates)	13	14.4	EcolC_0288 EcolC_0240 EcolC_3132 EcolC_0238 EcolC_1499 EcolC_0239 EcolC_2030 EcolC_1498 EcolC_0237 EcolC_1492 EcolC_0840 EcolC_0236 EcolC_1500	552	13.1	1.09924	0.402757
20.01.01 ion transport	1	1.11	EcolC_3132	126	3	0.37	0.937459
20.01.01.01 cation transport (H+, Na+, K+, Ca2+ , NH4+, etc.)	1	1.11	EcolC_3132	99	2.35	0.47234	0.885904
20.01.01.01.01 heavy metal ion transport (Cu+, Fe3+, etc.)	1	1.11	EcolC_3132	46	1.09	1.01835	0.632895
20.01.03 C-compound and carbohydrate transport	3	3.33	EcolC_1499 EcolC_1498 EcolC_1500	175	4.16	0.800481	0.732327
20.01.07 amino acid/amino acid derivatives transport	2	2.22	EcolC_1499 EcolC_1492	91	2.16	1.02778	0.586131
20.01.09 peptide transport	5	5.55	EcolC_0240 EcolC_0238 EcolC_0239 EcolC_0237 EcolC_0236	44	1.04	5.33654	0.0022725
20.01.15 electron transport	2	2.22	EcolC_0288 EcolC_0840	116	2.76	0.804348	0.717477
20.01.27 drug/toxin transport	1	1.11	EcolC_2030	46	1.09	1.01835	0.632895
20.03 transport facilities	9	10	EcolC_0240 EcolC_3132 EcolC_0238 EcolC_1499 EcolC_0239 EcolC_1498 EcolC_0237 EcolC_0236 EcolC_1500	413	9.83	1.01729	0.531792
20.03.22 transport ATPases	1	1.11	EcolC_3132	19	0.45	2.46667	0.338048
20.03.25 ABC transporters	8	8.88	EcolC_0240 EcolC_0238 EcolC_1499 EcolC_0239 EcolC_1498 EcolC_0237 EcolC_0236 EcolC_1500	204	4.85	1.83093	0.0693032
20.09 transport routes	11	12.2	EcolC_0252 EcolC_0240 EcolC_3132 EcolC_0238 EcolC_1499 EcolC_0239 EcolC_2030 EcolC_0237 EcolC_1492 EcolC_0236 EcolC_1500	412	9.81	1.24363	0.265174
20.09.16 cellular export and secretion	2	2.22	EcolC_0252 EcolC_2030	107	2.54	0.874016	0.674693
20.09.16.02 Type II protein secretion system (general secretory pathway, exocytosis)	1	1.11	EcolC_0252	11	0.26	4.26923	0.212287
20.09.18 cellular import	9	10	EcolC_0240 EcolC_3132 EcolC_0238 EcolC_1499 EcolC_0239 EcolC_0237 EcolC_1492 EcolC_0236 EcolC_1500	323	7.69	1.30039	0.253536
30 CELLULAR COMMUNICATION/SIGNAL TRANSDUCTION MECHANISM	6	6.66	EcolC_0288 EcolC_3075 EcolC_3076 EcolC_2123 EcolC_3426 EcolC_4006	124	2.95	2.25763	0.0487586
30.01 cellular signalling	6	6.66	EcolC_0288 EcolC_3075 EcolC_3076 EcolC_2123 EcolC_3426 EcolC_4006	105	2.5	2.664	0.0242036
30.01.05 enzyme mediated signal transduction	2	2.22	EcolC_3075 EcolC_3426	48	1.14	1.94737	0.274954
30.01.05.07 two-component signal transduction system (e.g. phosphorelay)	2	2.22	EcolC_3075 EcolC_3426	34	0.8	2.775	0.164374
30.05 transmembrane signal transduction	4	4.44	EcolC_3075 EcolC_3076 EcolC_2123 EcolC_3426	76	1.8	2.46667	0.0789611
[truncated: 27 more rows]

## Sheet: P5
The comparison is done to p3_r58783_Esc_coli containing 4199 annotated genes.
[truncated: 163 more rows]

[truncated: 1 more sheets: P6]
